# Supplementary material for: An improved method for circular RNA purification using RNase R that efficiently removes linear RNAs containing G-quadruplexes or structured 3′ ends
Source: Nucleic Acids Res. 2019 Jul 3;47(16):8755–69. doi: 10.1093/nar/gkz576 (PMC6895279; doi:10.1093/nar/gkz576)
Supplement: gkz576_Supplemental_Files [file gkz576_supplemental_files.zip]

Archive with 6 entries (6 files):
- Supplementary Material.pdf
- Supplementary Table S1.xlsx
- Supplementary Table S2 060519.xlsx
- Supplementary Table S3.xlsx
- Supplementary Table S4 060519.xlsx
- Supplementary Table S5 060519.xlsx
