# Supplementary material for: An improved method for circular RNA purification using RNase R that efficiently removes linear RNAs containing G-quadruplexes or structured 3′ ends
Source: Nucleic Acids Res. 2019 Jul 3;47(16):8755–69. doi: 10.1093/nar/gkz576 (PMC6895279; doi:10.1093/nar/gkz576)
Supplement: gkz576_Supplemental_Files [file gkz576_supplemental_files.zip › Supplementary Table S1.xlsx]

## Sheet: Sheet1
RT-qPCR Primers
Gene	Forward Primers (5' to 3')	Reverse Primers (5' to 3')
GAPDH	GGTGGTCTCCTCTGACTTCAACA	GTTGCTGTAGCCAAATTCGTTGT
DIS3	GCTCTGCTTCGAAAACATCC	GCCTGATCCAAAGACTCAGC
MALAT1	GTCATAACCAGCCTGGCAGT	GCTTATTCCCCAATGGAGGT
circSMARCA5	TCCAAGATGGGCGAAAGTTCACT	GTTCAGATTCTGATCCACAAGCCTC
circHIPK3	GGCAGCCTTACAGGGTTAAA	GGGTAGACCAAGACTTGTGAGG
circPLOD2	GGCTGACTGCATAAATCGATGGAATC	GTCATGGAACACTATGCTGATCAAGA
circXPOL1	GGCTGAAATCAAGCAGCTGACG	CTTCCAAGGAACCAGTGCGAA
ciANKRD52	TGCCTTTGACTCCCAATACC	GAACACGGGAGCCAGGATTC
ciRPL29	TGATGCTGTCTTTAGAATGCTGGGT	AGAGAAAAACTACATGAGAGGCCTTGA
ciNISCH	AGAGAATGACCCCCCAGGC	GAGGACCTGTTCCTGCTGGAT
ciQRICH1	TTGGGAATGTGGGCAGTGG	CCTCTTGGATAGCTTCCACACTCTT
U1	CCACAAATTATGCAGTCAAGTTTCCCA	CCATGATCACGAAGGTGGTTTTCC
U2	CTGATACGTCCTCTATCCGAGGACA	GGTCGATGCGTGGAGTGGAC
U4	CAGTATCGTAGCCAATGAGGTCTATCC	AAAATTGCCAGTGCCGACTATATTGC
U5	CTTCAGATCGCATAAATCTTTCGCCTT	CAAAAAATTGGGTTAAGACTCAGAGTTGTTCC
U12	CTTCAGATCGCATAAATCTTTCGCCTT	CAAAAAATTGGGTTAAGACTCAGAGTTGTTCC
YRNA-3	GTGCAGTGGTGTTTACAACTAATTGATCA	GTCAAGTGAAGCAGTGGGAGTGG
RPPH1	CTAACAGGGCTCTCCCTGAGC	GTTCCAAGCTCCGGCAAAGG
SNORA38	TCTATAGTTCCTTGTCTTTGGACATGTAAGAAT	GTTGATCTTGAGCCTGCGGAGA
PPP1R8	CACACACAGTGAAGCAGGCTC	GACGGCACAACAGGAGTCAAG
SH3BP5	TGAAGCAGCTCTCCCTACAGTG	TGGCACAATGTTCTCCAGTTCC
ACTR2	TCCCGTCATACCCGTAATGCTTTC	TCCAGTCAAAGGGCAGAGAGAG
EML2	TCAGGGCCATGCTGTCATCC	TTTGGCAAAGTTCACCTGTTTAGC
MBNL1	GTTCCTCAGCCACAAGACATCC	TTAGACAGGAATATCACCTCAGCAC
PPP2R4	CCCGTTTGATGAGAGGCTGTTTAC	AGTCTAGCACACGGGAACTCAG
FSTL3	AGGGAAGGCAGTGGACAAGG	TCCAGACTGATGTCACCCGG
GANAB	TTATCACCACCCGCTCAATCCAG	AGACTCGCCAAGAGTTCCTGC
HIST2H2AB	GTTCTTGCCAGGCTTGTGACTC	ACTAGCCGTGAGGAATGACGAAG
Probes for Northern blots
Gene	Oligos (5' to 3')
PPP1R8	GACGGCACAACAGGAGTCAAG
SH3BP5	TGGCACAATGTTCTCCAGTTCC
EML2	TCAGGGCCATGCTGTCATCC
ACTR2	TTCCAGTCAAAGGGCAGAGAGAG
CDYL	ACTTCGCTAGGTCCATGTTCTTCC
eGFP	GTCACGAACTCCAGCAGGAC
Primers for 3' RACE
Name	Oligos (5' to 3')
3’ Adaptor	rAppTTTAACCGCGAATTCCAG/3ddC/
PPP1R8	CGTCAGCAGTGAACATGAACCC
SH3BP5	GGGGTGGGAAAGGTGAATGC
EML2	CACCAGTGTGCTACAGTGGCG
ACTR2	GCCAATCTTTGAACTCATTCAACTCCA
Primers for cloning G4-containing regions downstream of eGFP
Gene	Forward Primers (5' to 3')	Reverse Primers (5' to 3')
PPP1R8	AATCCGTCTAGATGTGGACTTGACTCCTGTTGTGC	AATCCGGGGCCCCCCACCCCCAATTGTCATATTACATG
SH3BP5	AATCCGTCTAGAAGGCTACCATGAGCTGCACTTT	AATCCGGGGCCCCTCTTAGAATAAATCCCCTTGGCTGGC
EML2	AATCCGTCTAGATGACCACAGGGGGCAAGGA	AATCCGGGGCCCCTTAAAAAACACCCCAAACCAAACACC
