# Supplementary material for: An improved method for circular RNA purification using RNase R that efficiently removes linear RNAs containing G-quadruplexes or structured 3′ ends
Source: Nucleic Acids Res. 2019 Jul 3;47(16):8755–69. doi: 10.1093/nar/gkz576 (PMC6895279; doi:10.1093/nar/gkz576)
Supplement: gkz576_Supplemental_Files [file gkz576_supplemental_files.zip › Supplementary Table S2 060519.xlsx]

## Sheet: HeLa circRNA (KCl)
Chrom	Start	End	Strand	Gene	circBase ID	Rep1 Control KCl (CIRI2)	Rep1 RNaseR KCl (CIRI2)	Rep2 Control KCl (CIRI2)	Rep2 RNaseR KCl (CIRI2)	Rep1 Control KCl (CIRCexplorer2)	Rep1 RNaseR KCl (CIRCexplorer2)	Rep2 Control KCl (CIRCexplorer2)	Rep2 RNaseR KCl (CIRCexplorer2)
chr1	100007034	100017815	+	n/a	hsa_circ_0013299	0	0	0	3	0	0	0	0
chr1	100011365	100015420	+	SLC35A3	NA	0	2	0	0	0	1	0	1
chr1	100043073	100050004	+	AC118553.2	NA	0	3	0	2	0	0	0	0
chr1	100043073	100061949	+	AC118553.2	NA	0	2	0	0	0	0	0	0
chr1	100049909	100069685	+	MFSD14A	hsa_circ_0000096	0	19	3	22	1	14	2	18
chr1	100058666	100061949	+	MFSD14A	NA	0	3	0	0	0	4	0	0
chr1	100067977	100068586	+	MFSD14A	NA	0	0	0	2	0	1	0	1
chr1	100077165	100078548	+	n/a	NA	0	0	0	3	0	0	0	0
chr1	100084180	100088236	-	SASS6	NA	0	2	0	2	0	0	0	0
chr1	100119018	100125942	-	SASS6	NA	0	0	0	0	0	2	0	0
chr1	100123210	100125942	-	SASS6	NA	0	11	3	11	0	6	0	8
chr1	100196214	100206636	-	DBT	NA	0	0	0	6	0	0	0	0
chr1	100424222	100442996	+	CDC14A	hsa_circ_0000097	0	0	0	4	0	0	0	0
chr1	10072028	10105744	+	UBE4B	hsa_circ_0009685	0	0	0	0	0	2	0	1
chr1	100896570	100965918	+	SLC30A7	NA	0	0	0	4	0	0	0	4
chr1	100906852	100913806	+	SLC30A7	hsa_circ_0013339	0	8	2	10	0	8	2	10
chr1	100906852	100918127	+	SLC30A7	hsa_circ_0013340	0	0	0	2	0	0	0	0
chr1	100906852	100921841	+	SLC30A7	hsa_circ_0000098	11	25	15	47	11	22	15	41
chr1	100911063	100921841	+	SLC30A7	hsa_circ_0013348	0	4	0	0	1	3	0	1
chr1	100912112	100921841	+	SLC30A7	hsa_circ_0013351	0	0	0	5	0	0	0	3
chr1	100913663	100921841	+	SLC30A7	hsa_circ_0013353	0	13	4	22	1	12	4	22
chr1	100913663	100974902	+	SLC30A7	NA	0	0	2	2	0	0	2	0
chr1	10095461	10105744	+	UBE4B	hsa_circ_0005199	0	13	0	18	1	12	1	17
chr1	100961828	100965918	+	SLC30A7	NA	0	0	0	2	0	0	0	2
chr1	100995110	101013818	-	DPH5	NA	0	0	0	3	0	0	0	0
chr1	101001467	101013818	-	DPH5	NA	0	2	0	0	0	2	0	0
chr1	10117459	10119613	+	UBE4B	hsa_circ_0009689	0	2	0	0	0	2	0	1
chr1	10146963	10161286	+	UBE4B	NA	0	0	0	0	0	2	0	0
chr1	10267380	10268263	+	KIF1B	hsa_circ_0002002	0	4	0	5	1	3	0	3
chr1	10271502	10275503	+	KIF1B	NA	0	0	0	3	0	0	0	0
chr1	10271502	10278128	+	KIF1B	NA	0	0	0	2	0	0	0	2
chr1	10291082	10297246	+	KIF1B	NA	0	2	0	2	0	0	0	0
chr1	10320043	10324895	+	KIF1B	NA	0	0	2	0	0	0	0	0
chr1	10320043	10376676	+	KIF1B	NA	0	2	0	0	0	0	0	0
chr1	103527695	103536194	+	RNPC3	NA	0	0	0	2	0	0	0	0
chr1	103551721	103553317	+	RNPC3	NA	0	0	2	0	0	0	0	0
chr1	103565435	103575540	+	AMY2B	hsa_circ_0000099	0	4	0	5	0	3	0	2
chr1	10360929	10371262	+	KIF1B	hsa_circ_0009714	0	0	0	0	0	0	0	2
chr1	10374316	10375373	+	KIF1B	NA	0	0	0	0	0	2	0	0
chr1	10403071	10404279	+	PGD	NA	0	0	0	2	0	2	0	2
chr1	10433842	10442441	+	CENPS-CORT	hsa_circ_0000015	0	0	0	0	0	0	0	2
chr1	10440347	10442441	+	CENPS-CORT	hsa_circ_0006905	0	0	0	5	1	0	0	4
chr1	107596212	107609965	-	VAV3	NA	0	0	0	4	0	0	0	3
chr1	107596212	107642755	-	VAV3	NA	0	0	0	2	0	0	0	2
chr1	107596212	107688406	-	VAV3	NA	0	0	0	2	0	0	1	0
chr1	107602397	107688406	-	VAV3	NA	0	0	0	3	0	0	0	3
chr1	108143543	108157620	-	SLC25A24	NA	0	0	0	3	0	0	0	0
chr1	108143543	108161293	-	SLC25A24	hsa_circ_0013370	0	0	0	2	0	1	0	2
chr1	108148279	108161293	-	SLC25A24	hsa_circ_0004270	3	13	4	29	3	12	4	22
chr1	108154983	108161293	-	SLC25A24	hsa_circ_0013372	0	5	0	2	0	5	0	2
chr1	108154983	108185954	-	SLC25A24	NA	0	7	4	10	0	6	3	10
chr1	108181941	108185954	-	SLC25A24	NA	0	12	0	16	0	10	0	11
chr1	108181941	108195480	-	SLC25A24	NA	0	0	0	2	0	0	0	0
chr1	108331171	108338690	+	n/a	NA	0	6	2	5	0	0	0	0
chr1	108331171	108339603	+	n/a	NA	0	3	0	4	0	0	0	0
chr1	108600566	108612294	+	FAM102B	NA	0	3	0	0	0	3	0	0
chr1	108600566	108616428	+	FAM102B	NA	0	3	0	0	0	0	0	0
chr1	108600566	108629657	+	FAM102B	NA	0	0	0	0	0	3	0	0
chr1	108610085	108612294	+	FAM102B	NA	0	4	0	2	0	0	0	0
chr1	108624645	108629657	+	FAM102B	NA	0	0	0	4	0	0	0	4
chr1	108650211	108659962	-	HENMT1	NA	3	9	3	14	2	8	3	13
chr1	108657451	108659962	-	HENMT1	NA	0	8	0	5	0	7	0	5
chr1	108730674	108733532	+	FNDC7	NA	0	4	0	0	0	4	0	0
chr1	108752257	108760085	+	STXBP3	hsa_circ_0013382	0	6	0	3	0	3	0	1
chr1	108793582	108800305	+	STXBP3	NA	0	4	0	0	0	0	0	0
chr1	108796234	108796726	+	STXBP3	NA	0	2	0	2	0	2	0	2
chr1	108882476	108904254	+	n/a	NA	0	4	0	0	0	0	0	0
chr1	108885275	108885578	+	GPSM2	NA	0	3	0	0	0	3	0	0
chr1	108885275	108904254	+	GPSM2	hsa_circ_0013386	0	2	4	8	1	2	4	8
chr1	108885507	108904254	+	GPSM2	NA	0	0	2	0	0	0	0	0
chr1	108885507	108929975	+	GPSM2	NA	0	0	2	0	0	0	0	0
chr1	108896864	108904254	+	GPSM2	hsa_circ_0013390	0	2	0	6	0	3	0	6
chr1	108930071	108932501	-	n/a	NA	0	0	0	2	0	0	0	0
chr1	108939636	108944057	-	CLCC1	hsa_circ_0013398	0	2	0	0	0	1	0	0
chr1	108943475	108944057	-	CLCC1	hsa_circ_0013399	0	2	0	0	0	1	0	0
chr1	108974536	109011718	-	WDR47	NA	0	0	0	0	0	0	0	2
chr1	108982609	108986680	-	WDR47	NA	0	2	0	0	0	2	0	0
chr1	108982609	108991329	-	WDR47	NA	0	0	0	2	0	0	0	2
chr1	108982609	109011718	-	WDR47	NA	0	0	0	0	0	4	0	0
chr1	108991254	109004718	-	WDR47	NA	0	0	0	3	0	0	0	3
chr1	109004592	109011718	-	WDR47	NA	0	0	0	0	0	2	0	0
chr1	109010916	109011718	-	WDR47	hsa_circ_0013408	0	0	0	3	0	0	0	3
chr1	109223978	109229572	+	SARS	NA	0	0	0	3	0	0	0	3
chr1	109230878	109231786	+	SARS	hsa_circ_0007868	0	7	0	5	0	7	0	2
chr1	109282518	109282736	-	PSRC1	NA	0	0	0	3	0	0	0	3
chr1	109326992	109345878	-	SORT1	NA	0	0	0	0	0	3	0	0
chr1	109336240	109345878	-	SORT1	NA	0	0	0	2	0	0	0	2
chr1	109336240	109369589	-	SORT1	hsa_circ_0013442	0	0	0	2	0	0	0	2
chr1	109340724	109345881	-	SORT1	NA	0	0	0	4	0	0	0	4
chr1	109342014	109345878	-	SORT1	NA	0	4	0	2	0	2	0	2
chr1	109342014	109345881	-	SORT1	NA	0	3	0	4	0	3	0	3
chr1	109409928	109411113	-	PSMA5	hsa_circ_0013452	0	0	0	4	0	0	0	4
chr1	109409928	109415363	-	PSMA5	hsa_circ_0013454	0	9	0	9	0	8	1	9
chr1	109409928	109421926	-	PSMA5	NA	0	0	0	6	0	0	0	0
chr1	109411011	109415363	-	PSMA5	NA	0	0	0	2	1	0	0	1
chr1	109411877	109415363	-	PSMA5	NA	0	2	0	0	0	0	0	1
chr1	109573737	109579361	+	GNAI3	NA	0	0	0	2	0	0	0	0
chr1	109573737	109582565	+	GNAI3	NA	0	2	0	0	0	1	0	0
chr1	109579204	109582565	+	GNAI3	hsa_circ_0006695	0	0	0	0	0	4	0	7
chr1	109582437	109586882	+	GNAI3	NA	0	4	0	5	0	4	1	4
chr1	110009034	110011357	+	AHCYL1	hsa_circ_0013468	0	0	2	0	0	1	2	0
chr1	110222964	110226178	+	KCNC4	NA	0	0	2	10	1	1	2	9
chr1	110345539	110356031	+	n/a	NA	0	0	0	2	0	0	0	0
chr1	110345539	110372346	+	n/a	NA	0	0	0	6	0	0	0	0
chr1	110346308	110356031	+	n/a	NA	0	0	2	6	0	0	0	0
chr1	110346308	110372346	+	n/a	NA	0	0	0	3	0	0	0	0
chr1	110347573	110372346	+	LAMTOR5-AS1	NA	0	2	0	0	0	0	0	0
chr1	110351191	110356031	+	LAMTOR5-AS1	NA	0	2	0	2	0	0	0	0
chr1	11070900	11076948	-	EXOSC10	hsa_circ_0009759	0	2	2	0	1	0	1	1
chr1	11073934	11074326	-	EXOSC10	hsa_circ_0003467	0	2	0	0	0	1	0	0
chr1	11073934	11076948	-	EXOSC10	hsa_circ_0002448	0	0	0	4	0	2	0	2
chr1	11090554	11091597	-	EXOSC10	hsa_circ_0000017	0	2	0	0	0	0	0	0
chr1	111147642	111148053	+	CEPT1	hsa_circ_0013496	0	0	0	0	0	4	0	0
chr1	111147642	111159527	+	CEPT1	NA	0	2	0	0	0	2	0	1
chr1	111147642	111161296	+	CEPT1	hsa_circ_0000106	2	3	0	0	2	2	0	2
chr1	111147642	111174963	+	CEPT1	hsa_circ_0013497	0	0	0	3	0	0	2	0
chr1	11121246	11122126	-	MTOR	hsa_circ_0009792	2	0	0	2	2	0	0	4
chr1	11121246	11133197	-	MTOR	hsa_circ_0009795	0	0	0	0	0	0	0	2
chr1	11124498	11133197	-	MTOR	hsa_circ_0006576	0	2	0	0	0	0	1	1
chr1	11144648	11146791	-	MTOR	NA	0	3	0	2	0	1	0	2
chr1	111456086	111459636	+	ATP5PB	hsa_circ_0006130	0	2	2	0	0	2	2	0
chr1	111691334	111709264	+	RAP1A	NA	2	2	0	3	1	2	0	2
chr1	111727367	111727804	-	FAM212B	NA	0	3	0	5	0	0	0	0
chr1	112540779	112542090	-	ST7L	NA	0	0	0	4	0	0	0	0
chr1	112555868	112591603	-	ST7L	NA	0	0	2	0	0	0	1	0
chr1	112555868	112616895	-	ST7L	hsa_circ_0000107	0	0	0	2	0	0	0	2
chr1	112576986	112578417	-	ST7L	NA	0	2	0	4	0	0	0	2
chr1	112576986	112584126	-	ST7L	NA	0	4	0	3	1	3	0	3
chr1	112576986	112591603	-	ST7L	NA	0	0	0	2	0	0	0	1
chr1	112576986	112600848	-	ST7L	hsa_circ_0013521	0	2	0	0	0	2	0	0
chr1	112576986	112616895	-	ST7L	NA	0	0	0	3	0	0	0	3
chr1	112582375	112616895	-	ST7L	NA	0	0	0	2	0	0	0	0
chr1	112591525	112598086	-	ST7L	NA	0	2	0	4	0	2	0	3
chr1	112591525	112600848	-	ST7L	NA	0	0	0	3	0	0	0	0
chr1	112591525	112611003	-	ST7L	NA	0	0	0	2	2	0	0	2
chr1	112591525	112616895	-	ST7L	NA	0	0	0	5	0	0	0	5
chr1	112597971	112600848	-	ST7L	hsa_circ_0013522	0	4	0	0	0	4	0	1
chr1	112610841	112611003	-	ST7L	NA	0	3	0	0	0	3	0	0
chr1	112610841	112616895	-	ST7L	hsa_circ_0003277	0	2	0	0	0	2	0	0
chr1	112653598	112659779	+	CAPZA1	hsa_circ_0000109	0	9	4	7	0	0	4	0
chr1	112653598	112667145	+	CAPZA1	hsa_circ_0005664	0	0	0	2	0	0	0	3
chr1	112914094	112929352	-	SLC16A1	NA	0	2	0	0	0	0	0	0
chr1	112917178	112918044	-	SLC16A1	hsa_circ_0013561	0	0	0	5	0	1	0	4
chr1	112917178	112929352	-	SLC16A1	hsa_circ_0013562	0	3	0	0	0	3	0	0
chr1	112917178	112939491	-	SLC16A1	NA	0	0	0	2	0	0	0	0
chr1	112921990	112929352	-	SLC16A1	hsa_circ_0013563	0	0	0	0	0	2	1	0
chr1	112996841	112999109	+	SLC16A1-AS1	NA	0	2	0	3	0	0	0	0
chr1	113091318	113096365	+	LRIG2	NA	0	0	0	3	0	0	0	2
chr1	113091318	113100488	+	LRIG2	hsa_circ_0013570	2	0	0	6	2	0	2	0
chr1	113091318	113107757	+	LRIG2	NA	0	0	0	0	0	0	0	2
chr1	113091318	113110562	+	LRIG2	hsa_circ_0013571	0	0	0	0	0	0	0	2
chr1	113091318	113114876	+	LRIG2	hsa_circ_0013572	0	2	0	0	0	0	0	0
chr1	113093206	113098785	+	LRIG2	NA	0	0	0	0	0	2	0	0
chr1	113093206	113114876	+	LRIG2	NA	0	0	0	0	0	3	0	0
chr1	113112479	113119523	+	LRIG2	hsa_circ_0013584	0	0	2	10	0	1	2	10
chr1	113522462	113549631	+	MAGI3	NA	0	3	0	0	0	0	0	0
chr1	113549515	113622994	+	MAGI3	NA	0	0	0	6	0	0	0	2
chr1	113580542	113622994	+	MAGI3	NA	2	0	0	0	2	1	0	0
chr1	113585387	113590658	+	MAGI3	NA	0	2	0	0	0	2	0	0
chr1	113590484	113594560	+	MAGI3	NA	0	3	0	2	0	0	0	0
chr1	113646486	113651206	+	MAGI3	NA	0	0	0	0	0	2	0	0
chr1	113671734	113673465	+	MAGI3	hsa_circ_0006583	2	11	3	10	2	11	3	9
chr1	113704081	113706722	-	PHTF1	NA	0	3	0	0	0	3	0	0
chr1	113705890	113712113	-	PHTF1	NA	0	0	0	2	0	0	0	1
chr1	113710254	113712113	-	PHTF1	NA	0	2	0	2	0	2	0	2
chr1	113724759	113726574	-	PHTF1	hsa_circ_0007602	0	7	2	5	1	7	2	4
chr1	113724759	113758733	-	PHTF1	NA	0	0	0	3	0	0	0	0
chr1	113738110	113738799	-	PHTF1	hsa_circ_0003198	2	2	0	2	0	0	0	2
chr1	113777210	113777808	-	RSBN1	hsa_circ_0013607	0	5	0	2	0	4	0	2
chr1	113908009	113908191	+	DCLRE1B	hsa_circ_0013615	0	2	0	0	0	2	0	1
chr1	113940382	113941459	+	HIPK1	hsa_circ_0013617	0	0	0	4	0	1	0	4
chr1	114405410	114410316	-	TRIM33	NA	0	2	0	0	0	2	1	0
chr1	114421436	114433733	-	TRIM33	NA	0	3	0	0	0	1	0	1
chr1	114463104	114463556	-	TRIM33	hsa_circ_0013637	0	7	0	11	0	4	1	8
chr1	114463104	114464388	-	TRIM33	hsa_circ_0004127	12	69	22	109	11	64	22	99
chr1	114463104	114477087	-	TRIM33	NA	2	6	0	10	0	0	0	0
chr1	114719579	114720717	-	CSDE1	hsa_circ_0013644	0	10	0	9	1	9	0	9
chr1	114719579	114738072	-	CSDE1	hsa_circ_0013647	0	2	0	2	0	2	1	2
chr1	114730258	114749904	-	CSDE1	NA	0	0	0	2	0	0	0	0
chr1	114732604	114732816	-	CSDE1	hsa_circ_0013653	0	0	0	0	0	2	0	0
chr1	114733732	114738072	-	CSDE1	hsa_circ_0000115	0	5	2	7	1	5	2	7
chr1	114733732	114749904	-	CSDE1	NA	0	2	0	0	0	0	0	0
chr1	114734442	114739890	-	CSDE1	NA	0	3	0	2	0	3	0	2
chr1	114739339	114747588	+	CSDE1	NA	2	0	0	0	0	0	0	0
chr1	115651277	115664268	+	VANGL1	NA	0	0	0	2	0	0	0	2
chr1	115659641	115664268	+	VANGL1	hsa_circ_0002623	0	5	3	15	0	5	3	14
chr1	115659641	115664770	+	VANGL1	NA	0	0	0	3	0	0	0	0
chr1	115983552	116078992	+	n/a	NA	0	0	0	2	0	0	0	0
chr1	116019582	116020885	+	SLC22A15	hsa_circ_0008478	0	2	0	3	0	2	0	3
chr1	116388638	116389707	+	ATP1A1	NA	0	0	0	0	0	0	0	2
chr1	116535965	116544604	-	CD58	hsa_circ_0013696	0	0	0	3	0	0	0	3
chr1	116599941	116608331	-	IGSF3	NA	0	0	0	0	0	2	0	0
chr1	11676046	11680613	-	MAD2L2	NA	0	0	3	0	0	0	0	0
chr1	117088801	117096299	+	TTF2	NA	0	2	0	0	0	1	0	0
chr1	117378660	117420649	+	MAN1A2	NA	0	2	0	0	0	0	0	0
chr1	117396952	117420649	+	MAN1A2	NA	0	3	0	0	0	0	0	0
chr1	117402186	117405645	+	MAN1A2	hsa_circ_0000116	9	62	16	84	8	54	10	78
chr1	117402186	117414831	+	MAN1A2	hsa_circ_0000117	29	215	71	231	21	188	66	198
chr1	117402186	117420649	+	MAN1A2	hsa_circ_0000118	116	644	336	977	111	584	293	880
chr1	117402186	117442325	+	MAN1A2	hsa_circ_0000119	49	214	118	292	42	178	101	261
chr1	117402186	117466427	+	MAN1A2	hsa_circ_0000120	5	29	9	30	4	28	8	27
chr1	117402186	117502970	+	MAN1A2	NA	0	0	0	3	0	0	1	1
chr1	117405549	117420649	+	MAN1A2	hsa_circ_0013734	0	4	0	6	0	4	1	0
chr1	117414713	117442325	+	MAN1A2	hsa_circ_0013738	0	2	0	0	0	2	0	0
chr1	117460489	117466427	+	MAN1A2	hsa_circ_0013744	0	9	0	6	1	7	0	4
chr1	117460489	117502970	+	MAN1A2	hsa_circ_0002059	0	3	4	14	0	2	4	12
chr1	117460489	117522937	+	MAN1A2	NA	0	0	0	3	0	0	0	0
chr1	117493147	117502970	+	MAN1A2	NA	0	2	2	11	0	2	2	8
chr1	117906506	117918736	-	GDAP2	hsa_circ_0008449	0	4	2	0	0	4	1	1
chr1	117911994	117918736	-	GDAP2	hsa_circ_0006188	0	9	0	13	0	5	0	10
chr1	117918597	117920424	-	GDAP2	hsa_circ_0013755	0	0	0	0	0	2	0	6
chr1	11800212	11801399	-	MTHFR	hsa_circ_0009861	0	0	0	2	0	0	0	2
chr1	11823707	11827221	+	CLCN6	hsa_circ_0009865	0	0	0	0	0	2	0	0
chr1	119015836	119034213	-	n/a	NA	0	0	0	2	0	0	0	0
chr1	119015836	119042349	-	n/a	NA	0	2	2	5	0	0	0	0
chr1	119146359	119146836	+	AL359915.2	NA	0	3	0	0	0	0	0	0
chr1	119146953	119150746	+	LOC101929147	NA	0	0	0	4	0	0	0	1
chr1	119734634	119737266	+	PHGDH	NA	0	4	0	0	0	4	0	0
chr1	119935472	119941754	-	NOTCH2	NA	0	0	0	0	0	1	0	2
chr1	119948414	119987082	-	NOTCH2	NA	0	0	0	0	0	2	0	0
chr1	12001401	12002103	+	MFN2	hsa_circ_0006470	0	12	2	13	0	9	1	11
chr1	12005711	12009726	+	MFN2	hsa_circ_0009930	0	0	0	0	0	0	0	2
chr1	121284803	121324640	+	SRGAP2C	NA	0	0	0	0	0	0	0	2
chr1	121373971	121374954	+	SRGAP2C	hsa_circ_0005012	0	0	0	0	0	0	0	2
chr1	1223244	1223968	-	SDF4	hsa_circ_0000002	3	47	11	47	0	39	0	46
chr1	1223244	1228946	-	SDF4	hsa_circ_0009244	0	0	0	2	0	0	0	0
chr1	12275825	12278038	+	VPS13D	hsa_circ_0009964	0	0	0	4	0	0	0	4
chr1	12299202	12304728	+	VPS13D	hsa_circ_0007677	0	0	0	2	0	0	0	2
chr1	12299202	12308641	+	VPS13D	hsa_circ_0008275	0	2	4	7	0	2	4	7
chr1	12299202	12311925	+	VPS13D	NA	0	0	0	3	0	0	0	3
chr1	12318072	12321964	+	VPS13D	hsa_circ_0009985	0	0	2	0	0	2	2	0
chr1	12318072	12322746	+	VPS13D	hsa_circ_0009986	0	2	0	0	0	2	0	0
chr1	12322536	12329918	+	VPS13D	hsa_circ_0007588	0	0	0	0	0	2	0	0
chr1	12400181	12416827	+	VPS13D	hsa_circ_0004222	0	2	0	2	0	2	0	2
chr1	1256045	1267992	-	UBE2J2	hsa_circ_0009246	0	3	0	0	0	0	0	0
chr1	1256992	1257310	-	UBE2J2	hsa_circ_0008063	0	11	3	15	1	11	3	15
chr1	1256992	1267992	-	UBE2J2	hsa_circ_0009250	0	2	0	2	0	1	0	2
chr1	12578718	12579412	-	DHRS3	hsa_circ_0010023	0	2	0	4	0	2	0	4
chr1	12578718	12580666	-	DHRS3	hsa_circ_0010024	0	0	0	3	0	1	1	3
chr1	12587244	12587648	+	DHRS3	NA	0	0	0	2	0	0	0	0
chr1	1262170	1263386	-	UBE2J2	NA	0	2	0	0	0	0	0	0
chr1	1263346	1267992	-	UBE2J2	hsa_circ_0009252	0	3	0	0	0	0	0	0
chr1	1307769	1374790	-	n/a	NA	0	5	5	8	0	0	0	0
chr1	1387235	1390865	-	CCNL2	hsa_circ_0003926	3	8	0	6	0	0	0	0
chr1	143745217	143760658	+	n/a	NA	0	13	6	25	0	0	0	0
chr1	144955439	144960398	-	SRGAP2B	NA	0	0	0	0	0	1	0	2
chr1	145616234	145647267	+	GPR89A	NA	0	0	0	0	0	0	0	3
chr1	145631664	145665651	+	GPR89A	hsa_circ_0013926	0	0	0	0	0	3	0	0
chr1	145643869	145647267	+	GPR89A	hsa_circ_0005640	0	0	0	0	1	11	4	11
chr1	145663329	145665651	+	GPR89A	hsa_circ_0008734	0	0	0	0	0	7	0	9
chr1	145747995	145771919	-	RNF115	hsa_circ_0013920	0	0	0	7	0	0	0	4
chr1	145747995	145788966	-	RNF115	hsa_circ_0000125	0	0	0	2	0	0	0	0
chr1	145771711	145784596	-	RNF115	hsa_circ_0013917	0	0	2	0	0	0	1	0
chr1	145771711	145788966	-	RNF115	NA	0	4	0	9	0	4	0	5
chr1	145771711	145794196	-	RNF115	NA	0	3	0	0	0	0	0	0
chr1	145825757	145827005	+	POLR3C	hsa_circ_0013916	0	0	0	3	0	0	0	5
chr1	145833260	145833582	+	POLR3C	hsa_circ_0013912	0	0	0	2	1	0	0	2
chr1	145839890	145841071	+	POLR3C	hsa_circ_0003693	0	5	5	5	0	4	5	5
chr1	145839890	145842477	+	POLR3C	hsa_circ_0007755	0	7	2	13	0	0	0	0
chr1	146964632	146970719	+	NBPF12	NA	3	0	0	11	0	0	0	0
chr1	146970647	146975891	+	NBPF12	NA	0	2	0	0	0	0	0	0
chr1	147252623	147259918	+	CHD1L	hsa_circ_0004220	2	6	3	21	0	5	3	18
chr1	147254870	147259918	+	CHD1L	NA	0	0	0	2	0	0	0	0
chr1	147254870	147280191	+	CHD1L	NA	0	0	0	0	0	0	0	2
chr1	147255813	147259918	+	CHD1L	hsa_circ_0013947	0	0	0	3	0	0	0	3
chr1	147259837	147267518	+	CHD1L	NA	0	0	0	0	0	0	2	0
chr1	147275354	147285487	+	CHD1L	hsa_circ_0013953	0	9	0	8	1	8	0	6
chr1	147286298	147287733	+	CHD1L	hsa_circ_0006296	0	5	3	10	1	4	3	10
chr1	147604777	147606866	+	BCL9	NA	0	0	0	3	0	0	0	3
chr1	1477849	1478627	+	ATAD3B	hsa_circ_0008398	0	6	0	0	0	0	0	0
chr1	147953345	147969959	+	GPR89B	NA	0	0	0	0	0	3	0	0
chr1	147954322	147988521	+	GPR89B	hsa_circ_0013964	0	0	0	0	0	3	0	0
chr1	147966554	147969959	+	GPR89B	hsa_circ_0004917	0	0	0	0	5	13	9	11
chr1	147986199	147988521	+	GPR89B	hsa_circ_0004775	0	0	0	0	1	2	0	7
chr1	1482138	1518990	+	n/a	NA	0	4	0	6	0	0	0	0
chr1	1482545	1520306	+	n/a	NA	2	5	4	14	0	0	0	0
chr1	148271834	148275374	-	n/a	NA	0	0	0	4	0	0	0	0
chr1	1495485	1529331	+	n/a	hsa_circ_0000004	12	30	23	26	0	0	0	0
chr1	149655699	149661089	+	LINC00869	NA	0	0	0	0	0	3	0	0
chr1	149655699	149669310	+	LINC00869	NA	0	3	0	12	2	9	10	21
chr1	149959684	149964349	-	OTUD7B	NA	0	3	0	0	0	3	0	1
chr1	150091937	150110627	+	VPS45	NA	0	0	0	2	0	0	0	2
chr1	150230571	150231926	-	ANP32E	hsa_circ_0004300	0	8	0	19	1	7	0	18
chr1	150334935	150335241	+	PRPF3	NA	0	0	0	2	0	1	0	2
chr1	150408906	150417725	+	RPRD2	NA	0	0	0	5	0	0	0	0
chr1	150440923	150444377	+	RPRD2	hsa_circ_0004437	2	0	0	2	2	1	1	2
chr1	150440923	150446401	+	RPRD2	NA	0	3	0	2	0	3	0	2
chr1	150444251	150446401	+	RPRD2	NA	0	0	0	2	0	0	1	2
chr1	150446226	150446401	+	RPRD2	hsa_circ_0007363	0	5	0	3	0	3	0	3
chr1	150446226	150460317	+	RPRD2	NA	0	2	0	0	0	2	0	0
chr1	150457288	150460317	+	RPRD2	hsa_circ_0014015	0	4	0	0	0	4	0	0
chr1	150492411	150496908	+	TARS2	hsa_circ_0003952	0	4	0	13	0	5	0	8
chr1	150492411	150497747	+	TARS2	hsa_circ_0014022	0	4	0	2	0	4	1	2
chr1	150578521	150578842	-	MCL1	hsa_circ_0002364	0	2	0	2	0	2	0	2
chr1	150625642	150627592	-	ENSA	NA	0	0	0	0	0	2	0	0
chr1	150648668	150694850	-	GOLPH3L	NA	0	2	0	2	0	0	0	0
chr1	150661814	150663763	-	GOLPH3L	NA	0	5	0	4	0	5	0	4
chr1	150693458	150694850	-	GOLPH3L	NA	0	0	0	3	0	0	0	0
chr1	150694656	150719538	-	n/a	NA	0	0	2	0	0	0	0	0
chr1	150714085	150717282	-	HORMAD1	NA	0	0	0	0	0	0	0	4
chr1	150823194	150826617	-	ARNT	hsa_circ_0003116	0	2	0	0	1	0	0	0
chr1	150852762	150858460	-	ARNT	NA	0	0	0	0	0	2	0	1
chr1	150927704	150941428	+	SETDB1	hsa_circ_0003439	0	0	0	2	0	0	0	2
chr1	150929967	150941428	+	SETDB1	hsa_circ_0006851	0	10	4	10	0	10	4	8
chr1	150946886	150949525	+	SETDB1	hsa_circ_0003049	0	0	0	3	0	0	1	2
chr1	150949122	150951481	+	SETDB1	hsa_circ_0014064	0	0	0	2	0	0	0	2
chr1	150949122	150959347	+	SETDB1	hsa_circ_0014065	0	0	0	2	0	0	0	1
chr1	150951365	150962719	+	SETDB1	hsa_circ_0006352	4	0	0	2	4	0	0	0
chr1	150960563	150962158	+	SETDB1	hsa_circ_0005995	0	2	0	3	0	1	0	0
chr1	151017812	151028944	+	PRUNE1	hsa_circ_0014085	0	2	0	7	0	0	0	5
chr1	151024611	151025673	+	PRUNE1	hsa_circ_0006760	0	5	0	12	0	5	0	7
chr1	151024611	151027327	+	PRUNE1	hsa_circ_0000126	0	0	0	2	1	0	0	1
chr1	151027233	151028944	+	PRUNE1	hsa_circ_0014088	0	3	2	13	0	3	2	13
chr1	151027233	151031464	+	PRUNE1	NA	0	0	0	3	0	0	0	0
chr1	151038504	151039026	+	BNIPL	NA	0	0	0	2	0	0	0	2
chr1	151088158	151118139	+	GABPB2	NA	0	0	0	2	0	0	0	0
chr1	151088190	151098002	+	GABPB2	hsa_circ_0000127	0	3	0	7	0	3	1	6
chr1	151088190	151107222	+	GABPB2	NA	0	5	0	13	0	3	1	13
chr1	151088190	151118139	+	GABPB2	NA	3	10	8	23	2	6	8	20
chr1	151090406	151107222	+	GABPB2	NA	0	0	0	2	0	0	0	2
chr1	151093192	151098002	+	GABPB2	NA	0	0	0	0	0	1	0	2
chr1	151103562	151107222	+	GABPB2	NA	0	0	0	2	0	0	0	2
chr1	151117392	151118139	+	GABPB2	NA	0	0	0	2	0	0	0	2
chr1	151139425	151140090	-	SEMA6C	NA	0	4	0	0	1	0	0	0
chr1	151166934	151167414	+	TNFAIP8L2-SCNM1	hsa_circ_0000128	0	12	0	14	0	12	1	14
chr1	151178001	151184493	-	VPS72	NA	3	4	0	7	3	4	1	6
chr1	151178001	151185950	-	VPS72	NA	0	0	0	2	0	0	0	1
chr1	151184317	151185950	-	VPS72	NA	0	0	0	4	0	0	0	2
chr1	151224245	151232703	+	PIP5K1A	hsa_circ_0014118	0	0	0	7	0	0	0	5
chr1	151224248	151227400	+	PIP5K1A	hsa_circ_0014122	0	5	0	0	0	0	0	0
chr1	151224248	151232703	+	PIP5K1A	hsa_circ_0007228	0	0	0	3	0	0	0	4
chr1	151227320	151232703	+	PIP5K1A	hsa_circ_0008018	0	3	0	0	0	2	0	0
chr1	151234197	151240039	+	PIP5K1A	hsa_circ_0014130	0	4	0	2	0	4	0	2
chr1	151236558	151236763	+	PIP5K1A	hsa_circ_0003432	0	2	0	0	0	0	0	0
chr1	151239955	151242567	+	PIP5K1A	hsa_circ_0008623	0	2	0	4	0	2	0	2
chr1	151242123	151242567	+	PIP5K1A	hsa_circ_0014132	0	9	0	12	0	6	1	11
chr1	151262161	151264028	+	PSMD4	hsa_circ_0004482	0	0	0	3	0	0	0	3
chr1	151262161	151266587	+	PSMD4	NA	0	2	0	0	0	2	0	0
chr1	151262161	151267339	+	PSMD4	NA	0	0	3	0	0	0	0	0
chr1	151264832	151267339	+	PSMD4	hsa_circ_0008807	0	0	0	3	0	0	0	0
chr1	151303541	151306363	-	PI4KB	hsa_circ_0014151	0	0	0	2	0	0	0	2
chr1	151315573	151316509	-	PI4KB	hsa_circ_0006892	3	11	3	18	3	10	4	18
chr1	151423397	151442205	-	POGZ	hsa_circ_0014174	0	0	0	4	0	2	0	4
chr1	151427823	151442205	-	POGZ	hsa_circ_0002520	0	0	2	4	0	0	2	4
chr1	151429603	151442205	-	POGZ	NA	0	0	0	2	0	1	1	2
chr1	151440928	151442205	-	POGZ	hsa_circ_0014178	3	0	0	0	2	0	0	0
chr1	151638888	151639119	+	SNX27	hsa_circ_0000130	4	23	3	26	4	22	3	23
chr1	151638888	151660862	+	SNX27	hsa_circ_0014183	0	0	0	2	0	0	0	2
chr1	151638888	151662270	+	SNX27	hsa_circ_0014184	0	0	0	2	0	0	0	2
chr1	151638888	151666011	+	SNX27	hsa_circ_0014185	0	0	0	2	0	0	0	2
chr1	151638888	151668635	+	SNX27	hsa_circ_0000131	4	3	4	13	3	3	4	13
chr1	151638888	151683445	+	SNX27	hsa_circ_0014186	0	3	0	2	0	3	0	2
chr1	151638888	151693483	+	SNX27	hsa_circ_0014188	0	2	0	0	0	2	0	1
chr1	151658235	151668635	+	SNX27	hsa_circ_0002394	0	5	2	3	2	6	2	3
chr1	151658235	151683445	+	SNX27	hsa_circ_0014191	0	2	0	0	0	0	0	1
chr1	151658235	151693483	+	SNX27	NA	0	0	2	0	0	0	2	0
chr1	153638295	153642429	+	CHTOP	NA	0	0	0	2	0	0	0	2
chr1	153664043	153668557	-	ILF2	NA	0	3	0	0	0	3	0	0
chr1	153665220	153668557	-	ILF2	hsa_circ_0000133	3	13	9	19	0	12	8	19
chr1	153667555	153668557	-	ILF2	NA	0	8	0	10	0	6	0	8
chr1	153682498	153685084	+	NPR1	NA	0	0	0	3	0	0	0	4
chr1	153751095	153757763	+	INTS3	hsa_circ_0014292	2	9	0	9	2	9	0	12
chr1	153751095	153762847	+	INTS3	NA	0	2	0	0	0	1	0	0
chr1	153752279	153759613	+	INTS3	NA	0	2	0	0	0	2	1	0
chr1	153754642	153757763	+	INTS3	hsa_circ_0005964	0	0	0	2	0	0	1	2
chr1	153759526	153765063	+	INTS3	hsa_circ_0005948	0	0	0	4	0	0	0	3
chr1	153760311	153765063	+	INTS3	hsa_circ_0014303	0	0	2	0	0	0	2	0
chr1	153761570	153765063	+	INTS3	hsa_circ_0014306	0	0	4	2	0	0	4	2
chr1	153762728	153765063	+	INTS3	hsa_circ_0006939	0	5	0	2	1	0	0	3
chr1	153811731	153813452	-	GATAD2B	NA	0	0	0	8	0	0	1	8
chr1	153816273	153818171	-	GATAD2B	NA	0	0	0	0	0	1	0	2
chr1	153817372	153818171	-	GATAD2B	NA	0	0	0	3	0	0	1	3
chr1	153818791	153819735	-	GATAD2B	NA	0	0	0	7	0	3	0	7
chr1	153819606	153828348	-	GATAD2B	NA	0	0	0	0	0	0	0	2
chr1	153932204	153937863	-	DENND4B	NA	0	0	0	0	0	0	0	2
chr1	153937488	153937863	-	DENND4B	hsa_circ_0004041	0	5	0	4	0	3	1	4
chr1	154170400	154176248	-	TPM3	NA	0	3	0	0	0	1	0	2
chr1	154172908	154173201	-	TPM3	hsa_circ_0008368	0	9	0	11	0	8	0	10
chr1	154212320	154213946	-	C1orf43	hsa_circ_0014364	0	0	0	5	0	0	0	0
chr1	154212320	154214574	-	C1orf43	hsa_circ_0014365	0	0	0	2	0	0	0	0
chr1	154225084	154236611	+	UBAP2L	NA	0	0	0	2	0	0	0	0
chr1	154225084	154237136	+	UBAP2L	NA	0	0	0	2	0	0	0	0
chr1	154225084	154241565	+	UBAP2L	NA	0	0	4	4	0	0	3	3
chr1	154225084	154246375	+	UBAP2L	NA	0	0	0	3	0	0	0	3
chr1	154227282	154228725	+	UBAP2L	hsa_circ_0014372	0	2	0	0	0	1	0	0
chr1	154234591	154235291	+	UBAP2L	NA	0	2	0	0	0	0	1	1
chr1	154234591	154246375	+	UBAP2L	hsa_circ_0014375	0	0	0	4	0	0	0	4
chr1	154234591	154251653	+	UBAP2L	hsa_circ_0014376	0	0	0	3	0	0	0	3
chr1	154241513	154246375	+	UBAP2L	hsa_circ_0006849	0	16	4	23	0	16	0	22
chr1	154246204	154249437	+	UBAP2L	NA	0	0	0	0	2	0	0	0
chr1	154249239	154251653	+	UBAP2L	hsa_circ_0006433	0	2	0	5	0	2	0	5
chr1	154251041	154251653	+	UBAP2L	hsa_circ_0004717	2	12	3	12	2	12	3	12
chr1	154251041	154257434	+	UBAP2L	hsa_circ_0014391	0	0	0	2	0	1	0	2
chr1	154260892	154266568	+	UBAP2L	hsa_circ_0014414	0	4	0	0	0	3	0	2
chr1	154434519	154435156	+	IL6R	NA	0	0	0	4	1	1	1	3
chr1	154448125	154454581	+	IL6R	hsa_circ_0014425	0	0	0	3	0	0	0	3
chr1	154965543	154966517	-	SHC1	hsa_circ_0014457	0	0	0	3	0	0	0	2
chr1	15518110	15518395	-	CASP9	hsa_circ_0010039	0	3	0	6	0	3	0	4
chr1	155216384	155236469	-	n/a	NA	0	0	0	5	0	0	0	0
chr1	155216384	155238650	-	n/a	NA	0	2	0	0	0	0	0	0
chr1	155264468	155268359	-	CLK2	hsa_circ_0014525	0	0	0	3	0	0	0	3
chr1	155264468	155270977	-	CLK2	hsa_circ_0014526	0	0	0	0	0	2	2	0
chr1	155265860	155266895	-	CLK2	hsa_circ_0014528	0	0	0	3	0	0	0	2
chr1	15529088	15536814	+	DNAJC16	NA	0	0	0	3	0	0	0	3
chr1	15529088	15548428	+	DNAJC16	hsa_circ_0010041	0	0	0	2	0	0	0	2
chr1	155337589	155339368	-	ASH1L	NA	0	5	0	0	0	0	0	0
chr1	15534237	15536814	+	DNAJC16	hsa_circ_0000018	0	11	2	6	0	11	2	6
chr1	15534237	15546871	+	DNAJC16	NA	0	0	0	0	0	3	0	0
chr1	15534237	15548428	+	DNAJC16	hsa_circ_0009118	0	2	0	0	0	2	0	0
chr1	155346383	155347904	-	ASH1L	hsa_circ_0014558	0	2	0	0	0	2	0	0
chr1	155357316	155357749	-	ASH1L	NA	0	2	0	2	0	2	0	2
chr1	155370504	155370983	-	ASH1L	hsa_circ_0007608	0	0	0	2	0	0	0	2
chr1	155370504	155395553	-	ASH1L	hsa_circ_0014577	0	4	0	0	0	4	0	0
chr1	155370504	155415923	-	ASH1L	hsa_circ_0014578	0	0	0	0	1	1	0	2
chr1	155378281	155380116	-	ASH1L	NA	0	0	0	4	0	0	0	0
chr1	155378281	155415923	-	ASH1L	hsa_circ_0002897	0	0	0	4	0	0	0	4
chr1	155395459	155404350	-	ASH1L	NA	0	0	2	2	0	0	0	0
chr1	155395459	155415923	-	ASH1L	hsa_circ_0014583	0	5	0	6	0	5	0	5
chr1	155395459	155439068	-	ASH1L	NA	0	0	0	2	0	0	0	2
chr1	155395459	155459898	-	ASH1L	hsa_circ_0014584	0	2	0	3	0	2	0	3
chr1	155395459	155477958	-	ASH1L	NA	0	0	0	4	0	0	0	0
chr1	155404230	155415923	-	ASH1L	NA	0	0	0	2	0	0	0	0
chr1	155408138	155415923	-	ASH1L	NA	0	0	0	2	0	0	0	0
chr1	155408142	155415923	-	ASH1L	hsa_circ_0008161	0	6	2	0	0	0	0	0
chr1	155412867	155415923	-	ASH1L	NA	0	0	0	3	0	0	0	0
chr1	155415744	155415923	-	ASH1L	hsa_circ_0004060	0	8	0	7	0	7	0	6
chr1	155415744	155439068	-	ASH1L	hsa_circ_0014585	0	0	0	3	0	0	0	2
chr1	155415744	155459898	-	ASH1L	hsa_circ_0014586	0	2	0	7	0	2	0	7
chr1	155415744	155477958	-	ASH1L	NA	0	0	0	2	0	0	0	0
chr1	155438327	155439068	-	ASH1L	hsa_circ_0000137	2	20	13	37	2	16	9	36
chr1	155438327	155459898	-	ASH1L	hsa_circ_0003247	11	66	30	88	10	54	25	79
chr1	155438327	155462599	-	ASH1L	NA	0	0	0	2	0	0	0	0
chr1	155438327	155477958	-	ASH1L	NA	0	3	2	0	0	0	0	0
chr1	155521100	155521618	-	ASH1L	hsa_circ_0014592	0	24	2	21	0	20	2	19
chr1	155612418	155747896	+	n/a	NA	5	5	5	12	0	0	0	0
chr1	155649814	155766709	-	n/a	NA	0	0	0	3	0	0	0	0
chr1	155660857	155688201	-	YY1AP1	NA	0	0	0	2	0	0	0	0
chr1	155661307	155773210	-	n/a	NA	0	0	0	2	0	0	0	0
chr1	155668627	155670464	-	YY1AP1	NA	0	0	0	2	0	0	0	2
chr1	155668627	155675096	-	YY1AP1	hsa_circ_0014601	0	0	0	0	0	2	0	0
chr1	155668627	155680456	-	YY1AP1	NA	0	0	0	2	0	0	0	0
chr1	155670320	155679512	-	YY1AP1	NA	0	3	0	8	0	0	2	0
chr1	155670320	155680456	-	YY1AP1	hsa_circ_0014603	0	2	0	0	0	0	0	0
chr1	155670320	155784089	-	n/a	NA	0	0	0	2	0	0	0	0
chr1	155672560	155679512	-	YY1AP1	hsa_circ_0014604	0	0	2	0	0	0	0	0
chr1	155674685	155675096	-	YY1AP1	NA	0	0	4	4	0	0	0	0
chr1	155674685	155679512	-	YY1AP1	NA	0	0	0	2	0	0	0	0
chr1	155675010	155679512	-	YY1AP1	hsa_circ_0003608	0	15	5	32	1	8	3	19
chr1	155675010	155680456	-	YY1AP1	NA	0	4	0	3	0	0	0	0
chr1	155675010	155784089	-	n/a	hsa_circ_0002816	0	4	0	6	0	0	0	0
chr1	155676548	155679512	-	YY1AP1	hsa_circ_0014606	4	68	14	94	0	17	3	33
chr1	155676548	155784089	-	n/a	NA	0	21	6	20	0	0	0	0
chr1	155709773	155717128	+	DAP3	hsa_circ_0014608	0	3	0	0	0	3	1	0
chr1	155717006	155726019	+	DAP3	hsa_circ_0014611	0	2	0	3	0	0	1	3
chr1	155721517	155726019	+	DAP3	hsa_circ_0014613	0	4	2	8	0	2	0	0
chr1	155725382	155726019	+	DAP3	hsa_circ_0014614	0	22	5	30	0	13	3	15
chr1	155725382	155727738	+	DAP3	hsa_circ_0014615	0	0	0	0	0	2	0	1
chr1	155725382	155729366	+	DAP3	NA	0	0	0	2	0	0	0	1
chr1	155765000	155766709	-	GON4L	hsa_circ_0014624	0	4	0	10	0	0	0	5
chr1	155767425	155773210	-	GON4L	NA	0	2	0	2	0	0	0	0
chr1	155771067	155773210	-	GON4L	NA	0	0	0	2	0	0	0	0
chr1	155773066	155776481	-	GON4L	hsa_circ_0014627	0	0	0	3	0	0	0	1
chr1	155776395	155784089	-	GON4L	NA	0	0	0	0	0	0	0	2
chr1	155777622	155777820	-	GON4L	NA	0	0	0	4	0	1	0	2
chr1	155777622	155784089	-	GON4L	NA	0	3	2	4	0	3	0	1
chr1	155795050	155827028	-	GON4L	NA	0	0	0	2	0	0	0	2
chr1	155804949	155805141	-	GON4L	hsa_circ_0000138	0	2	0	0	0	2	0	0
chr1	155813634	155814449	-	GON4L	NA	0	0	0	2	0	0	0	2
chr1	155813634	155827028	-	GON4L	NA	0	0	0	0	0	2	0	0
chr1	155820606	155827028	-	GON4L	NA	0	0	0	2	0	0	0	0
chr1	155853276	155853806	-	GON4L	hsa_circ_0000139	2	54	15	52	2	51	17	50
chr1	155853276	155858525	-	GON4L	NA	0	2	0	0	0	0	0	0
chr1	155904311	155904804	-	RIT1	hsa_circ_0006575	0	5	0	9	0	0	0	7
chr1	155915873	155917672	-	KHDC4	NA	0	6	0	0	0	6	0	1
chr1	155921375	155921918	-	KHDC4	hsa_circ_0008998	0	9	4	6	0	8	4	6
chr1	155921375	155923687	-	KIAA0907	hsa_circ_0005758	0	4	0	0	0	0	0	0
chr1	155921375	155925843	-	KHDC4	hsa_circ_0000140	0	0	0	4	0	0	0	4
chr1	155925632	155927156	-	KHDC4	hsa_circ_0014642	0	0	0	3	0	0	0	2
chr1	155925632	155929840	-	KHDC4	NA	0	0	0	2	0	0	0	2
chr1	155926148	155926839	-	KIAA0907	NA	0	0	0	2	0	0	0	0
chr1	155926676	155927156	-	KHDC4	hsa_circ_0008339	0	13	3	17	1	12	3	16
chr1	155929296	155929840	-	KHDC4	hsa_circ_0014644	2	3	0	3	2	0	0	3
chr1	156014961	156018368	-	SSR2	hsa_circ_0006897	0	0	0	0	0	2	0	0
chr1	156134403	156134975	+	LMNA	NA	0	0	0	52	0	0	0	1
chr1	156199835	156200472	+	SLC25A44	hsa_circ_0007393	0	3	0	0	0	2	0	0
chr1	156260451	156279034	-	SMG5	NA	0	0	0	0	0	0	0	2
chr1	15626669	15633565	+	DDI2	NA	0	2	0	0	0	2	0	0
chr1	15626669	15643650	+	DDI2	hsa_circ_0010048	0	0	0	2	0	0	0	0
chr1	156268115	156279034	-	SMG5	NA	0	0	0	2	0	0	0	0
chr1	15630325	15651895	+	DDI2	hsa_circ_0010052	0	0	0	2	0	2	0	2
chr1	156317166	156317547	-	CCT3	hsa_circ_0000142	0	8	0	13	1	5	3	11
chr1	156317166	156334918	-	CCT3	NA	0	0	3	0	0	0	0	0
chr1	156317166	156335888	-	CCT3	hsa_circ_0014714	0	2	0	3	0	2	0	0
chr1	156318868	156321025	-	CCT3	NA	0	0	0	2	0	1	0	2
chr1	156318868	156333643	-	CCT3	NA	0	0	0	2	0	1	0	2
chr1	156320839	156334918	-	CCT3	hsa_circ_0014717	2	9	5	12	0	8	3	10
chr1	156324972	156334918	-	CCT3	hsa_circ_0005131	0	5	2	12	0	3	0	12
chr1	156324972	156335888	-	CCT3	hsa_circ_0014720	0	2	0	2	0	0	0	0
chr1	156333547	156334918	-	CCT3	hsa_circ_0004680	2	21	3	35	0	17	3	30
chr1	156333547	156335888	-	CCT3	hsa_circ_0014724	0	2	0	9	0	0	0	0
chr1	15638307	15643650	+	DDI2	hsa_circ_0000019	0	9	0	7	2	8	1	7
chr1	15638307	15651895	+	DDI2	hsa_circ_0000020	0	0	2	3	0	0	2	1
chr1	15643522	15649823	+	DDI2	hsa_circ_0010058	0	0	0	2	0	1	1	2
chr1	1564605	1564916	-	SSU72	NA	0	0	0	4	0	0	0	0
chr1	156743652	156745373	-	HDGF	NA	0	3	0	3	0	2	0	1
chr1	156984339	156986173	-	ARHGEF11	hsa_circ_0014826	0	3	0	0	0	3	0	0
chr1	15717893	15721388	+	PLEKHM2	hsa_circ_0000021	0	8	2	12	0	8	0	10
chr1	15872816	15876678	+	SPEN	hsa_circ_0002237	0	0	3	6	1	2	3	6
chr1	15911101	15916279	+	SPEN	hsa_circ_0010113	0	2	0	2	0	1	0	2
chr1	15911101	15922349	+	SPEN	NA	0	0	0	3	0	0	0	4
chr1	15937163	15938006	+	SPEN	hsa_circ_0010117	0	0	0	2	0	0	0	3
chr1	159918763	159920537	-	TAGLN2	hsa_circ_0004617	0	2	0	2	0	0	0	0
chr1	160231297	160237229	-	DCAF8	hsa_circ_0014875	0	0	0	2	0	0	0	2
chr1	160231297	160240370	-	DCAF8	hsa_circ_0014876	0	0	0	2	0	0	0	2
chr1	160231297	160244034	-	DCAF8	hsa_circ_0007139	0	2	0	7	0	0	0	6
chr1	160231297	160261358	-	DCAF8	NA	0	5	2	5	0	0	2	5
chr1	160237135	160240370	-	DCAF8	hsa_circ_0014877	0	3	0	10	0	3	0	8
chr1	160237135	160244034	-	DCAF8	hsa_circ_0014878	0	0	0	3	0	1	0	3
chr1	160261285	160263462	-	AL139011.2	NA	0	0	0	2	0	0	0	0
chr1	160291335	160332557	-	COPA	NA	0	0	0	0	0	0	3	0
chr1	160305433	160314125	-	COPA	hsa_circ_0014905	0	0	0	2	0	1	0	2
chr1	160311868	160313167	-	COPA	hsa_circ_0014923	0	5	0	5	0	4	0	3
chr1	160313990	160335322	-	COPA	NA	0	2	0	0	0	2	0	0
chr1	160323431	160332557	-	COPA	hsa_circ_0008661	0	29	7	25	0	25	7	30
chr1	16036236	16058717	-	n/a	NA	0	3	0	0	0	0	0	0
chr1	161041324	161043360	-	USF1	hsa_circ_0014958	0	0	0	0	0	0	0	2
chr1	161102048	161102375	-	PFDN2	hsa_circ_0000145	0	9	3	11	1	8	0	11
chr1	161323614	161328497	+	SDHC	hsa_circ_0015002	0	3	0	0	0	0	0	0
chr1	16137853	16138430	-	EPHA2	hsa_circ_0005240	0	0	0	4	0	0	0	4
chr1	16148378	16150963	-	EPHA2	hsa_circ_0010132	0	0	0	0	0	3	0	0
chr1	161751655	161752464	+	DUSP12	NA	0	0	0	3	0	0	0	0
chr1	161752368	161753261	+	DUSP12	NA	0	0	0	2	0	0	0	0
chr1	161778244	161784096	+	ATF6	hsa_circ_0003039	0	10	2	22	0	9	0	14
chr1	161778244	161792327	+	ATF6	NA	0	0	0	2	0	0	0	2
chr1	161778244	161821161	+	ATF6	NA	0	0	0	4	0	0	2	5
chr1	161802052	161821161	+	ATF6	hsa_circ_0015027	0	0	0	3	0	0	0	3
chr1	161819633	161821161	+	ATF6	hsa_circ_0015032	0	0	0	0	0	0	2	1
chr1	161846449	161863312	+	ATF6	hsa_circ_0008857	0	6	0	8	2	3	1	8
chr1	161851722	161912380	+	ATF6	NA	0	0	0	2	0	0	0	2
chr1	16201782	16202574	-	ARHGEF19	hsa_circ_0003567	0	0	0	8	0	0	1	0
chr1	162503754	162512823	+	UHMK1	hsa_circ_0015043	0	0	0	0	0	2	0	0
chr1	162775652	162776370	+	DDR2	NA	0	0	0	0	0	2	0	0
chr1	16294783	16305919	-	FBXO42	hsa_circ_0010143	0	3	0	2	0	3	0	2
chr1	16294783	16316571	-	FBXO42	NA	0	5	0	0	0	0	0	0
chr1	16305803	16315435	-	FBXO42	hsa_circ_0010146	0	3	0	0	0	2	0	1
chr1	16305803	16316727	-	FBXO42	NA	0	0	0	4	0	0	0	0
chr1	1637081	1704146	-	n/a	NA	0	0	3	0	0	0	0	0
chr1	164807542	164821626	+	PBX1	hsa_circ_0015068	0	2	0	2	0	2	0	0
chr1	16484823	16631109	-	n/a	NA	0	0	0	4	0	0	0	0
chr1	165679442	165683110	-	ALDH9A1	hsa_circ_0005666	0	3	0	10	0	3	0	8
chr1	165743167	165754274	-	TMCO1	hsa_circ_0015077	0	3	0	0	0	3	1	0
chr1	16576267	16581492	-	NBPF1	NA	0	0	0	3	0	0	0	1
chr1	16576267	16587797	-	NBPF1	NA	0	0	0	2	0	0	0	0
chr1	165885142	165891322	+	UCK2	NA	0	0	0	4	0	0	0	4
chr1	165890204	165891322	+	UCK2	hsa_circ_0006758	0	41	7	50	1	40	7	47
chr1	165890204	165896332	+	UCK2	hsa_circ_0008054	3	7	2	10	3	6	2	10
chr1	16625775	16626005	-	CROCCP2	NA	0	0	0	2	0	0	0	0
chr1	1668327	1739704	-	n/a	NA	0	2	0	3	0	0	0	0
chr1	166862203	166863921	-	TADA1	NA	0	0	2	3	1	0	0	0
chr1	1669664	1734835	-	n/a	hsa_circ_0000006	8	23	15	41	0	0	0	0
chr1	167332470	167338258	+	POU2F1	NA	0	0	0	2	0	0	0	0
chr1	167546101	167548121	-	CREG1	NA	0	2	0	0	0	2	0	0
chr1	167765583	167773368	+	MPZL1	hsa_circ_0015107	0	6	3	4	0	5	3	3
chr1	167765583	167776166	+	MPZL1	hsa_circ_0000153	0	22	17	33	0	15	11	26
chr1	167765583	167788137	+	MPZL1	hsa_circ_0005827	3	4	6	9	0	0	0	0
chr1	167765583	167803537	+	n/a	NA	0	0	4	3	0	0	0	0
chr1	167772275	167776166	+	MPZL1	hsa_circ_0007921	5	16	4	27	4	14	3	23
chr1	167772275	167788137	+	MPZL1	hsa_circ_0006883	0	16	3	20	0	0	0	0
chr1	167772275	167803537	+	n/a	NA	0	0	2	0	0	0	0	0
chr1	167772275	167818180	+	n/a	NA	0	9	0	0	0	0	0	0
chr1	167951800	167975015	+	DCAF6	hsa_circ_0000154	0	9	3	11	0	11	3	10
chr1	167966629	167975015	+	DCAF6	hsa_circ_0009109	4	32	4	37	3	30	5	37
chr1	167966629	168004793	+	DCAF6	hsa_circ_0015112	0	0	3	2	0	0	2	1
chr1	168002482	168004793	+	DCAF6	hsa_circ_0015124	0	3	2	4	0	3	2	6
chr1	168002482	168023047	+	DCAF6	hsa_circ_0015126	0	0	0	3	0	0	0	3
chr1	168002482	168044671	+	DCAF6	NA	0	0	0	0	0	0	0	2
chr1	168002482	168068463	+	DCAF6	NA	0	0	0	2	0	0	0	2
chr1	168015781	168038488	+	DCAF6	NA	0	0	0	0	0	0	0	2
chr1	168019545	168023047	+	DCAF6	NA	0	7	0	2	0	4	0	2
chr1	168038371	168045227	+	DCAF6	hsa_circ_0000155	0	6	0	0	0	6	0	0
chr1	168038371	168068463	+	DCAF6	hsa_circ_0015132	0	3	0	3	0	2	0	2
chr1	168043025	168045227	+	DCAF6	hsa_circ_0015133	0	0	0	0	0	2	2	0
chr1	168065590	168068463	+	DCAF6	NA	0	0	0	4	0	0	0	4
chr1	168104477	168104894	-	GPR161	hsa_circ_0015136	0	0	0	2	0	0	0	2
chr1	168183902	168184878	+	TIPRL	hsa_circ_0015139	0	0	0	2	0	1	0	0
chr1	168183902	168198981	+	TIPRL	NA	0	0	0	2	0	0	0	0
chr1	168183902	168200100	+	TIPRL	NA	0	2	0	0	0	0	0	0
chr1	168231514	168239160	+	SFT2D2	hsa_circ_0006593	0	0	0	2	0	0	0	0
chr1	168231514	168243069	+	SFT2D2	hsa_circ_0008944	0	0	2	2	0	0	0	0
chr1	168236589	168243069	+	SFT2D2	NA	0	2	0	2	0	0	0	0
chr1	169230718	169287408	-	NME7	hsa_circ_0015154	0	2	2	2	0	2	1	0
chr1	169235131	169287408	-	NME7	hsa_circ_0015155	0	0	0	0	0	0	0	3
chr1	16929846	16948524	+	CROCC	NA	0	0	0	0	0	2	0	0
chr1	169323117	169324469	-	NME7	NA	0	0	0	0	0	2	0	0
chr1	169468111	169470186	-	SLC19A2	NA	0	0	0	2	0	1	1	0
chr1	169477155	169477757	-	SLC19A2	hsa_circ_0015164	0	0	0	3	0	0	0	2
chr1	169798857	169800971	+	C1orf112	hsa_circ_0015169	0	2	0	0	0	0	0	0
chr1	169802621	169806088	+	C1orf112	NA	0	0	0	2	0	0	0	2
chr1	169954011	169992255	-	KIFAP3	hsa_circ_0015184	0	2	0	0	0	2	0	0
chr1	169978085	170031975	-	KIFAP3	NA	0	10	3	15	0	0	0	0
chr1	170016462	170024596	-	KIFAP3	hsa_circ_0015189	0	0	0	2	0	1	0	2
chr1	17022608	17024074	-	SDHB	NA	0	6	0	2	0	6	0	2
chr1	170536310	170542592	+	GORAB	NA	0	0	0	0	0	3	0	0
chr1	170539210	170544845	+	GORAB	hsa_circ_0000159	0	2	0	0	1	2	0	0
chr1	171512032	171523522	+	PRRC2C	NA	0	0	0	3	0	0	0	3
chr1	171523221	171524965	+	PRRC2C	hsa_circ_0015210	0	3	0	0	0	3	0	1
chr1	171523221	171527844	+	PRRC2C	hsa_circ_0003644	0	3	0	3	0	2	1	5
chr1	171524821	171527844	+	PRRC2C	hsa_circ_0015215	0	0	0	2	0	0	0	0
chr1	171524821	171537473	+	PRRC2C	NA	0	0	0	2	0	1	0	2
chr1	171568247	171575128	+	PRRC2C	hsa_circ_0004412	0	2	2	8	1	2	2	6
chr1	171783740	171790616	+	METTL13	hsa_circ_0015255	0	2	0	2	0	0	0	0
chr1	172551512	172557794	+	SUCO	hsa_circ_0000160	0	0	3	12	0	0	3	9
chr1	172551512	172570730	+	SUCO	hsa_circ_0015259	0	0	0	0	0	2	0	0
chr1	172551512	172591071	+	SUCO	hsa_circ_0015261	0	0	2	2	0	0	2	0
chr1	172555869	172570730	+	SUCO	NA	0	4	2	2	0	0	0	0
chr1	172555869	172579267	+	SUCO	hsa_circ_0015263	0	0	0	2	0	0	0	2
chr1	172555869	172591071	+	SUCO	NA	0	2	0	0	0	0	0	0
chr1	172600064	172602787	+	SUCO	hsa_circ_0015264	0	3	0	3	0	3	0	0
chr1	173160178	173175200	-	n/a	NA	0	0	0	2	0	0	0	0
chr1	173402259	173418622	-	n/a	NA	0	0	2	2	0	0	0	0
chr1	173402259	173442048	-	n/a	NA	0	0	0	3	0	0	0	0
chr1	173402259	173442097	-	n/a	NA	0	0	0	5	0	0	0	0
chr1	173440463	173442048	-	AL645568.1	NA	0	2	0	2	0	0	0	0
chr1	173460378	173462454	-	n/a	NA	0	2	0	3	0	0	0	0
chr1	1734690	1739704	-	SLC35E2	hsa_circ_0009314	0	2	2	7	0	0	0	0
chr1	173733713	173734286	+	KLHL20	hsa_circ_0015272	0	2	0	0	0	0	0	2
chr1	173751764	173757159	+	KLHL20	NA	0	0	0	5	0	0	1	4
chr1	173774305	173775842	+	KLHL20	hsa_circ_0005794	0	0	0	3	0	1	0	2
chr1	173830660	173833499	+	DARS2	NA	0	3	0	0	0	3	0	0
chr1	173830660	173837046	+	DARS2	NA	0	0	0	0	0	1	0	2
chr1	173866528	173866796	-	GAS5	hsa_circ_0002491	0	0	0	4	0	0	0	3
chr1	173946476	173993135	-	RC3H1	NA	0	0	2	0	0	0	0	0
chr1	173978488	173993135	-	RC3H1	NA	0	4	0	0	0	0	0	0
chr1	173992755	173993135	-	RC3H1	hsa_circ_0004927	4	11	2	16	0	0	0	0
chr1	174219125	174221164	+	RABGAP1L	hsa_circ_0008141	0	3	3	5	0	3	3	0
chr1	174219125	174231355	+	RABGAP1L	hsa_circ_0015326	0	4	0	3	0	3	0	3
chr1	174219125	174278779	+	RABGAP1L	NA	0	0	0	3	0	0	0	3
chr1	174220972	174394145	+	RABGAP1L	NA	0	0	0	2	0	0	0	1
chr1	174250475	174278779	+	RABGAP1L	NA	0	6	0	4	1	6	0	4
chr1	174250475	174305127	+	RABGAP1L	NA	0	3	0	0	0	2	1	0
chr1	174250475	174394145	+	RABGAP1L	NA	0	0	0	2	0	1	0	2
chr1	174250570	174278779	+	RABGAP1L	NA	0	3	0	4	0	0	0	0
chr1	174250588	174278779	+	RABGAP1L	NA	0	2	0	0	0	0	0	0
chr1	174272414	174278779	+	RABGAP1L	hsa_circ_0000161	0	0	0	3	0	0	0	3
chr1	174272414	174305127	+	RABGAP1L	hsa_circ_0005089	0	7	2	12	0	5	2	12
chr1	174272414	174371072	+	RABGAP1L	hsa_circ_0015331	0	4	2	6	0	3	0	5
chr1	174272414	174394145	+	RABGAP1L	NA	0	5	0	16	0	5	0	14
chr1	174275833	174278779	+	RABGAP1L	NA	0	3	0	0	0	3	0	0
chr1	174275833	174305127	+	RABGAP1L	NA	0	2	0	6	1	1	1	6
chr1	174275833	174371072	+	RABGAP1L	NA	0	0	0	4	0	0	0	4
chr1	174275833	174394145	+	RABGAP1L	hsa_circ_0006029	0	6	2	7	1	5	2	7
chr1	174304986	174371072	+	RABGAP1L	hsa_circ_0015333	0	0	0	3	0	0	0	3
chr1	174304986	174394145	+	RABGAP1L	NA	0	4	0	5	0	4	0	4
chr1	174370979	174394145	+	RABGAP1L	NA	0	13	7	26	0	11	6	24
chr1	174637375	174702256	+	RABGAP1L	hsa_circ_0015335	0	2	0	4	0	2	1	4
chr1	174637375	174811960	+	RABGAP1L	NA	0	2	0	4	0	2	1	3
chr1	174969277	174982905	+	RABGAP1L	NA	0	0	0	2	0	0	0	1
chr1	1754284	1765446	-	NADK	NA	0	0	0	3	0	0	0	1
chr1	1756258	1765446	-	NADK	NA	0	0	2	2	0	0	1	2
chr1	17580553	17588479	+	ARHGEF10L	hsa_circ_0005562	0	6	2	0	0	6	0	0
chr1	175986943	175989479	-	COP1	hsa_circ_0004722	0	9	2	5	2	8	2	5
chr1	175986943	176027688	-	COP1	hsa_circ_0015352	0	3	2	5	0	3	0	4
chr1	175986943	176046324	-	COP1	NA	0	0	3	7	0	0	2	6
chr1	176027572	176046324	-	COP1	hsa_circ_0015359	2	8	4	15	2	6	4	13
chr1	176027572	176116681	-	COP1	hsa_circ_0015360	0	0	0	3	0	0	0	2
chr1	176027572	176149074	-	COP1	NA	0	0	0	0	0	2	0	0
chr1	176043186	176046324	-	COP1	hsa_circ_0005357	2	4	0	2	0	4	0	0
chr1	176043186	176085890	-	COP1	NA	0	3	0	2	0	3	0	0
chr1	176081152	176085890	-	COP1	hsa_circ_0015364	0	6	0	6	0	6	0	5
chr1	176081152	176116681	-	COP1	hsa_circ_0015365	0	6	2	5	0	5	2	5
chr1	176081152	176136547	-	COP1	hsa_circ_0003572	0	10	5	15	0	10	6	15
chr1	176081152	176163891	-	COP1	hsa_circ_0015367	0	0	0	0	0	0	1	2
chr1	176116624	176136547	-	COP1	hsa_circ_0015373	0	10	4	19	0	13	5	17
chr1	176116624	176176007	-	RFWD2	NA	0	0	0	3	0	0	0	0
chr1	176135010	176163891	-	COP1	hsa_circ_0008566	2	4	0	4	1	0	0	4
chr1	176135010	176184692	-	COP1	NA	2	0	0	2	1	0	0	0
chr1	176144005	176149074	-	RFWD2	NA	0	3	0	0	0	0	0	0
chr1	176149006	176163891	-	COP1	hsa_circ_0015376	0	8	2	4	0	8	2	0
chr1	176149006	176176007	-	COP1	hsa_circ_0005288	0	6	7	8	0	0	8	10
chr1	176149006	176184692	-	COP1	hsa_circ_0004436	0	15	4	14	0	15	0	16
chr1	176162869	176163891	-	COP1	hsa_circ_0015377	0	4	0	6	0	0	1	5
chr1	176162869	176176007	-	COP1	hsa_circ_0003011	3	9	0	12	0	8	1	12
chr1	176162869	176184692	-	COP1	hsa_circ_0009064	3	14	4	27	0	14	4	25
chr1	1761891	1765446	-	NADK	NA	0	0	0	4	0	0	0	2
chr1	1761952	1765446	-	NADK	NA	0	4	0	4	0	3	1	5
chr1	178123048	178125501	+	RASAL2	hsa_circ_0006126	0	5	0	0	0	0	0	0
chr1	178123056	178125501	+	RASAL2	hsa_circ_0002061	0	7	0	11	0	0	0	0
chr1	178283564	178300118	+	RASAL2	hsa_circ_0002846	0	6	0	5	0	6	0	6
chr1	178283564	178390206	+	RASAL2	NA	0	0	0	2	0	0	1	1
chr1	178776682	178785607	+	RALGPS2	hsa_circ_0000162	0	4	3	3	0	2	3	0
chr1	178776682	178833550	+	RALGPS2	NA	0	0	0	3	0	0	0	3
chr1	179043715	179044224	+	FAM20B	NA	0	0	0	0	0	2	0	0
chr1	179043715	179054638	+	FAM20B	hsa_circ_0005977	0	12	2	20	0	12	2	19
chr1	179043715	179072212	+	FAM20B	NA	0	0	0	2	0	0	0	0
chr1	179050279	179066859	+	FAM20B	NA	0	0	0	0	0	2	0	0
chr1	179063927	179064496	+	FAM20B	hsa_circ_0008653	2	10	2	10	2	8	2	10
chr1	179063927	179066859	+	FAM20B	NA	0	0	0	2	0	1	1	0
chr1	179085628	179088089	+	TOR3A	NA	0	3	0	0	0	4	0	1
chr1	179117332	179118764	-	ABL2	hsa_circ_0015427	0	0	0	2	2	1	0	2
chr1	179118587	179120274	-	ABL2	hsa_circ_0015428	0	3	0	2	0	0	0	0
chr1	179120190	179121867	-	ABL2	hsa_circ_0015430	0	5	4	8	0	5	3	8
chr1	179131311	179133374	-	ABL2	hsa_circ_0004996	0	24	6	22	2	23	7	18
chr1	179302677	179307216	+	SOAT1	NA	0	4	0	6	0	0	0	0
chr1	179302677	179323495	+	SOAT1	NA	0	9	0	5	0	7	1	0
chr1	179335506	179337896	+	SOAT1	NA	0	4	0	4	0	0	0	0
chr1	179335506	179341310	+	SOAT1	hsa_circ_0015437	0	0	0	7	0	0	0	6
chr1	179335506	179350431	+	SOAT1	NA	0	0	0	0	0	0	0	2
chr1	179337837	179341310	+	SOAT1	hsa_circ_0015438	0	8	3	12	0	0	2	11
chr1	179337837	179343635	+	SOAT1	hsa_circ_0015439	0	2	0	0	0	0	0	0
chr1	179339438	179341310	+	SOAT1	hsa_circ_0015441	0	2	0	0	0	2	0	0
chr1	179341028	179341310	+	SOAT1	hsa_circ_0015444	0	0	0	2	0	0	0	2
chr1	179342114	179343635	+	SOAT1	hsa_circ_0015449	0	3	0	8	0	0	0	0
chr1	179342114	179345076	+	SOAT1	NA	0	0	0	0	0	0	2	0
chr1	179343590	179348942	+	SOAT1	NA	0	0	0	0	0	3	0	0
chr1	179347600	179348942	+	SOAT1	hsa_circ_0015453	0	9	3	6	0	5	2	6
chr1	179347600	179350431	+	SOAT1	hsa_circ_0015454	0	0	0	10	0	0	0	9
chr1	179385238	179395202	+	AXDND1	NA	0	0	0	0	0	2	0	0
chr1	179846107	179852811	-	TOR1AIP2	NA	0	0	0	7	0	0	0	0
chr1	179846107	179865854	-	TOR1AIP2	NA	0	0	2	2	0	0	0	0
chr1	179865436	179865854	-	TOR1AIP2	NA	0	0	0	0	0	2	0	0
chr1	179889310	179901388	+	TOR1AIP1	NA	0	0	0	3	0	0	0	0
chr1	179900126	179907864	+	TOR1AIP1	hsa_circ_0015460	2	3	0	2	0	0	0	0
chr1	179900126	179908673	+	TOR1AIP1	NA	0	4	0	3	0	0	0	0
chr1	179917452	179918080	+	TOR1AIP1	NA	0	0	0	2	0	0	0	0
chr1	179986169	179990621	+	CEP350	NA	0	0	0	0	0	2	0	0
chr1	179986169	179997175	+	CEP350	NA	0	3	2	4	1	3	2	4
chr1	179986169	180006567	+	CEP350	NA	0	7	0	13	0	0	1	12
chr1	179990507	179992221	+	CEP350	hsa_circ_0015466	0	3	0	0	0	2	0	0
chr1	179990507	179997175	+	CEP350	NA	0	0	2	0	0	0	1	2
chr1	179996553	179997175	+	CEP350	NA	0	0	0	2	0	0	0	2
chr1	179996553	180006567	+	CEP350	NA	0	2	0	0	1	0	0	0
chr1	180003174	180006567	+	CEP350	hsa_circ_0003942	2	17	4	14	1	17	4	13
chr1	180041138	180044173	+	CEP350	hsa_circ_0015484	0	0	2	0	0	1	2	0
chr1	180041138	180048705	+	CEP350	hsa_circ_0006924	0	4	0	0	0	4	0	0
chr1	180041138	180065272	+	CEP350	hsa_circ_0015486	0	0	0	2	0	0	0	2
chr1	180062220	180065272	+	CEP350	hsa_circ_0015489	0	4	0	0	0	0	0	0
chr1	180078463	180080661	+	CEP350	hsa_circ_0015491	0	0	2	0	0	0	2	2
chr1	180287276	180288517	-	ACBD6	NA	0	0	0	2	0	0	0	0
chr1	180314692	180326562	-	ACBD6	NA	0	2	0	0	0	0	0	0
chr1	180397516	180413471	-	ACBD6	hsa_circ_0009175	6	37	6	52	4	26	5	39
chr1	180397516	180430262	-	ACBD6	hsa_circ_0000164	0	12	2	17	0	10	2	14
chr1	180397516	180495525	-	ACBD6	hsa_circ_0015508	0	2	0	0	0	0	0	0
chr1	1804419	1806538	-	GNB1	hsa_circ_0000007	0	2	0	4	0	2	0	2
chr1	1804419	1825499	-	GNB1	hsa_circ_0006869	0	2	0	2	0	0	0	0
chr1	1804419	1839238	-	GNB1	hsa_circ_0005907	0	0	0	3	0	1	0	0
chr1	1806475	1825499	-	GNB1	hsa_circ_0004406	0	0	0	3	0	0	0	0
chr1	180787753	180806557	+	XPR1	NA	0	0	0	0	0	0	0	2
chr1	180787753	180811488	+	XPR1	hsa_circ_0015512	0	3	0	4	0	0	0	4
chr1	180803388	180811488	+	XPR1	hsa_circ_0015513	0	4	0	10	0	3	1	8
chr1	180824753	180825344	+	XPR1	hsa_circ_0005909	2	11	6	19	2	8	6	19
chr1	180824753	180836716	+	XPR1	NA	0	0	0	4	0	0	0	3
chr1	180824753	180880297	+	XPR1	NA	0	0	0	0	0	0	0	2
chr1	180834874	180863874	+	XPR1	hsa_circ_0015519	0	2	0	0	1	0	0	0
chr1	180976118	180993425	-	STX6	hsa_circ_0003683	0	4	0	2	0	0	0	0
chr1	180984677	180993425	-	STX6	hsa_circ_0007905	6	87	30	115	4	75	27	101
chr1	180984677	181005463	-	STX6	hsa_circ_0006796	0	4	0	8	0	3	0	7
chr1	181002606	181005463	-	STX6	hsa_circ_0015529	0	4	3	5	0	2	3	5
chr1	1815756	1825499	-	GNB1	hsa_circ_0000008	0	14	2	7	0	14	0	6
chr1	1815756	1839238	-	GNB1	hsa_circ_0008702	0	0	0	12	0	0	0	0
chr1	1825397	1839238	-	GNB1	hsa_circ_0009362	0	3	0	0	0	0	0	0
chr1	1825397	1879902	-	GNB1	NA	0	0	0	2	0	0	0	0
chr1	182842545	182843434	+	DHX9	hsa_circ_0015548	0	0	0	3	0	0	0	3
chr1	182884613	182884813	+	DHX9	hsa_circ_0015579	0	0	0	2	0	0	0	2
chr1	183114531	183115637	+	LAMC1	hsa_circ_0004573	0	5	2	9	0	4	2	6
chr1	183133406	183135156	+	LAMC1	NA	0	0	2	0	0	0	2	0
chr1	183501131	183502391	+	SMG7	NA	0	3	0	0	0	3	0	0
chr1	183501131	183512868	+	SMG7	NA	0	4	0	0	0	0	0	1
chr1	183512837	183517820	+	SMG7	NA	0	2	0	2	0	1	0	0
chr1	184694044	184749592	-	EDEM3	NA	0	0	0	2	0	0	0	0
chr1	184702811	184749592	-	EDEM3	hsa_circ_0015650	0	0	0	3	1	0	0	3
chr1	184706643	184711877	-	EDEM3	hsa_circ_0006507	0	3	2	0	0	3	2	0
chr1	184732837	184737711	-	EDEM3	hsa_circ_0003442	0	0	0	3	0	0	0	2
chr1	184732837	184749592	-	EDEM3	NA	0	5	2	6	0	5	2	6
chr1	184734531	184749592	-	EDEM3	NA	0	2	0	3	0	0	0	3
chr1	185087552	185091739	+	RNF2	NA	0	0	0	5	0	0	0	3
chr1	185087552	185093276	+	RNF2	hsa_circ_0002829	0	0	0	0	0	2	0	1
chr1	185137606	185151935	-	TRMT1L	NA	0	0	0	2	0	0	0	2
chr1	185181946	185190642	+	SWT1	NA	0	0	0	2	0	0	0	0
chr1	185204700	185222036	+	SWT1	NA	0	0	0	2	0	0	0	2
chr1	185214507	185231708	+	SWT1	hsa_circ_0004689	0	2	0	6	0	0	1	6
chr1	185299710	185305643	-	IVNS1ABP	NA	0	0	0	2	0	0	0	1
chr1	185300437	185305643	-	IVNS1ABP	NA	0	2	0	0	0	2	0	0
chr1	186318447	186318828	-	TPR	NA	0	2	0	7	1	0	1	5
chr1	186322318	186361709	-	TPR	NA	0	0	0	0	0	2	0	0
chr1	186332195	186337156	-	TPR	NA	0	0	0	0	0	0	0	2
chr1	186390711	186391791	+	ODR4	hsa_circ_0007538	0	7	2	12	0	5	2	10
chr1	186398313	186417654	+	ODR4	NA	0	0	0	2	0	0	0	2
chr1	186406083	186411893	+	C1orf27	NA	0	4	0	3	0	0	0	0
chr1	186406083	186419077	+	C1orf27	hsa_circ_0000166	2	10	2	15	0	0	0	0
chr1	186854286	186894211	+	PLA2G4A	NA	0	0	0	2	0	0	0	2
chr1	186893011	186894211	+	PLA2G4A	NA	0	5	0	8	0	4	0	7
chr1	186893011	186911389	+	PLA2G4A	NA	2	7	3	16	2	5	3	13
chr1	190160668	190281750	-	BRINP3	NA	0	0	0	2	0	1	0	2
chr1	190160668	190454940	-	BRINP3	NA	0	0	0	0	0	0	0	2
chr1	190226082	190265055	-	BRINP3	NA	0	2	0	0	1	1	1	1
chr1	190226082	190281750	-	BRINP3	NA	0	0	2	3	0	0	2	3
chr1	190234372	190265055	-	BRINP3	NA	0	3	0	2	0	3	0	1
chr1	190234372	190281750	-	BRINP3	NA	0	0	2	4	1	1	2	4
chr1	190264865	190265055	-	BRINP3	NA	0	0	0	3	0	0	1	1
chr1	190264865	190281750	-	BRINP3	NA	0	13	0	11	0	9	0	10
chr1	190281560	190281750	-	BRINP3	NA	0	0	0	2	0	0	0	2
chr1	190454655	190454940	-	BRINP3	NA	0	0	0	2	0	0	0	2
chr1	19156271	19157997	-	UBR4	NA	0	0	0	0	0	2	0	0
chr1	19176592	19187540	-	UBR4	NA	0	0	0	2	0	0	0	2
chr1	19183811	19185286	-	UBR4	hsa_circ_0003777	0	0	2	3	0	0	1	3
chr1	19183811	19201815	-	UBR4	NA	0	0	0	0	0	0	0	2
chr1	19192188	19192540	-	UBR4	hsa_circ_0006065	0	0	2	0	0	0	2	0
chr1	19193433	19197265	-	UBR4	NA	0	5	6	7	2	5	5	7
chr1	19193433	19201815	-	UBR4	NA	0	0	0	2	0	0	0	0
chr1	19243614	19244015	-	EMC1	hsa_circ_0010389	0	3	0	2	0	3	0	2
chr1	19285888	19307101	-	n/a	NA	0	0	0	2	0	0	0	0
chr1	193020307	193023946	-	UCHL5	NA	0	0	0	2	0	0	0	0
chr1	193021097	193029657	-	UCHL5	NA	0	2	2	7	0	1	2	7
chr1	193022926	193029309	-	UCHL5	NA	0	0	0	0	0	0	0	2
chr1	193028085	193029657	-	UCHL5	hsa_circ_0015733	0	0	4	3	0	0	4	2
chr1	193069034	193077050	+	TROVE2	NA	0	0	0	4	0	1	1	3
chr1	193069034	193084657	+	TROVE2	NA	0	0	0	2	0	0	0	2
chr1	193069034	193084698	+	TROVE2	NA	0	0	0	3	0	0	0	2
chr1	193075820	193077050	+	TROVE2	NA	0	0	0	5	0	0	0	0
chr1	193096648	193101204	-	GLRX2	hsa_circ_0007910	0	4	0	4	0	0	0	0
chr1	193135391	193138173	+	CDC73	NA	0	0	0	2	0	0	0	0
chr1	193138085	193142066	+	CDC73	NA	0	0	0	7	0	0	0	7
chr1	193141850	193152444	+	CDC73	NA	0	2	0	6	1	1	0	5
chr1	193203795	193212477	+	CDC73	hsa_circ_0006337	0	2	0	6	0	1	0	0
chr1	193203795	193236356	+	CDC73	hsa_circ_0015749	0	0	3	2	0	0	3	1
chr1	193212065	193212477	+	CDC73	NA	0	4	0	0	0	4	0	0
chr1	193212065	193236356	+	CDC73	hsa_circ_0000167	0	0	0	3	0	0	0	1
chr1	193232993	193236356	+	CDC73	hsa_circ_0003820	2	15	0	13	0	9	0	12
chr1	19356635	19357563	-	CAPZB	hsa_circ_0010402	0	0	0	2	0	0	0	2
chr1	197088256	197091041	-	ASPM	NA	0	0	0	0	0	0	0	2
chr1	197117789	197124955	-	ASPM	NA	0	0	2	0	0	0	0	0
chr1	197117789	197135242	-	ASPM	NA	0	0	2	0	0	0	2	0
chr1	197117789	197139871	-	ASPM	NA	0	0	0	0	0	2	0	0
chr1	197539964	197553112	-	DENND1B	NA	0	3	0	0	0	1	0	0
chr1	197539964	197583253	-	DENND1B	NA	0	0	0	4	0	0	1	4
chr1	197539964	197658369	-	DENND1B	NA	0	0	0	0	0	0	0	2
chr1	197583152	197611976	-	DENND1B	hsa_circ_0015778	0	0	2	0	0	0	0	0
chr1	197583152	197617759	-	DENND1B	hsa_circ_0015779	0	2	0	11	0	1	0	11
chr1	197583152	197645743	-	DENND1B	hsa_circ_0000168	0	2	0	2	0	0	0	2
chr1	197583152	197647114	-	DENND1B	NA	0	2	0	0	0	0	0	0
chr1	197583152	197658369	-	DENND1B	NA	0	0	3	0	1	0	0	0
chr1	197583152	197715074	-	DENND1B	hsa_circ_0015780	0	2	0	3	0	0	0	4
chr1	197595208	197617759	-	DENND1B	hsa_circ_0015782	0	5	4	4	0	2	0	3
chr1	197595208	197715074	-	DENND1B	hsa_circ_0008785	0	0	4	3	0	0	0	3
chr1	197607073	197617759	-	DENND1B	hsa_circ_0015784	0	0	0	0	0	2	0	1
chr1	197607073	197658369	-	DENND1B	NA	0	3	2	4	0	0	2	4
chr1	197617659	197658369	-	DENND1B	hsa_circ_0015789	0	0	0	3	0	0	0	3
chr1	197642711	197647114	-	DENND1B	NA	0	0	2	0	0	1	0	0
chr1	197642711	197658369	-	DENND1B	hsa_circ_0006324	0	22	3	26	0	19	3	24
chr1	197642711	197674169	-	DENND1B	NA	0	4	0	5	0	0	1	0
chr1	197642711	197715074	-	DENND1B	hsa_circ_0006709	0	4	0	9	0	3	0	0
chr1	197642711	197772932	-	DENND1B	hsa_circ_0015794	0	0	0	4	0	0	0	4
chr1	197652235	197674169	-	DENND1B	hsa_circ_0015797	4	6	0	6	0	0	0	0
chr1	197652235	197715074	-	DENND1B	hsa_circ_0015798	0	5	2	9	0	4	0	6
chr1	197672037	197674169	-	DENND1B	hsa_circ_0015799	0	2	0	0	0	0	0	0
chr1	197672037	197715074	-	DENND1B	hsa_circ_0015800	0	0	0	2	0	0	0	0
chr1	197715031	197735796	-	DENND1B	NA	0	0	0	2	0	0	0	0
chr1	198220999	198264235	+	NEK7	hsa_circ_0000169	0	0	0	2	0	0	0	0
chr1	198220999	198297240	+	NEK7	NA	0	0	0	2	0	0	0	0
chr1	198232553	198253180	+	NEK7	NA	0	6	0	0	0	4	0	0
chr1	198232553	198264235	+	NEK7	hsa_circ_0002528	0	0	0	2	1	1	0	2
chr1	198232553	198279061	+	NEK7	hsa_circ_0015802	0	0	2	0	0	0	0	0
chr1	198253040	198264235	+	NEK7	hsa_circ_0008188	0	3	0	3	0	2	0	3
chr1	198277961	198279061	+	NEK7	NA	0	0	0	3	0	0	1	0
chr1	198277961	198293039	+	NEK7	NA	0	0	0	0	0	0	0	2
chr1	198277961	198297240	+	NEK7	hsa_circ_0006267	0	7	3	9	2	7	3	6
chr1	19890385	19904987	+	OTUD3	hsa_circ_0010415	0	0	0	2	0	0	0	0
chr1	19890385	19907660	+	OTUD3	NA	2	0	0	2	0	0	0	0
chr1	19904267	19904987	+	OTUD3	NA	0	0	0	2	0	0	0	1
chr1	200554468	200559452	-	KIF14	NA	2	0	0	3	0	0	0	3
chr1	200559330	200614405	-	KIF14	NA	0	0	0	3	0	0	0	2
chr1	200580254	200593769	-	KIF14	NA	0	0	0	2	1	0	0	1
chr1	200581201	200592240	-	KIF14	NA	0	3	0	4	0	1	0	4
chr1	200614318	200615609	-	KIF14	hsa_circ_0004522	0	2	0	4	0	0	0	3
chr1	200648439	200649226	-	DDX59	NA	0	0	0	0	0	2	0	0
chr1	200648439	200666751	-	DDX59	hsa_circ_0015832	0	3	0	4	0	3	0	4
chr1	200659027	200666751	-	DDX59	NA	0	0	0	2	0	0	0	2
chr1	200665937	200666751	-	DDX59	NA	0	0	0	0	0	1	0	2
chr1	200739914	200761098	+	CAMSAP2	NA	0	2	0	0	0	0	0	0
chr1	200760839	200761098	+	CAMSAP2	hsa_circ_0015837	0	6	3	7	0	6	3	6
chr1	200760839	200815644	+	CAMSAP2	hsa_circ_0015839	0	4	0	4	0	4	0	4
chr1	200807376	200815644	+	CAMSAP2	hsa_circ_0015844	0	5	0	6	0	4	1	5
chr1	200807376	200832845	+	CAMSAP2	hsa_circ_0006265	0	2	0	0	1	0	1	1
chr1	200832200	200832845	+	CAMSAP2	NA	0	0	0	4	0	0	1	3
chr1	201005308	201008951	-	KIF21B	NA	0	0	0	0	0	2	0	0
chr1	201143820	201146848	-	TMEM9	hsa_circ_0015874	0	0	0	3	0	0	0	3
chr1	201817088	201817285	+	NAV1	hsa_circ_0008264	0	0	0	2	0	0	0	2
chr1	201847279	201848594	+	IPO9	hsa_circ_0003115	0	8	2	9	0	8	2	7
chr1	201847279	201957574	+	n/a	NA	0	0	2	0	0	0	0	0
chr1	201852104	201857194	+	IPO9	NA	0	0	0	3	0	0	0	0
chr1	201852104	201858994	+	IPO9	NA	0	0	5	12	0	1	5	10
chr1	201854595	201857194	+	IPO9	hsa_circ_0003008	0	3	0	4	0	0	0	4
chr1	201854595	201858994	+	IPO9	hsa_circ_0015928	0	0	2	3	0	0	2	3
chr1	201857096	201858994	+	IPO9	NA	0	4	0	10	0	3	0	9
chr1	201863448	201868796	+	IPO9	hsa_circ_0015944	0	0	0	0	0	0	2	0
chr1	201988904	201989576	+	RNPEP	NA	0	0	0	2	0	0	0	0
chr1	201996147	201997554	+	RNPEP	hsa_circ_0015957	0	3	0	0	0	0	0	0
chr1	201997319	202000015	+	RNPEP	hsa_circ_0015962	0	3	0	0	0	1	0	0
chr1	202001376	202001767	+	RNPEP	hsa_circ_0015966	0	0	2	5	0	0	2	5
chr1	202001376	202003461	+	RNPEP	hsa_circ_0005356	0	5	2	9	0	4	0	8
chr1	202416787	202422738	+	PPP1R12B	hsa_circ_0002414	0	0	2	0	0	0	1	1
chr1	202416787	202428929	+	PPP1R12B	hsa_circ_0015980	0	5	2	11	0	3	3	10
chr1	202422620	202427184	+	PPP1R12B	NA	0	0	0	2	0	0	0	2
chr1	202422620	202449171	+	PPP1R12B	hsa_circ_0015985	0	0	0	7	0	1	0	6
chr1	202422620	202502005	+	PPP1R12B	NA	0	0	0	2	0	0	0	0
chr1	202425566	202431619	+	PPP1R12B	NA	0	3	0	2	0	3	0	2
chr1	202427040	202449171	+	PPP1R12B	NA	0	0	0	0	2	1	0	5
chr1	202428855	202431619	+	PPP1R12B	NA	0	2	0	0	0	1	0	0
chr1	202428855	202434768	+	PPP1R12B	NA	0	2	0	0	0	0	0	0
chr1	202428855	202449171	+	PPP1R12B	NA	0	0	0	2	0	0	0	2
chr1	202431480	202449171	+	PPP1R12B	NA	0	0	0	2	0	1	0	0
chr1	202434656	202449171	+	PPP1R12B	NA	0	0	0	2	0	0	0	2
chr1	202437821	202445228	+	PPP1R12B	NA	0	0	0	2	0	0	0	2
chr1	202440706	202449171	+	PPP1R12B	NA	0	0	0	2	0	1	0	1
chr1	202448989	202496822	+	PPP1R12B	NA	0	0	0	4	0	0	0	0
chr1	202488533	202569197	+	PPP1R12B	NA	0	0	0	0	0	0	0	2
chr1	202742391	202764145	-	KDM5B	NA	0	0	0	3	0	0	0	3
chr1	202748945	202750778	-	KDM5B	hsa_circ_0016024	0	0	0	2	0	0	0	2
chr1	202750659	202758510	-	KDM5B	hsa_circ_0016031	0	0	0	0	0	0	0	2
chr1	202755271	202758510	-	KDM5B	hsa_circ_0016039	0	0	2	3	1	1	2	3
chr1	202755271	202760573	-	KDM5B	hsa_circ_0016040	0	2	0	0	0	2	0	0
chr1	202755271	202764145	-	KDM5B	hsa_circ_0004981	0	0	2	0	0	1	1	1
chr1	202773118	202774735	-	KDM5B	hsa_circ_0016049	0	0	0	3	0	0	0	3
chr1	202773118	202777094	-	KDM5B	hsa_circ_0003126	0	6	0	11	0	5	2	9
chr1	202774613	202777094	-	KDM5B	NA	0	0	0	3	0	0	0	3
chr1	202909010	202911203	-	KLHL12	hsa_circ_0016052	0	3	0	0	0	1	0	0
chr1	202950930	202954307	-	ADIPOR1	NA	0	0	0	2	0	0	0	0
chr1	203707009	203708104	+	ATP2B4	hsa_circ_0007167	0	3	0	4	0	2	0	4
chr1	203720549	203722689	+	ATP2B4	hsa_circ_0016102	0	0	0	0	0	2	0	0
chr1	203816926	203818689	+	ZC3H11A	hsa_circ_0003639	0	0	0	0	1	4	0	6
chr1	204112915	204114605	+	SOX13	hsa_circ_0004777	0	3	0	8	0	2	0	6
chr1	204112915	204117707	+	SOX13	hsa_circ_0003600	0	2	0	0	0	1	0	1
chr1	204112915	204124857	+	SOX13	NA	0	0	0	3	0	0	0	2
chr1	204112915	204126015	+	SOX13	NA	0	0	0	2	0	0	0	0
chr1	204116507	204117707	+	SOX13	hsa_circ_0016123	0	3	0	0	0	2	0	0
chr1	204116507	204124857	+	SOX13	NA	0	3	0	0	0	1	0	0
chr1	204398655	204400789	-	AL606489.1	NA	0	2	0	4	0	0	0	0
chr1	204431669	204434608	-	PIK3C2B	NA	0	0	0	0	0	2	0	0
chr1	204438935	204439314	-	PIK3C2B	NA	0	2	0	0	0	0	0	0
chr1	204438935	204440321	-	PIK3C2B	NA	0	0	0	4	0	1	0	3
chr1	204464012	204469886	-	PIK3C2B	hsa_circ_0016155	0	0	0	3	0	0	0	3
chr1	204468870	204469886	-	PIK3C2B	hsa_circ_0000174	0	14	3	14	0	13	3	12
chr1	204489816	204490750	-	PIK3C2B	NA	2	3	4	4	0	0	0	0
chr1	204525484	204532246	+	MDM4	hsa_circ_0016158	0	7	0	2	0	2	0	1
chr1	204526360	204532246	+	MDM4	NA	0	0	0	0	0	0	0	2
chr1	205103857	205105168	-	RBBP5	hsa_circ_0003527	0	4	0	5	0	4	1	5
chr1	205161258	205163955	-	DSTYK	NA	0	0	0	2	0	0	0	2
chr1	205187418	205187806	-	DSTYK	hsa_circ_0016201	0	0	0	5	0	0	0	5
chr1	205268950	205269884	+	TMCC2	hsa_circ_0003344	0	0	0	2	0	0	0	1
chr1	2055441	2059591	+	PRKCZ	NA	0	0	0	3	0	0	0	2
chr1	205616478	205623891	-	ELK4	hsa_circ_0000175	5	14	16	39	0	0	0	0
chr1	205616478	205627874	-	ELK4	NA	0	2	2	6	0	0	0	0
chr1	205711744	205727805	-	n/a	NA	0	0	0	2	0	0	0	0
chr1	205711744	205729621	-	n/a	NA	0	2	0	0	0	0	0	0
chr1	205723926	205729621	-	NUCKS1	hsa_circ_0005169	0	2	0	0	0	0	0	0
chr1	205727700	205729621	-	NUCKS1	hsa_circ_0003021	0	4	0	2	0	7	0	1
chr1	206595718	206612357	-	EIF2D	NA	0	9	2	7	0	0	0	0
chr1	206597100	206600308	-	EIF2D	NA	0	2	0	0	0	0	0	0
chr1	206599003	206605507	-	EIF2D	NA	0	0	0	2	0	0	0	2
chr1	206605400	206612357	-	EIF2D	NA	0	2	0	2	0	0	0	0
chr1	207347132	207347561	+	CD55	NA	0	0	0	2	0	0	0	0
chr1	207347132	207350222	+	CD55	NA	0	0	0	2	0	0	0	0
chr1	207359546	207362779	+	CD55	NA	0	3	0	2	0	0	0	0
chr1	20744744	20773610	-	HP1BP3	NA	0	5	0	3	0	0	0	0
chr1	20744744	20780540	-	HP1BP3	NA	0	0	5	0	0	0	0	0
chr1	20749723	20773610	-	HP1BP3	hsa_circ_0000023	0	8	5	12	0	8	4	10
chr1	20757166	20773610	-	HP1BP3	hsa_circ_0000024	2	21	0	23	2	16	1	21
chr1	20757166	20779911	-	HP1BP3	hsa_circ_0010444	0	2	0	3	0	0	1	1
chr1	20757166	20780540	-	HP1BP3	hsa_circ_0002437	0	2	0	7	0	2	1	7
chr1	20765377	20773610	-	HP1BP3	hsa_circ_0002238	0	2	0	8	0	2	0	8
chr1	20765377	20780540	-	HP1BP3	hsa_circ_0010445	0	0	0	2	0	1	0	2
chr1	20770930	20773610	-	HP1BP3	hsa_circ_0005782	0	12	2	17	0	11	0	16
chr1	20770930	20780540	-	HP1BP3	NA	0	0	0	3	0	0	2	3
chr1	207757014	207759724	+	CD46	NA	0	0	0	3	1	0	0	0
chr1	207757014	207767195	+	CD46	NA	0	3	0	4	0	3	0	3
chr1	207757014	207770362	+	CD46	NA	0	2	0	0	0	0	0	0
chr1	20775724	20776005	-	HP1BP3	NA	4	17	0	17	0	0	0	0
chr1	207815929	207817414	-	MIR29B2CHG	hsa_circ_0006827	0	2	0	6	0	2	1	5
chr1	208092786	208096883	-	PLXNA2	NA	0	0	0	0	0	2	0	0
chr1	20840856	20865262	-	EIF4G3	hsa_circ_0010458	0	0	2	7	0	0	2	7
chr1	20851258	20864712	-	EIF4G3	NA	0	0	0	0	0	0	0	2
chr1	20851258	20886371	-	EIF4G3	NA	0	0	0	3	0	0	0	0
chr1	20864476	20886371	-	EIF4G3	NA	0	0	0	2	0	0	0	0
chr1	20879323	20886371	-	EIF4G3	hsa_circ_0010463	0	0	0	2	0	0	0	2
chr1	20893517	20895501	-	EIF4G3	hsa_circ_0010466	0	0	0	8	0	0	0	8
chr1	20893517	20904971	-	EIF4G3	hsa_circ_0007214	0	0	0	4	0	0	0	3
chr1	20893517	20942330	-	EIF4G3	hsa_circ_0010467	0	4	4	3	0	3	3	3
chr1	20904883	20942330	-	EIF4G3	NA	0	3	0	3	0	3	0	0
chr1	20941491	20950108	-	EIF4G3	NA	0	0	0	2	0	0	0	2
chr1	20941491	20950111	-	EIF4G3	NA	0	0	0	5	0	0	0	4
chr1	20950003	20969596	-	EIF4G3	NA	0	0	0	0	0	2	0	0
chr1	20950003	21002808	-	EIF4G3	hsa_circ_0010477	0	0	0	2	0	1	0	0
chr1	20969474	20981227	-	EIF4G3	hsa_circ_0000025	0	6	3	21	0	4	4	19
chr1	20969474	21002808	-	EIF4G3	hsa_circ_0005604	0	3	4	2	0	3	4	0
chr1	20969474	21111383	-	EIF4G3	hsa_circ_0010481	0	0	0	2	0	0	0	0
chr1	20980334	20981227	-	EIF4G3	hsa_circ_0010484	0	5	0	3	0	4	0	3
chr1	20980334	21002808	-	EIF4G3	hsa_circ_0010486	0	0	0	3	0	0	1	3
chr1	20980334	21050994	-	EIF4G3	hsa_circ_0010487	0	0	0	3	0	0	0	3
chr1	21001199	21002808	-	EIF4G3	hsa_circ_0008071	0	11	0	10	0	0	0	0
chr1	21001199	21050994	-	EIF4G3	hsa_circ_0005254	0	0	0	2	0	0	0	0
chr1	21002713	21050994	-	EIF4G3	hsa_circ_0010491	0	4	0	5	0	4	0	4
chr1	21002713	21089213	-	EIF4G3	hsa_circ_0007991	0	4	3	5	0	3	3	5
chr1	21002713	21111383	-	EIF4G3	hsa_circ_0007227	0	8	3	16	0	6	0	16
chr1	210404464	210418325	+	HHAT	hsa_circ_0016340	0	0	0	2	0	0	0	0
chr1	21046959	21050994	-	EIF4G3	NA	0	0	0	2	0	0	0	0
chr1	21050866	21089213	-	EIF4G3	hsa_circ_0005075	5	25	6	28	0	21	6	22
chr1	21050866	21111383	-	EIF4G3	hsa_circ_0000026	0	26	11	20	0	22	9	13
chr1	21073022	21111383	-	EIF4G3	NA	0	0	0	2	0	0	0	0
chr1	21089138	21111383	-	EIF4G3	hsa_circ_0005735	0	13	0	8	2	7	0	0
chr1	21105117	21111383	-	EIF4G3	hsa_circ_0003384	0	0	2	0	0	0	0	0
chr1	211271232	211276418	+	RCOR3	hsa_circ_0016353	0	2	0	0	0	1	0	0
chr1	211276257	211295753	+	RCOR3	NA	0	3	0	0	0	0	0	0
chr1	211353239	211354467	+	TRAF5	hsa_circ_0007234	0	7	0	6	0	6	0	5
chr1	211373760	211396831	+	n/a	NA	0	0	0	2	0	0	0	0
chr1	211778918	211787727	-	LPGAT1	NA	0	0	0	3	0	0	0	0
chr1	211778918	211793190	-	LPGAT1	hsa_circ_0002274	6	25	12	38	5	18	7	31
chr1	211783229	211793190	-	LPGAT1	hsa_circ_0008745	0	8	0	3	0	7	0	3
chr1	211787632	211793190	-	LPGAT1	NA	0	3	0	3	0	3	0	4
chr1	211951663	211952701	-	INTS7	NA	0	3	0	0	0	0	0	0
chr1	212006639	212021212	-	INTS7	hsa_circ_0016374	0	0	4	7	0	1	4	4
chr1	212016886	212021212	-	INTS7	hsa_circ_0016375	0	2	0	0	0	2	0	1
chr1	212042993	212047417	+	DTL	hsa_circ_0006862	0	0	0	3	2	1	0	1
chr1	212044660	212047417	+	DTL	hsa_circ_0000179	5	27	7	36	5	25	6	34
chr1	212044660	212065029	+	DTL	NA	0	0	0	0	1	0	0	2
chr1	212047151	212047417	+	DTL	hsa_circ_0016380	0	2	0	4	0	1	0	4
chr1	212062884	212065029	+	DTL	hsa_circ_0016383	0	2	0	0	0	0	0	1
chr1	212062884	212080750	+	DTL	NA	0	0	3	0	0	0	3	0
chr1	212068224	212080750	+	DTL	hsa_circ_0000180	0	4	3	0	0	3	3	0
chr1	212100252	212102952	+	DTL	hsa_circ_0007655	0	2	5	6	0	0	0	0
chr1	212306783	212307773	+	n/a	NA	0	2	0	0	0	0	0	0
chr1	212306783	212333598	+	PPP2R5A	NA	0	0	2	6	0	0	0	0
chr1	212329135	212333598	+	PPP2R5A	hsa_circ_0002321	0	7	0	11	0	7	0	8
chr1	212329135	212342280	+	PPP2R5A	NA	0	0	0	4	0	0	0	2
chr1	212329135	212345933	+	PPP2R5A	NA	0	0	0	2	0	0	0	3
chr1	212333497	212349242	+	PPP2R5A	hsa_circ_0016392	0	0	2	2	0	0	0	0
chr1	212342188	212349242	+	PPP2R5A	hsa_circ_0016394	0	3	0	3	0	0	0	0
chr1	21244989	21247363	-	ECE1	hsa_circ_0010507	0	3	0	0	0	3	0	0
chr1	21244989	21290156	-	ECE1	NA	0	2	0	0	0	1	0	0
chr1	21272699	21279332	-	ECE1	hsa_circ_0005509	0	0	0	4	0	1	0	4
chr1	21272699	21290156	-	ECE1	hsa_circ_0002402	2	21	5	12	2	19	4	13
chr1	212784363	212787637	-	NSL1	NA	0	0	0	2	0	1	0	2
chr1	212797112	212807848	+	TATDN3	NA	0	2	0	0	0	0	0	0
chr1	212804320	212804651	+	TATDN3	hsa_circ_0016404	0	0	0	0	0	2	0	0
chr1	212863725	212870168	+	FLVCR1	NA	0	0	0	3	0	0	0	0
chr1	212863725	212872818	+	FLVCR1	NA	2	8	3	11	2	9	3	11
chr1	212863725	212885396	+	FLVCR1	hsa_circ_0000182	0	10	4	18	0	10	3	17
chr1	212863725	212888594	+	FLVCR1	hsa_circ_0016408	0	0	0	4	0	0	0	4
chr1	212863725	212889257	+	FLVCR1	hsa_circ_0000183	0	3	2	4	0	3	2	4
chr1	212863725	212895354	+	FLVCR1	NA	3	4	4	8	0	0	0	0
chr1	212863725	212895371	+	FLVCR1	NA	0	0	0	3	0	0	0	0
chr1	212870054	212872818	+	FLVCR1	NA	0	0	2	0	0	0	0	0
chr1	212872678	212883438	+	FLVCR1	hsa_circ_0016410	0	2	0	0	0	2	0	0
chr1	212872678	212889257	+	FLVCR1	hsa_circ_0016414	0	2	2	0	0	2	2	2
chr1	213071006	213117410	+	RPS6KC1	NA	0	0	0	3	0	0	0	0
chr1	213077696	213104569	+	RPS6KC1	NA	0	0	0	2	0	1	0	1
chr1	213077696	213117410	+	RPS6KC1	hsa_circ_0004849	0	12	12	17	0	9	11	13
chr1	213077696	213129889	+	RPS6KC1	hsa_circ_0005841	0	3	0	2	1	0	1	2
chr1	213104454	213117410	+	RPS6KC1	hsa_circ_0005817	0	5	0	3	0	4	0	2
chr1	213104454	213129889	+	RPS6KC1	NA	0	0	0	5	0	0	0	3
chr1	213117317	213129889	+	RPS6KC1	hsa_circ_0005522	2	35	15	44	1	27	11	27
chr1	213117317	213167973	+	RPS6KC1	hsa_circ_0016426	0	4	2	4	0	4	2	4
chr1	213117317	213176492	+	RPS6KC1	hsa_circ_0002721	0	0	0	3	0	1	0	0
chr1	213125766	213176492	+	RPS6KC1	NA	0	2	0	2	0	0	0	2
chr1	213129527	213167973	+	RPS6KC1	NA	0	0	0	6	0	0	1	4
chr1	213129527	213176492	+	RPS6KC1	hsa_circ_0007772	0	9	12	15	0	7	12	11
chr1	213167858	213176492	+	RPS6KC1	hsa_circ_0005314	5	17	5	32	4	15	4	25
chr1	213167858	213232255	+	RPS6KC1	NA	0	0	0	2	0	0	0	2
chr1	213176400	213232255	+	RPS6KC1	hsa_circ_0016429	0	0	0	3	0	0	0	3
chr1	213230497	213232255	+	RPS6KC1	hsa_circ_0016430	0	2	0	3	0	0	0	3
chr1	213230497	213262816	+	RPS6KC1	NA	0	0	0	2	0	0	0	0
chr1	213240702	213242658	+	RPS6KC1	NA	0	0	0	0	0	2	0	0
chr1	213242569	213262816	+	RPS6KC1	hsa_circ_0016433	0	7	2	8	0	8	2	7
chr1	213242569	213378882	+	n/a	NA	0	2	0	2	0	0	0	0
chr1	214305187	214318139	+	SMYD2	NA	0	3	0	0	0	3	0	0
chr1	214305187	214336940	+	SMYD2	NA	0	2	0	4	0	0	0	0
chr1	214314762	214318983	+	SMYD2	hsa_circ_0016438	0	3	0	4	0	3	0	0
chr1	214314762	214330278	+	SMYD2	NA	0	0	0	3	0	0	0	3
chr1	214390988	214398001	-	PTPN14	hsa_circ_0008659	0	4	0	0	0	0	0	0
chr1	214401685	214414726	-	PTPN14	NA	0	0	0	4	0	0	0	3
chr1	214451805	214464957	-	PTPN14	hsa_circ_0007015	0	2	4	2	0	2	4	2
chr1	214464630	214464957	-	PTPN14	hsa_circ_0007615	0	7	0	7	0	7	0	6
chr1	214647078	214655403	+	CENPF	NA	0	4	0	0	0	0	0	0
chr1	215573786	215579999	+	KCTD3	hsa_circ_0003309	0	0	2	5	0	0	0	0
chr1	215575901	215579137	+	KCTD3	hsa_circ_0000184	0	8	0	10	0	7	0	10
chr1	215575901	215586685	+	KCTD3	hsa_circ_0016461	0	0	0	2	0	0	0	0
chr1	215579909	215604302	+	KCTD3	hsa_circ_0016464	0	0	3	0	1	0	3	1
chr1	215586495	215595471	+	KCTD3	hsa_circ_0005521	0	13	5	12	0	9	4	10
chr1	215586495	215619291	+	KCTD3	NA	0	2	0	0	0	1	0	0
chr1	215595356	215604302	+	KCTD3	hsa_circ_0016467	0	0	0	3	0	0	0	3
chr1	21680808	21695221	-	USP48	hsa_circ_0010523	0	4	0	0	0	0	0	0
chr1	2169518	2175313	+	PRKCZ	NA	0	2	0	0	0	1	0	0
chr1	21701498	21703618	-	USP48	NA	0	2	0	7	0	2	0	7
chr1	21701498	21840017	-	n/a	NA	0	2	3	6	0	0	0	0
chr1	21715389	21721166	-	USP48	hsa_circ_0010536	0	0	0	0	0	2	0	0
chr1	21715389	21721764	-	USP48	hsa_circ_0000028	0	6	0	11	1	5	0	6
chr1	21715389	21729829	-	USP48	NA	0	0	0	2	0	0	0	2
chr1	21715389	21729832	-	USP48	NA	0	0	0	2	0	0	0	0
chr1	21721036	21721764	-	USP48	hsa_circ_0004808	0	5	0	5	1	4	0	3
chr1	21721036	21729832	-	USP48	NA	0	2	0	0	1	0	0	0
chr1	21721036	21753119	-	USP48	NA	0	0	0	2	0	0	0	2
chr1	21747067	21751615	-	USP48	NA	0	0	0	2	0	2	0	0
chr1	21747067	21757783	-	USP48	hsa_circ_0010539	0	3	0	3	0	3	0	2
chr1	21748138	21751615	-	USP48	hsa_circ_0002166	0	11	3	11	0	10	2	6
chr1	21748138	21753119	-	USP48	hsa_circ_0000029	0	4	0	2	0	4	0	2
chr1	21748138	21757783	-	USP48	NA	0	0	0	2	0	0	0	2
chr1	217491680	217498395	-	GPATCH2	hsa_circ_0016470	0	0	0	2	0	0	0	2
chr1	217610321	217614202	-	GPATCH2	hsa_circ_0002843	3	15	0	17	3	15	0	16
chr1	217741975	217782322	+	SPATA17	NA	0	0	0	0	0	2	0	0
chr1	218302294	218307632	+	RRP15	NA	0	2	0	0	0	1	0	0
chr1	21838825	21840017	-	HSPG2	hsa_circ_0010635	0	0	0	3	0	0	0	0
chr1	21844148	21846599	-	HSPG2	NA	0	0	0	0	0	0	2	0
chr1	21846108	21846599	-	HSPG2	hsa_circ_0010680	0	0	0	3	0	2	0	3
chr1	21847354	21849031	-	HSPG2	hsa_circ_0006155	0	0	0	3	0	0	0	3
chr1	21861757	21862115	-	HSPG2	hsa_circ_0010735	0	4	0	3	0	3	1	0
chr1	219193082	219211752	+	LYPLAL1	NA	0	0	0	2	0	0	0	0
chr1	219193082	219218712	+	n/a	hsa_circ_0004314	0	4	0	2	0	0	0	0
chr1	219193082	219241308	+	n/a	hsa_circ_0004417	0	0	0	3	0	0	0	0
chr1	219981378	219983398	-	EPRS	NA	0	0	0	2	0	0	0	0
chr1	219996983	220007338	-	EPRS	NA	0	0	0	4	0	0	0	4
chr1	220001138	220007338	-	EPRS	NA	0	2	0	0	0	2	0	0
chr1	220005248	220007338	-	EPRS	hsa_circ_0016485	0	6	0	8	0	3	0	6
chr1	220005248	220020221	-	EPRS	NA	0	0	0	0	0	2	0	0
chr1	220006106	220007338	-	EPRS	hsa_circ_0007739	3	4	0	12	3	3	0	12
chr1	220010946	220020221	-	EPRS	NA	0	0	0	2	0	0	0	2
chr1	220096104	220106060	+	IARS2	NA	0	0	0	0	0	3	0	0
chr1	220102495	220147730	+	IARS2	NA	0	0	2	0	0	0	0	0
chr1	220125237	220138043	+	IARS2	NA	0	0	3	0	0	0	3	0
chr1	220136809	220139139	+	IARS2	NA	0	0	0	3	1	0	0	3
chr1	220157270	220159421	-	RAB3GAP2	hsa_circ_0016502	0	0	0	2	0	0	0	0
chr1	220182257	220182931	-	RAB3GAP2	hsa_circ_0016508	0	2	3	4	0	2	2	4
chr1	220202276	220272301	-	RAB3GAP2	NA	0	0	0	2	0	0	0	0
chr1	220212887	220213979	-	RAB3GAP2	hsa_circ_0002924	0	24	8	24	0	21	6	17
chr1	220576646	220581118	+	MARK1	NA	0	3	0	2	0	0	0	0
chr1	220579354	220581118	+	MARK1	hsa_circ_0016519	0	4	0	4	0	0	0	0
chr1	220579354	220598379	+	MARK1	NA	0	0	0	2	0	0	0	0
chr1	220579354	220618755	+	MARK1	hsa_circ_0016521	2	3	0	0	2	0	0	1
chr1	220604067	220618755	+	MARK1	hsa_circ_0016522	0	0	2	0	0	2	2	0
chr1	220615939	220618755	+	MARK1	NA	0	2	3	2	0	2	1	0
chr1	220761658	220763050	+	2019-03-02	NA	0	4	0	0	0	2	0	1
chr1	220761658	220770556	+	2019-03-02	NA	0	11	4	13	0	0	0	0
chr1	22078429	22086866	+	CDC42	hsa_circ_0005576	4	17	8	26	1	9	4	17
chr1	22078429	22091501	+	CDC42	hsa_circ_0007604	0	0	0	3	0	0	0	0
chr1	220791491	220805274	+	2019-03-01	NA	0	4	0	5	0	4	0	5
chr1	220796485	220805274	+	2019-03-01	NA	0	0	0	4	0	0	0	0
chr1	220796643	220805274	+	2019-03-01	NA	0	12	2	14	0	12	1	13
chr1	220797874	220805274	+	2019-03-01	NA	0	2	0	0	0	0	0	0
chr1	2209333	2210219	-	FAAP20	NA	0	0	0	2	0	0	0	0
chr1	222558131	222564125	-	TAF1A	NA	0	3	0	2	0	0	0	0
chr1	222569510	222579890	-	TAF1A	NA	0	0	0	2	0	0	0	0
chr1	222594236	222603276	+	n/a	NA	0	0	0	2	0	0	0	0
chr1	222650292	222654793	+	MIA3	hsa_circ_0016536	0	0	0	0	0	3	0	0
chr1	222715684	222724164	+	BROX	NA	0	0	0	2	0	0	0	0
chr1	222715684	222730177	+	BROX	NA	0	0	0	2	0	0	0	2
chr1	222724092	222725555	+	BROX	hsa_circ_0003413	4	8	0	6	3	5	0	5
chr1	222724092	222730177	+	BROX	NA	0	3	0	2	0	3	0	0
chr1	222823856	222827601	+	AL392172.1	NA	0	0	0	3	0	0	0	0
chr1	222823884	222827601	+	AL392172.1	NA	0	2	0	0	0	0	0	0
chr1	222823884	222835215	+	AL392172.1	hsa_circ_0000187	3	4	2	9	0	0	0	0
chr1	222823884	222885225	+	AC093152.1	NA	0	2	0	0	0	0	0	0
chr1	222827428	222835215	+	AL392172.1	NA	0	0	0	3	0	0	0	0
chr1	222899781	222943332	+	n/a	NA	0	2	0	0	0	0	0	0
chr1	222928430	222943332	+	DISP1	NA	0	0	0	4	0	0	0	3
chr1	223759270	223762251	+	CAPN2	hsa_circ_0016554	0	3	0	2	0	3	0	0
chr1	223759270	223772239	+	CAPN2	hsa_circ_0004879	0	4	0	0	0	3	0	0
chr1	223804174	223806947	-	TP53BP2	hsa_circ_0003914	0	7	0	4	0	7	1	2
chr1	223810431	223818337	-	TP53BP2	NA	0	0	0	3	0	0	0	0
chr1	223954477	223962273	-	GTF2IP20	hsa_circ_0001978	0	6	0	22	0	0	0	0
chr1	223954477	223962708	-	GTF2IP20	NA	0	6	0	9	0	0	0	0
chr1	224130472	224134212	+	FBXO28	hsa_circ_0016567	0	2	0	0	0	2	0	0
chr1	224236506	224268133	-	NVL	NA	0	2	0	7	1	0	0	2
chr1	224250212	224268133	-	NVL	hsa_circ_0000188	0	4	0	5	1	0	1	3
chr1	224267004	224268133	-	NVL	NA	0	0	3	4	0	0	0	0
chr1	224268034	224303857	-	NVL	hsa_circ_0016573	0	0	0	2	0	0	0	0
chr1	224294267	224303857	-	NVL	NA	0	2	0	0	0	0	0	0
chr1	224296501	224300663	-	NVL	NA	0	2	0	3	1	1	0	0
chr1	224296501	224303857	-	NVL	NA	0	0	0	3	0	0	0	3
chr1	224365879	224371423	+	CNIH4	hsa_circ_0000190	0	4	0	12	1	4	1	10
chr1	224393828	224399034	-	WDR26	NA	0	0	0	3	0	0	0	2
chr1	224400950	224424654	-	WDR26	NA	0	0	0	0	2	0	0	0
chr1	224404430	224411565	-	WDR26	hsa_circ_0016593	0	0	0	3	0	1	0	3
chr1	224411427	224413335	-	WDR26	hsa_circ_0005242	0	4	0	2	0	0	0	0
chr1	224411427	224419615	-	WDR26	hsa_circ_0002577	0	0	0	2	0	0	0	1
chr1	224418260	224419615	-	WDR26	NA	0	0	0	0	0	0	0	2
chr1	22489880	22491533	+	ZBTB40	hsa_circ_0007418	2	8	0	10	3	7	0	9
chr1	224952670	224968874	+	DNAH14	hsa_circ_0016599	0	3	0	2	0	3	0	2
chr1	224952670	224974153	+	DNAH14	hsa_circ_0016600	3	10	3	24	3	10	2	19
chr1	224952670	225007544	+	DNAH14	hsa_circ_0016601	0	7	4	16	1	7	4	14
chr1	224952670	225023865	+	DNAH14	NA	0	0	0	2	0	1	0	1
chr1	224952685	224974153	+	DNAH14	NA	0	2	0	0	0	0	0	0
chr1	225002783	225185425	+	DNAH14	NA	0	0	0	0	0	2	0	0
chr1	225023615	225023865	+	DNAH14	NA	0	0	0	0	0	2	0	1
chr1	225119220	225123614	+	DNAH14	NA	0	0	0	2	0	0	0	0
chr1	225406664	225412645	-	LBR	NA	0	0	0	0	0	2	0	0
chr1	225412454	225415332	-	LBR	hsa_circ_0016650	0	2	0	7	0	2	0	6
chr1	225412454	225419798	-	LBR	NA	0	0	0	0	0	0	0	2
chr1	225507951	225513016	-	ENAH	NA	0	0	0	2	0	0	0	1
chr1	225530554	225567414	-	ENAH	hsa_circ_0016661	0	0	0	5	0	0	0	3
chr1	225554906	225567414	-	ENAH	hsa_circ_0016662	2	11	0	17	2	11	0	16
chr1	225783300	225786985	+	SRP9	NA	0	0	0	2	0	0	0	0
chr1	225921208	225922383	-	PYCR2	NA	0	0	0	0	0	0	2	0
chr1	225987896	225988388	-	SDE2	NA	0	0	0	3	0	1	0	2
chr1	226159184	226166000	-	ACBD3	NA	0	0	0	0	0	0	0	2
chr1	226250839	226251624	-	LIN9	NA	0	0	0	2	0	0	0	0
chr1	226265533	226287797	-	LIN9	NA	0	0	0	3	0	1	0	3
chr1	226266213	226277932	-	LIN9	NA	0	0	0	3	0	1	0	3
chr1	226266213	226287797	-	LIN9	NA	0	3	0	0	1	3	0	1
chr1	226277775	226287797	-	LIN9	hsa_circ_0016709	0	0	0	3	0	0	0	3
chr1	226363099	226365154	-	PARP1	NA	0	0	0	3	0	0	0	1
chr1	226885538	226889049	+	PSEN2	hsa_circ_0016723	0	0	0	2	0	1	1	2
chr1	226896975	226897829	+	n/a	NA	0	2	0	0	0	0	0	0
chr1	226908522	226917660	+	COQ8A	NA	0	0	0	2	0	0	0	0
chr1	226961377	226965737	+	COQ8A	hsa_circ_0016728	0	5	5	11	2	5	0	10
chr1	227004994	227017050	-	CDC42BPA	hsa_circ_0016733	0	0	0	4	0	0	0	3
chr1	227016080	227048010	-	CDC42BPA	NA	0	3	0	0	0	3	0	0
chr1	227023263	227026152	-	CDC42BPA	hsa_circ_0003094	0	0	0	2	0	0	0	2
chr1	227026055	227035607	-	CDC42BPA	hsa_circ_0009044	0	0	0	3	0	1	0	3
chr1	227028657	227035607	-	CDC42BPA	hsa_circ_0005370	0	4	0	2	0	3	0	1
chr1	227030408	227035607	-	CDC42BPA	hsa_circ_0016738	0	0	0	2	0	0	0	2
chr1	227069777	227074364	-	CDC42BPA	hsa_circ_0016746	0	2	0	0	0	2	0	0
chr1	227112312	227112913	-	CDC42BPA	NA	0	0	0	3	0	0	0	2
chr1	227119804	227147559	-	CDC42BPA	NA	0	0	0	4	0	0	0	4
chr1	227138097	227139742	-	CDC42BPA	NA	0	0	0	2	0	0	0	0
chr1	227139576	227147559	-	CDC42BPA	hsa_circ_0003659	0	6	6	9	0	5	6	8
chr1	227139576	227254155	-	CDC42BPA	NA	0	0	0	7	0	0	0	7
chr1	227139576	227317246	-	CDC42BPA	NA	0	3	0	5	0	0	0	0
chr1	227160543	227254155	-	CDC42BPA	hsa_circ_0016752	0	2	0	0	0	2	0	0
chr1	227160543	227317246	-	CDC42BPA	NA	0	3	0	0	0	0	0	0
chr1	227193786	227199652	-	CDC42BPA	hsa_circ_0016753	0	6	0	6	0	6	0	5
chr1	227193786	227213219	-	CDC42BPA	hsa_circ_0005322	0	6	0	5	0	6	0	3
chr1	227193786	227254155	-	CDC42BPA	hsa_circ_0016754	0	0	2	3	0	1	2	2
chr1	227193786	227317196	-	CDC42BPA	NA	0	0	0	2	0	0	0	0
chr1	227193786	227317208	-	CDC42BPA	NA	0	0	0	2	0	0	0	0
chr1	227193786	227317246	-	CDC42BPA	NA	0	4	0	4	0	0	0	0
chr1	227254064	227317246	-	CDC42BPA	NA	0	0	0	2	0	0	0	0
chr1	227650956	227654476	+	ZNF678	NA	0	0	0	2	0	0	1	1
chr1	227747692	227748233	+	SNAP47	hsa_circ_0016759	0	0	0	0	1	0	0	2
chr1	227747692	227759485	+	SNAP47	hsa_circ_0016760	0	2	0	0	0	0	0	0
chr1	227758995	227759485	+	SNAP47	hsa_circ_0016762	0	0	0	2	0	1	0	2
chr1	22781421	22785076	+	EPHB2	hsa_circ_0004085	0	0	0	0	0	2	0	0
chr1	228174692	228175029	+	IBA57	NA	0	2	0	0	0	2	0	0
chr1	228213441	228215098	+	OBSCN	hsa_circ_0016771	0	9	0	6	0	8	2	6
chr1	228213441	228224734	+	OBSCN	NA	0	0	0	2	0	0	0	1
chr1	228213441	228250240	+	OBSCN	NA	2	5	3	8	1	4	3	7
chr1	228213441	228256926	+	OBSCN	NA	0	2	0	0	0	1	0	0
chr1	228213441	228264391	+	OBSCN	NA	0	0	0	4	0	0	0	1
chr1	228213441	228356193	+	OBSCN	NA	0	2	0	2	0	0	0	0
chr1	228224459	228246803	+	OBSCN	NA	0	2	0	2	0	0	0	1
chr1	228249965	228256926	+	OBSCN	NA	0	2	0	0	0	0	0	0
chr1	228256651	228264391	+	OBSCN	NA	0	2	0	3	0	1	0	2
chr1	228298454	228300145	+	OBSCN	NA	0	0	0	5	0	0	0	1
chr1	228299882	228303938	+	OBSCN	NA	2	5	0	4	0	0	0	0
chr1	228309099	228309559	+	OBSCN	hsa_circ_0016781	0	0	0	3	0	0	1	2
chr1	228394737	228395252	-	TRIM11	NA	0	4	2	4	0	0	0	0
chr1	229286486	229303888	+	RAB4A	NA	0	0	0	3	0	0	0	0
chr1	229286486	229304000	+	RAB4A	NA	0	6	0	14	0	0	0	0
chr1	229444914	229465519	-	NUP133	NA	0	0	0	3	0	0	0	3
chr1	229458161	229463676	-	NUP133	NA	0	0	0	0	0	2	2	0
chr1	229460611	229463676	-	NUP133	NA	0	2	0	2	0	2	0	1
chr1	229460611	229465519	-	NUP133	NA	0	0	2	4	0	1	2	4
chr1	229463543	229465519	-	NUP133	NA	0	0	0	4	0	1	1	4
chr1	229463543	229498306	-	NUP133	NA	0	0	0	4	0	0	1	4
chr1	229466634	229487613	-	NUP133	NA	0	5	0	4	0	4	2	4
chr1	229475638	229487613	-	NUP133	NA	0	2	0	0	0	2	0	0
chr1	229475638	229499818	-	NUP133	NA	0	0	0	0	0	0	0	2
chr1	229486371	229487613	-	NUP133	NA	0	3	0	4	0	3	0	4
chr1	229489955	229498306	-	NUP133	NA	0	2	0	0	0	2	1	1
chr1	229495495	229498306	-	NUP133	NA	0	0	0	4	0	0	1	4
chr1	229525936	229549434	-	ABCB10	NA	3	0	3	0	2	0	3	0
chr1	229539456	229542371	-	ABCB10	NA	0	0	0	3	0	1	0	3
chr1	229539456	229549434	-	ABCB10	NA	0	4	0	0	0	4	0	0
chr1	229542237	229549434	-	ABCB10	hsa_circ_0016831	0	0	0	0	0	0	0	2
chr1	229643533	229654388	+	URB2	hsa_circ_0016841	0	0	0	2	0	1	0	2
chr1	230076151	230203290	+	GALNT2	NA	0	0	0	2	0	0	0	0
chr1	230178218	230203290	+	GALNT2	hsa_circ_0000192	4	14	3	22	4	14	0	20
chr1	230236014	230236725	+	GALNT2	NA	0	8	0	3	0	7	0	0
chr1	230236014	230249271	+	GALNT2	hsa_circ_0016847	0	0	0	2	0	0	0	0
chr1	230236660	230250560	+	GALNT2	NA	0	0	0	2	0	0	0	2
chr1	230243306	230255344	+	GALNT2	NA	0	0	0	3	0	0	0	3
chr1	230243306	230265367	+	GALNT2	hsa_circ_0016852	0	0	0	4	0	1	0	4
chr1	230246063	230265367	+	GALNT2	NA	0	0	0	2	0	0	0	2
chr1	2302978	2304585	+	SKI	hsa_circ_0007120	0	5	0	2	0	4	0	2
chr1	23030469	23044486	+	KDM1A	NA	0	5	0	8	0	1	0	6
chr1	23030469	23050520	+	KDM1A	hsa_circ_0009061	0	19	7	25	0	21	7	25
chr1	23030469	23059167	+	KDM1A	hsa_circ_0007822	0	5	0	7	0	6	1	7
chr1	23044427	23059167	+	KDM1A	hsa_circ_0008831	0	0	0	2	0	1	1	0
chr1	23050387	23057565	+	KDM1A	hsa_circ_0010808	0	0	3	0	0	1	1	0
chr1	23050387	23059167	+	KDM1A	hsa_circ_0003889	0	9	0	7	0	8	1	6
chr1	23055069	23069151	+	KDM1A	hsa_circ_0003685	0	2	0	0	0	2	0	0
chr1	230659464	230664587	+	COG2	NA	0	4	0	3	0	3	0	3
chr1	230663141	230664587	+	COG2	hsa_circ_0016866	0	7	0	16	0	6	1	6
chr1	230663141	230671640	+	COG2	hsa_circ_0016867	0	4	0	10	0	4	0	7
chr1	230663141	230675124	+	COG2	hsa_circ_0016868	0	9	0	18	0	8	0	17
chr1	23071225	23072197	+	KDM1A	hsa_circ_0010835	2	11	2	10	2	10	2	10
chr1	230843354	230843896	-	C1orf198	hsa_circ_0016873	0	0	0	0	0	0	0	2
chr1	230924841	230961303	-	TTC13	NA	0	0	0	4	0	0	0	4
chr1	230943806	230958299	-	TTC13	NA	0	0	0	2	0	0	0	0
chr1	230943806	230961303	-	TTC13	hsa_circ_0004531	0	9	4	13	4	9	4	13
chr1	230945389	230961303	-	TTC13	hsa_circ_0000194	0	0	0	5	0	0	0	0
chr1	230948899	230961303	-	TTC13	NA	0	0	0	4	0	0	0	0
chr1	230954333	230961303	-	TTC13	hsa_circ_0000195	5	34	11	55	5	31	11	45
chr1	231364327	231367636	-	EGLN1	NA	0	0	3	4	0	0	0	0
chr1	231370562	231374099	-	EGLN1	hsa_circ_0000196	4	19	4	16	4	16	4	15
chr1	231529255	231542611	+	TSNAX	NA	0	0	0	2	0	0	0	2
chr1	231537213	231542611	+	TSNAX	hsa_circ_0004834	2	32	6	44	2	30	5	37
chr1	232415494	232432471	-	SIPA1L2	hsa_circ_0016909	0	0	4	2	0	0	3	2
chr1	232425589	232432471	-	SIPA1L2	NA	0	0	0	3	0	0	0	3
chr1	232460887	232465416	-	SIPA1L2	NA	0	0	0	0	0	0	0	2
chr1	232460887	232471528	-	SIPA1L2	NA	0	2	0	4	1	0	2	4
chr1	232490874	232493660	-	SIPA1L2	hsa_circ_0016917	0	0	0	2	0	1	0	2
chr1	232513857	232515608	-	SIPA1L2	NA	4	10	5	13	4	9	5	13
chr1	232513857	232533583	-	SIPA1L2	NA	0	0	2	5	0	0	0	0
chr1	232513857	232574222	-	n/a	NA	0	0	0	3	0	0	0	0
chr1	232559624	232574222	-	n/a	NA	0	0	0	2	0	0	0	0
chr1	233090061	233095863	-	PCNX2	hsa_circ_0005994	0	3	0	2	0	0	1	1
chr1	233135013	233161363	-	PCNX2	hsa_circ_0016956	0	2	0	2	0	0	0	2
chr1	233135013	233179175	-	PCNX2	hsa_circ_0016957	0	0	0	2	0	0	0	2
chr1	233198939	233236980	-	PCNX2	hsa_circ_0000198	0	0	2	0	0	0	2	0
chr1	233208518	233236980	-	PCNX2	hsa_circ_0006415	0	0	0	2	0	0	0	2
chr1	233217899	233227371	-	PCNX2	hsa_circ_0003314	0	4	0	3	0	4	0	0
chr1	233227226	233236980	-	PCNX2	hsa_circ_0016989	0	0	0	3	0	0	0	0
chr1	23333518	23341017	-	HNRNPR	hsa_circ_0010850	0	4	0	0	0	0	0	0
chr1	23333518	23341020	-	HNRNPR	NA	0	0	0	2	0	0	0	0
chr1	233346442	233355011	+	MAP3K21	NA	0	6	3	5	0	6	4	5
chr1	233346442	233362293	+	MAP3K21	NA	5	22	9	30	3	19	8	24
chr1	233346442	233376527	+	MAP3K21	NA	0	0	0	9	0	0	0	7
chr1	233346442	233379710	+	MAP3K21	NA	0	3	0	3	1	3	0	2
chr1	233353807	233362293	+	MAP3K21	NA	0	2	3	5	0	2	3	5
chr1	233375916	233379710	+	MAP3K21	NA	0	2	0	0	0	0	0	0
chr1	234418084	234427766	-	TARBP1	NA	0	2	0	3	0	0	1	3
chr1	234418084	234472811	-	TARBP1	NA	0	5	0	0	0	3	0	0
chr1	234425673	234472811	-	TARBP1	NA	0	0	0	2	0	0	0	0
chr1	234433410	234446975	-	TARBP1	NA	0	0	0	0	0	2	0	0
chr1	234446803	234450566	-	TARBP1	NA	0	5	5	8	0	5	5	8
chr1	234446803	234472811	-	TARBP1	NA	0	3	2	4	0	5	0	3
chr1	234450428	234463934	-	TARBP1	NA	0	2	0	0	0	2	1	1
chr1	234450428	234472811	-	TARBP1	NA	2	9	6	10	2	8	6	10
chr1	234457667	234467650	-	TARBP1	NA	0	0	0	2	0	2	0	0
chr1	234457667	234471257	-	TARBP1	NA	0	0	0	2	0	0	0	0
chr1	234457667	234472811	-	TARBP1	NA	0	3	3	5	0	0	3	4
chr1	234465656	234472811	-	TARBP1	NA	0	2	0	0	0	0	0	1
chr1	235152706	235155112	-	RBM34	hsa_circ_0017041	0	6	0	6	0	4	0	5
chr1	235213769	235240451	-	ARID4B	NA	0	0	2	0	0	0	2	0
chr1	235219793	235240451	-	ARID4B	NA	0	0	3	0	1	0	3	0
chr1	235219793	235255750	-	ARID4B	NA	0	0	0	0	0	0	0	2
chr1	235219793	235260752	-	ARID4B	NA	0	0	2	0	0	0	2	0
chr1	235240313	235260752	-	ARID4B	NA	0	2	0	0	0	1	1	0
chr1	235246420	235260752	-	ARID4B	NA	0	2	0	2	0	2	0	2
chr1	235252730	235260752	-	ARID4B	hsa_circ_0008531	0	3	0	0	0	3	1	0
chr1	235335242	235342883	+	GGPS1	NA	0	5	0	0	0	0	0	0
chr1	235341708	235342883	+	GGPS1	NA	0	2	0	3	0	0	0	0
chr1	235419417	235434280	+	TBCE	hsa_circ_0017051	0	2	0	4	0	2	0	4
chr1	235419473	235427239	+	TBCE	hsa_circ_0006474	0	0	0	4	0	2	0	0
chr1	235419473	235430804	+	TBCE	hsa_circ_0007247	0	3	0	0	0	3	0	0
chr1	235419473	235434280	+	TBCE	hsa_circ_0006021	2	7	0	4	2	7	0	4
chr1	235419473	235435840	+	TBCE	NA	0	0	0	0	0	2	0	0
chr1	235434204	235437474	+	TBCE	hsa_circ_0008908	0	3	0	5	0	3	0	5
chr1	235437322	235442911	+	TBCE	NA	0	3	0	4	0	3	0	4
chr1	235438769	235442911	+	TBCE	NA	0	0	0	2	0	0	0	2
chr1	235450240	235496308	-	B3GALNT2	NA	0	0	0	3	0	0	0	0
chr1	235455559	235484515	-	B3GALNT2	NA	0	2	0	4	0	2	0	2
chr1	235458603	235470960	-	B3GALNT2	NA	0	0	0	2	0	0	0	2
chr1	235465636	235470960	-	B3GALNT2	NA	0	6	2	11	0	6	0	10
chr1	235465636	235484515	-	B3GALNT2	NA	0	2	0	0	0	2	0	1
chr1	235465636	235494828	-	B3GALNT2	hsa_circ_0017065	0	8	2	6	0	8	0	5
chr1	235465636	235496308	-	B3GALNT2	NA	0	0	0	3	0	0	0	0
chr1	235470850	235484515	-	B3GALNT2	hsa_circ_0017067	0	3	0	3	0	3	0	3
chr1	235470850	235494828	-	B3GALNT2	hsa_circ_0017069	2	7	0	10	2	8	0	6
chr1	235470850	235496308	-	B3GALNT2	hsa_circ_0017070	0	3	0	5	0	0	0	0
chr1	235480054	235489268	-	B3GALNT2	hsa_circ_0017072	0	0	0	2	0	0	0	0
chr1	235480054	235494828	-	B3GALNT2	hsa_circ_0002343	4	17	6	46	3	15	6	40
chr1	235480054	235496308	-	B3GALNT2	hsa_circ_0017073	0	9	3	17	0	0	0	0
chr1	235484322	235494828	-	B3GALNT2	hsa_circ_0017075	0	5	0	2	0	4	1	2
chr1	235494681	235496308	-	B3GALNT2	NA	0	5	0	9	0	0	0	0
chr1	235686949	235697272	-	LYST	hsa_circ_0017078	0	2	0	0	0	1	0	1
chr1	235780865	235782087	-	LYST	NA	0	0	0	3	0	0	0	3
chr1	235800320	235801097	-	LYST	hsa_circ_0017092	0	7	0	0	0	5	0	1
chr1	236582736	236588043	-	HEATR1	NA	0	3	0	0	0	3	0	0
chr1	236594012	236596976	-	HEATR1	NA	0	2	0	0	0	2	0	0
chr1	236803428	236806233	+	MTR	hsa_circ_0003219	0	2	0	3	0	1	0	4
chr1	236803428	236816543	+	MTR	NA	0	0	0	4	0	1	1	3
chr1	236803428	236838599	+	MTR	NA	0	0	2	2	0	0	2	2
chr1	236806144	236816543	+	MTR	hsa_circ_0004039	2	8	4	12	0	8	4	10
chr1	236806144	236838599	+	MTR	NA	0	2	0	0	0	2	0	0
chr1	236808704	236816543	+	MTR	NA	0	2	0	4	0	0	0	3
chr1	236824119	236826896	+	MTR	hsa_circ_0007875	0	2	0	2	0	0	0	2
chr1	236824119	236838599	+	MTR	NA	0	0	0	2	0	0	0	2
chr1	236824119	236853088	+	MTR	NA	0	0	0	0	0	0	0	2
chr1	236835547	236853088	+	MTR	hsa_circ_0017155	0	0	0	3	0	1	0	3
chr1	236850344	236863554	+	MTR	hsa_circ_0017161	0	0	0	2	0	0	0	2
chr1	236859833	236863554	+	MTR	hsa_circ_0003929	0	6	0	2	0	5	0	2
chr1	23750845	23752518	+	ELOA	NA	0	0	0	5	0	1	0	4
chr1	23772111	23772426	-	ELOA-AS1	NA	0	2	0	2	0	0	0	1
chr1	23785675	23786423	+	PITHD1	NA	0	2	0	2	0	2	0	2
chr1	23797695	23799436	-	GALE	NA	0	0	0	2	0	1	0	2
chr1	23814190	23820593	-	HMGCL	hsa_circ_0003757	0	0	0	2	0	0	0	2
chr1	2393270	2399514	+	RER1	NA	0	0	0	2	0	0	0	0
chr1	2393270	2402342	+	RER1	NA	0	0	0	2	0	0	0	0
chr1	2395784	2403589	+	RER1	NA	0	4	2	0	0	0	0	0
chr1	23967619	23975095	-	SRSF10	NA	0	2	0	0	0	0	0	0
chr1	23971573	23972012	-	SRSF10	NA	0	0	0	2	0	0	0	1
chr1	241506003	241508785	-	FH	NA	0	0	0	3	0	1	0	2
chr1	241597746	241604579	-	OPN3	hsa_circ_0017191	0	0	0	2	0	0	0	2
chr1	241627504	241628493	-	OPN3	NA	0	2	0	0	0	0	0	0
chr1	241850409	241885507	+	EXO1	NA	0	0	0	2	0	0	0	2
chr1	241857345	241861502	+	EXO1	NA	0	0	0	5	0	0	0	5
chr1	241857345	241879343	+	EXO1	NA	0	0	0	0	0	0	0	2
chr1	241866585	241867055	+	EXO1	NA	0	6	0	3	0	0	0	0
chr1	241881916	241885507	+	EXO1	NA	0	0	2	0	0	0	3	0
chr1	243164284	243172846	-	CEP170	NA	0	0	0	0	0	0	0	2
chr1	243164284	243225321	-	CEP170	hsa_circ_0017227	0	0	0	0	0	2	1	2
chr1	243185779	243225321	-	CEP170	NA	0	0	0	2	0	1	1	4
chr1	243186259	243225321	-	CEP170	hsa_circ_0004485	0	0	0	5	0	0	0	2
chr1	243199060	243200814	-	CEP170	NA	0	0	0	2	0	0	0	0
chr1	243199060	243225321	-	CEP170	hsa_circ_0009111	0	5	0	10	1	2	0	8
chr1	243221724	243225321	-	CEP170	hsa_circ_0005749	0	9	2	8	0	8	2	5
chr1	243270092	243274656	+	SDCCAG8	NA	0	2	0	0	0	1	0	0
chr1	243270092	243286397	+	SDCCAG8	hsa_circ_0007543	0	0	0	2	0	0	0	2
chr1	243270092	243308177	+	SDCCAG8	NA	0	0	0	4	0	1	0	4
chr1	243270105	243286397	+	SDCCAG8	NA	0	0	0	2	0	0	0	2
chr1	243270105	243308177	+	SDCCAG8	NA	0	2	0	0	0	2	0	0
chr1	243293091	243308177	+	SDCCAG8	hsa_circ_0007442	0	5	0	0	0	4	1	0
chr1	243293091	243378863	+	SDCCAG8	hsa_circ_0017235	0	0	0	3	0	0	0	3
chr1	243293091	243426558	+	SDCCAG8	NA	0	0	0	2	0	0	1	2
chr1	243304713	243316893	+	SDCCAG8	NA	0	4	4	4	0	3	0	3
chr1	243304713	243330692	+	SDCCAG8	NA	0	0	0	4	0	0	0	4
chr1	243304713	243344331	+	SDCCAG8	hsa_circ_0001992	0	0	0	7	0	0	0	7
chr1	243304713	243426558	+	SDCCAG8	hsa_circ_0017238	0	0	0	2	0	0	0	2
chr1	243330540	243344331	+	SDCCAG8	NA	0	0	0	2	0	1	0	2
chr1	243341039	243426558	+	SDCCAG8	NA	0	0	0	5	0	0	0	0
chr1	243378721	243426558	+	SDCCAG8	NA	0	0	0	2	0	1	0	2
chr1	243415702	243426558	+	SDCCAG8	hsa_circ_0017241	0	7	3	7	0	6	3	6
chr1	244408712	244424387	-	ADSS	hsa_circ_0006769	0	3	0	3	0	0	0	0
chr1	244409485	244424387	-	ADSS	NA	0	5	0	0	0	0	0	0
chr1	244409485	244430099	-	ADSS	NA	0	2	0	0	0	0	0	0
chr1	244409485	244437768	-	ADSS	NA	0	2	0	0	0	0	0	0
chr1	244409485	244450171	-	ADSS	NA	0	0	0	2	0	0	0	0
chr1	244411287	244417752	-	ADSS	hsa_circ_0017263	0	0	0	0	0	1	0	2
chr1	244411287	244437768	-	ADSS	NA	0	0	0	8	0	0	0	5
chr1	244418760	244424387	-	ADSS	NA	0	2	0	0	0	0	0	1
chr1	244422835	244424387	-	ADSS	hsa_circ_0017265	0	2	0	0	0	5	0	0
chr1	244432545	244437768	-	ADSS	NA	0	0	0	2	0	0	0	0
chr1	244477541	244479784	+	CATSPERE	NA	0	0	0	0	0	2	0	0
chr1	244518592	244561145	+	CATSPERE	hsa_circ_0017267	0	0	0	2	0	0	0	2
chr1	244843135	244846706	-	HNRNPU	NA	0	4	0	2	0	0	0	0
chr1	244843135	244848856	-	HNRNPU	NA	0	22	6	38	0	0	0	0
chr1	244845247	244848856	-	HNRNPU	NA	3	8	2	0	0	0	0	0
chr1	244845247	244862730	-	HNRNPU	NA	0	0	0	2	0	0	0	0
chr1	245002121	245017326	+	EFCAB2	hsa_circ_0008294	0	13	5	17	0	10	4	11
chr1	245002121	245022296	+	EFCAB2	hsa_circ_0006983	0	2	4	3	0	0	0	0
chr1	245002121	245059458	+	EFCAB2	hsa_circ_0002426	0	3	0	4	1	0	0	5
chr1	245017242	245022296	+	EFCAB2	NA	0	0	0	3	0	0	0	0
chr1	245017242	245059458	+	EFCAB2	NA	0	6	0	5	0	1	0	0
chr1	245017242	245083688	+	EFCAB2	NA	0	3	0	6	0	3	0	2
chr1	24514314	24514567	+	RCAN3	hsa_circ_0003553	0	14	6	13	3	14	6	11
chr1	245748138	245929937	-	n/a	NA	0	0	0	3	0	0	0	0
chr1	245853464	245863886	-	SMYD3	NA	0	0	0	2	0	0	0	0
chr1	245858496	245863886	-	SMYD3	hsa_circ_0017286	0	8	0	5	0	7	0	4
chr1	245858496	245915640	-	SMYD3	hsa_circ_0017287	0	0	0	2	0	0	0	2
chr1	245858496	245929937	-	SMYD3	hsa_circ_0017289	0	6	0	8	0	5	0	7
chr1	245915530	245929937	-	SMYD3	hsa_circ_0005090	0	17	6	19	0	14	6	19
chr1	245927931	245929937	-	SMYD3	hsa_circ_0017304	0	3	0	3	0	0	0	3
chr1	246135175	246193963	-	SMYD3	NA	0	0	0	3	0	0	0	0
chr1	246171341	246186942	-	SMYD3	NA	0	2	0	0	0	0	0	0
chr1	246186743	246186942	-	SMYD3	hsa_circ_0008834	0	6	0	6	0	0	0	0
chr1	246186743	246193963	-	SMYD3	hsa_circ_0008650	3	17	7	16	0	0	0	0
chr1	246186743	246195464	-	SMYD3	NA	0	2	3	2	0	0	0	0
chr1	246186743	246207459	-	SMYD3	NA	0	4	2	11	0	0	0	0
chr1	246186743	246211896	-	SMYD3	NA	0	0	0	3	0	0	0	0
chr1	246193675	246207459	-	SMYD3	NA	0	0	0	2	0	0	0	0
chr1	246274305	246327337	-	SMYD3	NA	0	0	0	2	0	0	0	0
chr1	246327201	246330537	-	SMYD3	hsa_circ_0017305	0	10	4	17	0	11	0	17
chr1	246327201	246335474	-	SMYD3	hsa_circ_0017306	6	39	17	74	5	27	9	46
chr1	246327201	246355094	-	SMYD3	hsa_circ_0005034	0	2	0	10	0	0	0	11
chr1	246435945	246440124	-	SMYD3	hsa_circ_0002691	0	0	0	5	0	0	0	0
chr1	246437148	246440124	-	SMYD3	hsa_circ_0005988	0	10	13	18	0	0	0	0
chr1	246437148	246441299	-	SMYD3	NA	0	0	0	3	0	0	0	0
chr1	246437148	246441547	-	SMYD3	NA	0	2	0	0	0	0	0	0
chr1	24649971	24651612	+	SRRM1	hsa_circ_0010914	0	0	0	2	0	1	1	2
chr1	246540938	246551302	-	TFB2M	NA	0	2	0	5	0	0	0	0
chr1	246548545	246556721	-	TFB2M	hsa_circ_0017308	0	0	2	2	0	0	0	0
chr1	246548545	246557534	-	TFB2M	NA	0	0	0	2	0	0	0	2
chr1	246556573	246557534	-	TFB2M	hsa_circ_0004005	0	3	0	2	0	3	1	2
chr1	246591512	246591941	+	CNST	hsa_circ_0017310	0	0	0	3	0	1	0	3
chr1	246621429	246634587	+	CNST	hsa_circ_0017311	0	4	0	8	0	4	1	5
chr1	24662660	24666925	+	SRRM1	hsa_circ_0010922	0	2	0	0	0	2	0	0
chr1	246726892	246740301	+	SCCPDH	NA	0	4	2	9	0	4	2	5
chr1	246726892	246744125	+	SCCPDH	NA	0	8	0	4	0	6	0	4
chr1	246726892	246767329	+	SCCPDH	NA	0	0	0	2	0	0	0	0
chr1	246735975	246744125	+	SCCPDH	NA	0	2	0	0	0	0	0	0
chr1	246849615	246853299	-	AHCTF1	NA	0	0	0	0	0	0	0	2
chr1	246876037	246877302	-	AHCTF1	hsa_circ_0006097	0	0	0	0	1	12	1	10
chr1	247037856	247159813	-	n/a	NA	0	7	0	0	0	0	0	0
chr1	247138716	247159813	-	ZNF124	hsa_circ_0002802	11	102	18	127	0	0	0	0
chr1	247154649	247159813	-	ZNF124	NA	0	0	0	3	0	0	0	0
chr1	247155566	247159813	-	ZNF124	hsa_circ_0002922	73	433	187	798	0	0	0	0
chr1	247155566	247159867	-	ZNF124	NA	0	0	2	0	0	0	0	0
chr1	247156406	247159813	-	ZNF124	NA	25	92	64	208	0	0	0	0
chr1	247157000	247159813	-	ZNF124	hsa_circ_0005667	14	50	21	70	0	0	0	0
chr1	247157084	247159813	-	ZNF124	NA	0	0	0	3	0	0	0	0
chr1	247159006	247159795	-	ZNF124	NA	0	3	0	0	0	0	0	0
chr1	247159006	247159813	-	ZNF124	hsa_circ_0017348	11	71	8	45	3	33	5	16
chr1	247159006	247159867	-	ZNF124	NA	0	0	0	2	0	0	0	0
chr1	247308475	247310456	-	ZNF496	NA	0	0	0	8	1	0	1	5
chr1	25227442	25228235	-	SYF2	NA	0	3	0	0	0	1	0	1
chr1	25340474	25343073	+	TMEM50A	hsa_circ_0000032	0	4	0	0	0	3	0	0
chr1	25340474	25351693	+	TMEM50A	hsa_circ_0007054	0	0	0	3	0	0	0	0
chr1	25351626	25352974	+	TMEM50A	hsa_circ_0010931	0	0	0	2	0	0	0	1
chr1	25553922	25557267	+	LDLRAP1	NA	0	0	0	2	0	1	0	1
chr1	26239762	26244318	+	CEP85	hsa_circ_0010971	0	2	0	0	0	2	0	1
chr1	26239762	26259802	+	CEP85	hsa_circ_0010972	0	2	0	0	0	2	0	0
chr1	26244166	26259802	+	CEP85	hsa_circ_0010976	0	0	0	0	0	2	0	0
chr1	26255171	26255865	+	CEP85	hsa_circ_0002135	0	3	0	3	0	3	0	3
chr1	26255171	26259802	+	CEP85	hsa_circ_0002868	0	0	0	5	0	0	0	4
chr1	26257597	26259802	+	CEP85	hsa_circ_0000033	2	24	7	32	2	19	7	30
chr1	26268483	26269614	+	CEP85	NA	0	2	0	2	1	0	0	2
chr1	26446316	26447660	+	DHDDS	hsa_circ_0000034	2	11	3	15	2	8	2	13
chr1	26446316	26447682	+	DHDDS	NA	0	0	0	2	0	0	0	0
chr1	26446316	26460144	+	DHDDS	hsa_circ_0011000	0	0	0	3	0	1	0	3
chr1	26447559	26460144	+	DHDDS	hsa_circ_0008614	0	0	0	5	0	0	1	4
chr1	26457791	26460144	+	DHDDS	hsa_circ_0007537	0	2	0	4	0	0	0	0
chr1	26560726	26561663	+	RPS6KA1	hsa_circ_0011008	0	2	0	0	0	2	0	0
chr1	26729651	26732792	+	ARID1A	hsa_circ_0008494	2	10	0	4	1	10	0	4
chr1	26760856	26763285	+	ARID1A	hsa_circ_0006913	0	2	0	0	0	2	1	1
chr1	26941457	26941818	+	NUDC	hsa_circ_0003940	0	7	0	9	0	7	0	7
chr1	26942660	26943065	+	NUDC	hsa_circ_0005087	4	23	0	28	3	19	0	24
chr1	27105885	27109777	-	SLC9A1	hsa_circ_0007283	0	3	0	0	0	3	0	0
chr1	27330720	27334281	+	TMEM222	hsa_circ_0011059	0	0	0	2	0	0	0	2
chr1	27789562	27793632	+	STX12	hsa_circ_0008126	0	2	0	7	0	2	0	2
chr1	27789562	27801815	+	STX12	hsa_circ_0005672	0	0	0	5	0	0	0	5
chr1	27906928	27907282	-	RPA2	hsa_circ_0005866	0	2	0	2	0	2	0	2
chr1	27988535	28004419	-	EYA3	NA	0	0	0	3	1	1	1	3
chr1	28010947	28017239	-	EYA3	hsa_circ_0011115	0	0	0	3	0	0	0	3
chr1	28027789	28042650	-	EYA3	hsa_circ_0011117	0	2	0	2	0	2	0	2
chr1	28035544	28042650	-	EYA3	hsa_circ_0011120	0	3	0	6	0	2	0	5
chr1	28035544	28048426	-	EYA3	hsa_circ_0008057	0	0	0	6	1	0	0	4
chr1	28035544	28058094	-	EYA3	hsa_circ_0007895	2	9	5	15	2	9	5	11
chr1	28274825	28279241	+	SESN2	NA	0	0	0	5	0	0	0	5
chr1	28407410	28408135	+	PHACTR4	NA	0	3	2	0	0	0	0	0
chr1	28407410	28409039	+	PHACTR4	NA	0	0	0	2	0	0	0	0
chr1	28459085	28466535	+	PHACTR4	hsa_circ_0005406	0	2	2	5	0	0	0	0
chr1	28459085	28466768	+	PHACTR4	NA	0	2	0	2	0	2	0	2
chr1	28473554	28474151	+	PHACTR4	hsa_circ_0002909	0	0	0	2	0	0	0	2
chr1	28490951	28493091	+	PHACTR4	NA	0	0	0	2	0	0	0	0
chr1	28580560	28581229	-	SNHG12	hsa_circ_0005174	0	35	13	46	0	33	13	40
chr1	28603528	28622165	-	TAF12	NA	0	0	0	2	0	0	0	0
chr1	28605372	28622165	-	TAF12	hsa_circ_0011159	0	0	0	2	0	0	2	1
chr1	28613247	28622165	-	TAF12	hsa_circ_0011160	0	0	0	2	0	1	0	1
chr1	28683583	28691709	+	GMEB1	NA	0	0	0	2	0	0	0	2
chr1	28702438	28704329	+	GMEB1	NA	0	2	0	0	0	1	0	0
chr1	28742403	28743986	+	YTHDF2	hsa_circ_0000039	0	4	5	6	2	2	7	8
chr1	28987431	28987905	+	EPB41	hsa_circ_0011167	0	2	0	2	0	2	0	0
chr1	28987431	28997319	+	EPB41	hsa_circ_0011168	0	3	0	0	0	3	0	0
chr1	28993330	28997319	+	EPB41	hsa_circ_0011172	0	0	0	3	0	0	0	3
chr1	28993330	29018442	+	EPB41	hsa_circ_0000041	0	0	0	2	0	0	0	2
chr1	29035826	29039426	+	EPB41	hsa_circ_0000042	0	0	0	2	1	1	0	2
chr1	29060422	29097935	+	EPB41	NA	0	0	0	0	0	0	0	2
chr1	29148080	29154910	-	SRSF4	NA	0	0	0	3	0	0	0	0
chr1	29148080	29166912	-	SRSF4	NA	0	0	0	3	0	0	0	0
chr1	29154696	29154910	-	SRSF4	hsa_circ_0006602	0	15	4	19	1	14	4	19
chr1	30941151	30942123	-	PUM1	hsa_circ_0011218	0	0	2	0	0	1	2	0
chr1	30941151	30950261	-	PUM1	hsa_circ_0011219	0	2	0	0	0	0	0	0
chr1	30941151	30967310	-	PUM1	NA	0	0	0	2	1	0	0	1
chr1	30945346	30968492	-	PUM1	NA	0	0	0	0	0	0	2	1
chr1	30964674	30968492	-	PUM1	hsa_circ_0011237	0	2	2	3	0	2	2	3
chr1	30964674	30974802	-	PUM1	NA	0	3	0	0	0	2	0	0
chr1	30964674	30981405	-	PUM1	hsa_circ_0011240	0	3	0	6	0	0	0	6
chr1	30964674	30995220	-	PUM1	hsa_circ_0011241	0	0	0	3	0	1	0	3
chr1	30974651	30981405	-	PUM1	hsa_circ_0011245	0	0	0	3	0	0	0	0
chr1	30974651	30982640	-	PUM1	NA	0	0	0	4	0	0	0	0
chr1	30980062	30981405	-	PUM1	hsa_circ_0011248	0	6	0	0	0	4	0	1
chr1	30980062	30982640	-	PUM1	hsa_circ_0005308	0	0	0	2	0	0	0	0
chr1	30980062	30995220	-	PUM1	hsa_circ_0002452	0	4	0	5	1	2	0	3
chr1	30992390	30995220	-	PUM1	hsa_circ_0000043	9	60	31	107	7	53	28	96
chr1	30992390	31007099	-	PUM1	hsa_circ_0006636	0	10	3	10	0	0	0	0
chr1	30992390	31007102	-	PUM1	hsa_circ_0000044	4	54	15	48	4	50	15	44
chr1	30992390	31028864	-	PUM1	hsa_circ_0011253	0	0	0	0	0	2	0	0
chr1	31005853	31007102	-	PUM1	hsa_circ_0004949	2	36	9	32	2	30	10	26
chr1	31028796	31059577	-	PUM1	NA	0	4	0	0	0	4	0	0
chr1	31055313	31059577	-	PUM1	NA	0	6	2	4	0	0	0	0
chr1	31059204	31059577	-	PUM1	hsa_circ_0000045	0	5	2	7	0	4	1	7
chr1	31267871	31292006	-	SNRNP40	hsa_circ_0011264	0	0	2	4	0	0	2	4
chr1	31291913	31293348	-	SNRNP40	hsa_circ_0011267	0	2	0	3	0	2	0	3
chr1	31318167	31348974	+	ZCCHC17	NA	0	0	0	0	2	0	0	0
chr1	31337175	31339048	+	ZCCHC17	hsa_circ_0009057	4	6	2	14	5	7	1	13
chr1	31337175	31348974	+	ZCCHC17	hsa_circ_0007249	2	11	4	15	2	8	4	13
chr1	31346640	31348974	+	ZCCHC17	NA	0	5	2	6	2	3	2	6
chr1	31881636	31911826	-	AL136115.2	NA	0	2	0	0	0	0	0	0
chr1	31907661	31911826	-	PTP4A2	NA	0	2	0	0	0	0	0	0
chr1	31907661	31919658	-	PTP4A2	NA	0	0	0	5	0	0	0	0
chr1	31910038	31911826	-	PTP4A2	hsa_circ_0005674	0	4	0	5	0	7	0	4
chr1	31915891	31919658	-	PTP4A2	hsa_circ_0005067	0	3	0	2	0	0	0	0
chr1	31915895	31919658	-	PTP4A2	hsa_circ_0007364	17	54	26	135	18	69	28	147
chr1	31918970	31919658	-	PTP4A2	hsa_circ_0011338	0	4	0	0	0	2	0	0
chr1	32030298	32033334	+	KHDRBS1	hsa_circ_0007777	0	5	2	9	0	3	2	9
chr1	32030298	32037043	+	KHDRBS1	NA	0	0	0	0	0	2	0	0
chr1	32030298	32042719	+	KHDRBS1	NA	0	0	0	2	0	0	0	1
chr1	32030298	32045390	+	KHDRBS1	hsa_circ_0004289	0	0	0	4	0	0	1	3
chr1	32036910	32038619	+	KHDRBS1	hsa_circ_0007231	0	4	0	3	0	3	0	3
chr1	32036910	32039573	+	KHDRBS1	hsa_circ_0002467	0	5	2	6	0	5	1	6
chr1	32091675	32100562	+	TMEM39B	hsa_circ_0006349	0	3	0	0	0	3	0	1
chr1	32094784	32100562	+	TMEM39B	hsa_circ_0003601	0	2	0	3	0	2	0	3
chr1	32154588	32158361	+	KPNA6	NA	0	2	2	3	0	0	2	3
chr1	32154588	32171206	+	KPNA6	NA	0	0	2	0	0	0	0	0
chr1	32160615	32167296	+	KPNA6	NA	0	0	0	0	0	2	0	0
chr1	32161947	32167296	+	KPNA6	NA	0	0	0	2	0	0	0	2
chr1	32184525	32188124	+	TXLNA	hsa_circ_0011361	0	2	3	3	0	2	3	3
chr1	32187954	32188124	+	TXLNA	hsa_circ_0006994	0	7	0	3	0	4	1	3
chr1	32187954	32190249	+	TXLNA	hsa_circ_0003238	0	7	3	9	0	8	0	10
chr1	32224034	32224475	+	EIF3I	hsa_circ_0011377	0	0	0	3	0	1	1	1
chr1	32226171	32226530	+	EIF3I	hsa_circ_0011385	0	0	0	2	0	0	1	2
chr1	32231744	32232184	-	MTMR9LP	NA	0	2	0	0	0	0	0	0
chr1	32231744	32235113	-	MTMR9LP	NA	0	0	0	2	0	0	0	0
chr1	32326939	32327677	+	HDAC1	hsa_circ_0005339	0	7	2	13	1	7	2	13
chr1	32553459	32557965	+	n/a	NA	0	4	0	2	0	0	0	0
chr1	32592931	32593754	+	ZBTB8A	hsa_circ_0011422	0	7	0	7	1	5	1	7
chr1	32595054	32595223	+	ZBTB8A	hsa_circ_0011423	0	0	0	0	0	0	0	2
chr1	32631827	32634110	-	ZBTB8OS	NA	0	0	0	0	0	0	0	2
chr1	32633645	32634072	-	ZBTB8OS	hsa_circ_0011426	0	2	0	0	0	0	0	1
chr1	32668225	32672901	+	RBBP4	hsa_circ_0008672	0	0	0	2	0	0	0	2
chr1	32779382	32781145	-	YARS	NA	0	0	0	3	0	0	0	3
chr1	32786362	32791254	-	YARS	NA	0	2	0	0	0	0	0	0
chr1	32810591	32811057	-	YARS	NA	0	10	0	8	0	10	0	7
chr1	32825313	32828081	+	S100PBP	NA	0	0	0	0	0	0	0	2
chr1	32825313	32830067	+	S100PBP	hsa_circ_0011450	0	13	0	24	3	9	0	18
chr1	32825313	32834061	+	S100PBP	NA	0	0	0	4	0	0	0	0
chr1	32825313	32853166	+	S100PBP	hsa_circ_0011451	0	5	0	6	0	3	0	5
chr1	32845702	32853166	+	S100PBP	NA	0	0	0	3	0	0	0	0
chr1	32944019	32945628	-	RNF19B	hsa_circ_0011458	0	0	0	2	0	1	0	2
chr1	32948222	32949774	-	RNF19B	hsa_circ_0000048	0	5	0	6	1	5	1	6
chr1	33013207	33014594	-	AK2	hsa_circ_0011462	0	2	0	3	0	2	1	5
chr1	33294937	33295305	+	ZNF362	hsa_circ_0009027	0	7	5	11	1	6	4	11
chr1	34992234	34992387	-	ZMYM6	hsa_circ_0011515	0	2	0	0	0	2	0	0
chr1	35003968	35015162	-	ZMYM6	NA	0	3	0	0	0	0	0	1
chr1	35093914	35095891	+	ZMYM1	NA	0	0	0	3	0	1	0	3
chr1	35093914	35110447	+	ZMYM1	NA	0	0	2	2	0	0	2	1
chr1	35095819	35097566	+	ZMYM1	NA	0	0	0	0	0	0	1	2
chr1	35097317	35104769	+	ZMYM1	hsa_circ_0011523	0	0	0	0	0	0	2	1
chr1	35104295	35104769	+	ZMYM1	NA	0	4	2	2	0	1	2	0
chr1	35104295	35110447	+	ZMYM1	hsa_circ_0003730	0	0	2	7	0	0	2	7
chr1	35177989	35188090	-	SFPQ	NA	0	6	2	5	0	6	2	0
chr1	35293026	35295988	+	ZMYM4	NA	0	2	2	4	0	0	0	0
chr1	35325360	35361789	+	ZMYM4	NA	0	2	0	0	0	0	0	0
chr1	35358925	35361255	+	ZMYM4	NA	0	0	0	0	2	0	0	0
chr1	35358925	35361789	+	ZMYM4	hsa_circ_0011536	4	38	9	32	3	35	10	34
chr1	35358925	35370627	+	ZMYM4	hsa_circ_0011537	0	0	0	2	0	0	0	2
chr1	35381259	35381758	+	ZMYM4	hsa_circ_0002043	0	0	0	4	0	1	0	4
chr1	35381259	35387604	+	ZMYM4	NA	0	0	0	2	0	0	0	1
chr1	35381259	35389082	+	ZMYM4	hsa_circ_0000051	5	24	16	35	5	24	14	30
chr1	35381259	35390098	+	ZMYM4	hsa_circ_0011542	0	13	4	21	0	11	4	18
chr1	35385442	35389082	+	ZMYM4	NA	0	0	0	0	0	2	0	0
chr1	35385442	35390098	+	ZMYM4	NA	0	0	0	3	0	1	1	3
chr1	35388910	35390098	+	ZMYM4	hsa_circ_0011555	0	3	0	3	0	3	0	3
chr1	35405023	35408159	+	ZMYM4	NA	0	3	0	3	1	3	0	0
chr1	35466608	35479212	-	KIAA0319L	hsa_circ_0011569	0	2	0	0	0	2	0	1
chr1	35470863	35474906	-	KIAA0319L	hsa_circ_0011570	0	2	0	0	0	0	0	0
chr1	35470863	35479212	-	KIAA0319L	hsa_circ_0011571	0	2	0	6	0	2	0	6
chr1	35474805	35479212	-	KIAA0319L	hsa_circ_0011572	0	4	0	5	1	4	0	5
chr1	35478966	35479212	-	KIAA0319L	hsa_circ_0004660	0	3	0	2	0	3	0	2
chr1	35554350	35636432	-	n/a	NA	0	0	2	0	0	0	0	0
chr1	35631274	35636432	-	PSMB2	hsa_circ_0011581	0	0	0	2	0	0	0	0
chr1	35743141	35746992	-	CLSPN	hsa_circ_0011587	0	0	0	3	0	0	0	2
chr1	35746766	35746992	-	CLSPN	hsa_circ_0011589	0	3	0	0	0	3	0	0
chr1	35747907	35748604	-	CLSPN	hsa_circ_0003352	3	0	6	3	3	0	5	3
chr1	35822862	35826835	+	AGO4	NA	0	0	0	2	0	0	0	1
chr1	35831427	35835993	+	AGO4	NA	0	0	0	4	0	0	1	0
chr1	35906935	35918423	+	AGO1	hsa_circ_0011627	0	0	0	2	0	0	0	2
chr1	35945692	35973511	+	AGO3	hsa_circ_0003435	0	2	0	3	0	2	0	3
chr1	35966955	35973511	+	AGO3	hsa_circ_0002828	0	4	0	3	0	2	0	3
chr1	36004341	36009594	+	AGO3	hsa_circ_0011635	0	2	0	2	0	1	0	2
chr1	36004341	36014048	+	AGO3	hsa_circ_0011636	0	4	0	3	0	4	1	3
chr1	36004341	36027298	+	AGO3	hsa_circ_0011637	0	0	0	3	0	1	0	2
chr1	36170971	36173478	+	MAP7D1	hsa_circ_0004093	0	0	0	6	0	1	0	6
chr1	36291374	36296770	+	THRAP3	NA	0	0	0	0	0	2	0	0
chr1	36348770	36358271	-	STK40	NA	0	2	0	0	0	0	0	0
chr1	36358239	36358822	-	STK40	hsa_circ_0011692	0	3	0	2	0	3	0	2
chr1	36361221	36362656	-	STK40	hsa_circ_0000053	0	3	0	4	0	0	0	0
chr1	37509278	37509542	-	MEAF6	hsa_circ_0011702	0	2	0	0	0	1	0	0
chr1	37574343	37576556	-	GNL2	NA	2	0	0	0	2	0	0	2
chr1	37582223	37583933	-	GNL2	hsa_circ_0001987	0	3	0	0	0	3	0	0
chr1	37582223	37587495	-	GNL2	hsa_circ_0011705	0	0	0	2	1	0	1	0
chr1	37587311	37589082	-	GNL2	NA	0	2	0	5	0	0	0	0
chr1	37864312	37868614	-	INPP5B	hsa_circ_0011725	0	3	0	0	0	1	0	0
chr1	37865761	37868614	-	INPP5B	hsa_circ_0011726	0	0	0	0	0	0	0	2
chr1	37866459	37874088	-	INPP5B	hsa_circ_0005807	4	16	3	20	0	0	0	0
chr1	37980586	37981811	-	SF3A3	NA	0	3	0	2	0	2	0	2
chr1	37987573	37987836	-	SF3A3	NA	0	2	0	0	0	1	0	0
chr1	38998171	39001106	+	AKIRIN1	hsa_circ_0003529	0	8	0	0	0	8	0	0
chr1	39047036	39047987	+	n/a	NA	0	0	0	2	0	0	0	0
chr1	39370030	39372596	+	MACF1	NA	0	0	0	0	0	2	1	0
chr1	39385434	39385929	+	MACF1	NA	0	2	0	0	0	2	1	0
chr1	39567751	39571349	-	PABPC4	NA	0	0	0	0	0	2	0	0
chr1	39567751	39572586	-	PABPC4	NA	0	0	0	3	0	0	0	3
chr1	39841135	39857417	-	TRIT1	hsa_circ_0006164	0	0	0	6	0	0	0	0
chr1	39853970	39857417	-	TRIT1	hsa_circ_0000057	0	6	3	15	0	6	3	15
chr1	39853970	39862935	-	TRIT1	NA	0	0	0	2	0	0	0	0
chr1	40064227	40064559	+	CAP1	hsa_circ_0009142	0	4	0	2	0	2	0	2
chr1	40089410	40092507	-	PPT1	hsa_circ_0011885	0	0	0	2	0	0	0	2
chr1	40189055	40195764	+	RLF	hsa_circ_0011889	0	0	3	5	0	0	3	5
chr1	40189055	40202614	+	RLF	hsa_circ_0006373	0	8	7	22	0	8	7	20
chr1	40190772	40195764	+	RLF	hsa_circ_0011891	0	0	0	3	0	0	0	3
chr1	40190772	40202614	+	RLF	hsa_circ_0007302	0	5	5	5	0	5	5	0
chr1	40267786	40272035	+	ZMPSTE24	hsa_circ_0008985	0	5	0	8	0	5	1	8
chr1	40406736	40409835	+	SMAP2	hsa_circ_0003276	0	0	0	0	0	0	0	2
chr1	40406736	40417096	+	SMAP2	hsa_circ_0011898	0	0	0	2	0	0	0	2
chr1	40540586	40541710	+	ZNF684	NA	0	2	2	0	0	2	1	0
chr1	40983278	40987472	+	CTPS1	NA	0	0	0	0	2	0	0	0
chr1	40983278	40991845	+	CTPS1	NA	0	0	0	2	0	0	0	2
chr1	40997394	41001117	+	CTPS1	hsa_circ_0011929	0	7	0	14	1	6	1	13
chr1	40997394	41002254	+	CTPS1	hsa_circ_0011930	0	3	0	0	0	2	0	1
chr1	40997394	41003176	+	CTPS1	hsa_circ_0011931	0	3	0	4	0	0	0	3
chr1	41001029	41003176	+	CTPS1	hsa_circ_0011934	0	2	0	0	0	1	0	0
chr1	41008794	41009589	+	CTPS1	hsa_circ_0005157	0	4	0	6	1	4	0	4
chr1	41008794	41010254	+	CTPS1	hsa_circ_0008296	0	3	0	0	0	0	0	0
chr1	41070595	41075451	-	SCMH1	hsa_circ_0000061	6	51	16	63	6	48	13	57
chr1	41113283	41117010	-	SCMH1	hsa_circ_0004628	0	13	3	14	0	13	0	15
chr1	41113283	41143112	-	SCMH1	hsa_circ_0000063	2	7	3	16	2	6	3	17
chr1	41113283	41151684	-	SCMH1	hsa_circ_0011945	0	0	0	5	0	0	0	4
chr1	41113283	41161432	-	SCMH1	hsa_circ_0003751	0	7	0	7	1	7	0	6
chr1	41113283	41186250	-	SCMH1	NA	0	0	0	2	0	0	1	2
chr1	41142878	41151684	-	SCMH1	NA	0	0	0	5	0	0	0	0
chr1	41160875	41186250	-	SCMH1	NA	0	0	0	2	0	0	0	0
chr1	41186121	41194399	-	SCMH1	hsa_circ_0005303	0	8	2	8	0	0	0	0
chr1	41628749	41628947	-	HIVEP3	hsa_circ_0011951	0	0	0	2	0	0	0	0
chr1	42227883	42311110	-	FOXJ3	hsa_circ_0011958	0	0	0	3	0	0	0	0
chr1	42227883	42323827	-	FOXJ3	hsa_circ_0011959	0	0	0	9	0	1	0	9
chr1	42265115	42278672	-	FOXJ3	hsa_circ_0006848	4	19	3	30	0	17	3	25
chr1	42265115	42278784	-	FOXJ3	NA	2	4	2	8	0	0	0	0
chr1	42265115	42311110	-	FOXJ3	hsa_circ_0004416	2	23	4	33	0	24	0	33
chr1	42265115	42323827	-	FOXJ3	NA	2	10	7	16	2	12	8	15
chr1	42278348	42278672	-	FOXJ3	NA	0	0	0	0	0	2	1	0
chr1	42278348	42311110	-	FOXJ3	hsa_circ_0011960	0	2	2	8	0	0	0	5
chr1	42278348	42323827	-	FOXJ3	NA	0	0	2	4	0	1	2	6
chr1	42311050	42323827	-	FOXJ3	NA	0	4	0	7	0	0	0	7
chr1	42773563	42775479	+	n/a	hsa_circ_0004752	0	4	4	3	0	0	0	0
chr1	42773563	42781789	+	AC098484.3	NA	0	2	0	0	0	0	0	0
chr1	43359167	43360097	+	CDC20	NA	0	0	0	0	0	0	0	2
chr1	43671505	43683804	+	KDM4A	hsa_circ_0003099	0	0	2	0	0	0	2	0
chr1	43694709	43698013	+	KDM4A	NA	0	2	0	0	0	2	0	0
chr1	43824731	43838311	+	ST3GAL3	hsa_circ_0012107	0	0	0	4	0	0	0	4
chr1	43920404	43920928	+	ST3GAL3	hsa_circ_0006595	0	9	0	12	0	9	1	10
chr1	43920404	43921638	+	ST3GAL3	hsa_circ_0007205	0	0	0	2	0	0	0	2
chr1	44002313	44002985	-	SLC6A9	hsa_circ_0012133	0	6	2	5	0	6	2	4
chr1	44008353	44008623	-	SLC6A9	hsa_circ_0012134	0	4	0	5	0	4	2	3
chr1	44050950	44061227	+	AL139220.2	NA	0	4	0	0	0	0	0	0
chr1	44101560	44105514	+	AL139220.2	NA	0	2	3	12	0	0	0	0
chr1	44101560	44113921	+	AL139220.2	NA	0	0	0	3	0	0	0	0
chr1	44103066	44105514	+	AL139220.2	NA	0	0	0	6	0	0	0	0
chr1	44129353	44130756	+	KLF17	NA	2	2	4	5	2	0	4	4
chr1	44129353	44133385	+	KLF17	NA	0	0	0	2	0	0	0	0
chr1	44200542	44201443	-	n/a	NA	3	5	2	16	0	0	0	0
chr1	44200542	44201679	-	n/a	NA	6	41	19	42	0	0	0	0
chr1	44200542	44205380	-	n/a	NA	0	2	0	2	0	0	0	0
chr1	44200542	44206706	-	n/a	NA	0	5	3	2	0	0	0	0
chr1	44200542	44209369	-	n/a	NA	0	2	2	8	0	0	0	0
chr1	44241915	44248038	-	ERI3	NA	0	2	0	7	0	0	0	0
chr1	44241915	44339322	-	ERI3	NA	0	0	0	3	0	0	0	0
chr1	44247939	44251542	-	ERI3	hsa_circ_0000065	0	0	0	2	0	0	0	0
chr1	44247939	44319744	-	ERI3	NA	0	0	3	0	0	1	2	0
chr1	44247939	44339322	-	ERI3	hsa_circ_0012138	0	10	0	4	0	8	0	2
chr1	44247939	44352925	-	ERI3	hsa_circ_0012139	0	3	3	2	0	3	3	0
chr1	44284835	44319744	-	ERI3	hsa_circ_0005716	0	4	0	12	0	4	0	11
chr1	44284835	44339322	-	ERI3	hsa_circ_0007437	0	9	4	24	0	9	4	23
chr1	44308310	44319744	-	ERI3	hsa_circ_0012144	2	21	5	25	2	17	5	23
chr1	44308310	44339322	-	ERI3	hsa_circ_0007693	3	20	8	34	0	17	6	32
chr1	44308310	44352925	-	ERI3	hsa_circ_0012145	0	2	0	3	0	1	0	3
chr1	44319628	44339322	-	ERI3	hsa_circ_0005246	0	0	0	4	0	0	0	4
chr1	44319628	44352925	-	ERI3	hsa_circ_0012149	0	2	0	0	0	2	0	1
chr1	44339045	44339322	-	ERI3	hsa_circ_0012151	0	2	0	6	1	2	0	5
chr1	44411981	44412722	+	RNF220	hsa_circ_0012152	0	4	2	9	0	5	2	9
chr1	44750442	44753833	+	KIF2C	NA	0	0	0	2	0	0	0	1
chr1	44754750	44755983	+	KIF2C	hsa_circ_0012166	0	0	0	2	0	0	0	0
chr1	44757556	44758140	+	KIF2C	hsa_circ_0002563	7	100	21	129	5	90	20	119
chr1	44757556	44759348	+	KIF2C	hsa_circ_0012167	0	0	0	6	0	1	0	6
chr1	44757556	44760702	+	KIF2C	hsa_circ_0002952	0	2	0	2	0	2	0	2
chr1	44776034	44778717	+	RPS8	NA	0	2	0	0	0	0	0	0
chr1	44777614	44778129	+	RPS8	hsa_circ_0012176	0	0	0	2	0	0	0	2
chr1	44874678	44881739	-	EIF2B3	hsa_circ_0012186	0	0	0	2	0	1	0	2
chr1	45034312	45036299	-	ZSWIM5	NA	0	0	0	0	0	0	0	2
chr1	45087881	45088237	-	ZSWIM5	NA	0	3	0	4	0	3	1	4
chr1	45334391	45334967	-	MUTYH	hsa_circ_0008687	0	0	0	2	0	0	0	0
chr1	45457564	45457871	-	TESK2	NA	0	0	0	3	0	0	0	1
chr1	45566569	45567020	+	AKR1A1	hsa_circ_0000067	2	14	3	29	1	11	0	26
chr1	45591223	45605016	+	NASP	NA	0	0	0	2	0	0	0	0
chr1	45600385	45602365	+	NASP	NA	0	5	0	0	0	0	0	0
chr1	45602255	45605016	+	NASP	NA	0	0	0	2	0	0	0	0
chr1	45614096	45616393	+	NASP	hsa_circ_0002053	0	4	0	0	0	4	0	0
chr1	45615013	45616393	+	NASP	hsa_circ_0012248	0	0	0	0	0	0	0	2
chr1	45628260	45640403	-	GPBP1L1	hsa_circ_0004111	0	0	3	0	0	0	0	0
chr1	45628260	45660377	-	GPBP1L1	NA	0	0	2	0	0	0	0	0
chr1	45630482	45634236	-	GPBP1L1	NA	0	4	0	0	0	4	0	0
chr1	45630482	45640403	-	GPBP1L1	NA	0	5	0	3	0	4	0	3
chr1	45633489	45642499	-	GPBP1L1	hsa_circ_0005361	0	3	0	3	0	2	0	3
chr1	45633489	45660377	-	GPBP1L1	NA	0	0	0	2	0	0	0	0
chr1	45634096	45660377	-	GPBP1L1	NA	0	0	0	2	0	0	0	0
chr1	45640210	45642499	-	GPBP1L1	hsa_circ_0008774	0	14	3	23	0	13	3	22
chr1	45642427	45659142	-	GPBP1L1	hsa_circ_0002736	0	0	0	2	0	0	0	0
chr1	45654543	45655319	-	GPBP1L1	hsa_circ_0012270	0	4	3	2	0	1	3	3
chr1	45654543	45660377	-	GPBP1L1	NA	0	0	2	2	0	0	0	0
chr1	45659028	45661225	-	GPBP1L1	hsa_circ_0000068	0	0	2	3	1	0	2	2
chr1	45824433	45829581	+	MAST2	hsa_circ_0012277	0	2	0	0	0	2	0	0
chr1	45911040	45959477	+	MAST2	NA	0	0	2	0	0	0	0	0
chr1	46045918	46046625	-	PIK3R3	NA	0	0	0	2	0	0	0	2
chr1	46046551	46066179	-	PIK3R3	NA	0	0	0	0	0	0	2	0
chr1	46055795	46080750	-	PIK3R3	hsa_circ_0012300	0	3	2	8	0	0	0	6
chr1	46061929	46080750	-	PIK3R3	hsa_circ_0012301	0	0	0	0	0	2	0	0
chr1	46077515	46080750	-	PIK3R3	hsa_circ_0003161	0	7	0	17	0	0	0	17
chr1	46261261	46270785	+	RAD54L	NA	0	0	0	0	0	2	0	0
chr1	46280192	46298370	-	LRRC41	hsa_circ_0012327	0	0	0	2	0	0	0	0
chr1	46285362	46286499	-	LRRC41	hsa_circ_0004070	0	0	0	0	0	0	0	2
chr1	46309101	46310316	+	UQCRH	hsa_circ_0012333	0	0	0	2	0	0	0	0
chr1	46309897	46310316	+	UQCRH	NA	0	0	0	4	0	0	0	2
chr1	46571417	46572167	-	MKNK1	NA	0	0	2	2	0	0	0	0
chr1	46652581	46658737	-	ATPAF1	NA	0	0	0	2	0	0	0	0
chr1	47260289	47272241	-	STIL	NA	0	2	0	8	0	1	2	6
chr1	47269635	47272241	-	STIL	hsa_circ_0012366	0	5	0	10	0	5	0	9
chr1	47280241	47282459	-	STIL	hsa_circ_0000069	4	14	11	32	3	12	12	28
chr1	47287551	47295848	-	STIL	hsa_circ_0012378	0	3	0	0	0	0	0	0
chr1	47287551	47300152	-	STIL	hsa_circ_0004280	0	3	0	2	0	3	0	0
chr1	47295765	47300152	-	STIL	hsa_circ_0012379	0	2	0	0	0	0	0	0
chr1	47295765	47301748	-	STIL	hsa_circ_0002632	0	6	7	28	0	6	6	23
chr1	47295765	47304996	-	STIL	hsa_circ_0005428	0	4	0	3	0	1	0	3
chr1	47301561	47310362	-	STIL	hsa_circ_0007322	0	0	0	2	0	0	0	0
chr1	47302234	47313021	-	STIL	NA	0	0	0	3	0	0	0	0
chr1	47368469	47373107	+	CMPK1	hsa_circ_0012383	0	3	0	0	0	2	0	0
chr1	47368469	47375293	+	CMPK1	hsa_circ_0008201	0	6	0	10	1	4	0	10
chr1	47368469	47376872	+	CMPK1	NA	0	0	0	2	0	0	0	0
chr1	47374909	47375293	+	CMPK1	hsa_circ_0004741	0	4	0	0	0	4	0	1
chr1	50490588	50491801	-	FAF1	NA	0	7	0	3	0	2	0	1
chr1	50490588	50535457	-	FAF1	hsa_circ_0008981	0	0	0	4	0	0	0	4
chr1	50490588	50596216	-	FAF1	NA	0	0	0	3	0	0	0	3
chr1	50535369	50567231	-	FAF1	hsa_circ_0012395	0	4	2	0	0	3	0	0
chr1	50535369	50584811	-	FAF1	hsa_circ_0012396	0	0	0	5	1	0	0	5
chr1	50535369	50596216	-	FAF1	hsa_circ_0012397	0	10	4	15	0	6	4	16
chr1	50539592	50596216	-	FAF1	hsa_circ_0012400	2	4	2	8	2	4	1	8
chr1	50567077	50584811	-	FAF1	NA	0	0	0	4	0	0	2	0
chr1	50567077	50596216	-	FAF1	hsa_circ_0008197	3	23	5	25	3	22	4	23
chr1	50582618	50596216	-	FAF1	hsa_circ_0012402	0	4	0	2	0	3	0	2
chr1	50705786	50744775	-	FAF1	NA	0	0	0	3	0	1	0	2
chr1	50705786	50752523	-	FAF1	NA	0	0	2	0	0	0	0	0
chr1	50705786	50781044	-	FAF1	NA	0	0	0	3	0	0	0	0
chr1	50705786	50801677	-	FAF1	hsa_circ_0000070	0	2	0	0	0	0	0	0
chr1	50738863	50744775	-	FAF1	hsa_circ_0012409	0	4	0	0	0	0	0	0
chr1	50738863	50857997	-	FAF1	NA	0	2	0	0	0	0	0	0
chr1	50744684	50801677	-	FAF1	NA	0	0	0	2	0	0	0	0
chr1	50788000	50801677	-	FAF1	hsa_circ_0005191	3	31	4	34	0	32	0	34
chr1	50788000	50857997	-	FAF1	hsa_circ_0003332	0	2	0	6	0	1	0	4
chr1	51394381	51400953	-	EPS15	hsa_circ_0012421	0	0	0	2	0	0	0	0
chr1	51394381	51421858	-	EPS15	hsa_circ_0012423	0	0	2	4	0	0	2	0
chr1	51394381	51447105	-	EPS15	NA	0	0	0	2	0	0	0	0
chr1	51394381	51448135	-	EPS15	hsa_circ_0012425	0	2	2	0	0	0	2	2
chr1	51402435	51406108	-	EPS15	hsa_circ_0004501	0	0	0	0	0	0	0	2
chr1	51402435	51408332	-	EPS15	hsa_circ_0005567	0	8	0	13	0	7	2	12
chr1	51402435	51448135	-	EPS15	hsa_circ_0012434	0	0	0	2	0	0	0	1
chr1	51405905	51408332	-	EPS15	hsa_circ_0004877	0	0	0	4	0	1	0	0
chr1	51444889	51465326	-	EPS15	hsa_circ_0012447	0	0	0	0	0	2	0	0
chr1	51459041	51465326	-	EPS15	NA	0	0	0	4	0	0	0	0
chr1	51461091	51465326	-	EPS15	hsa_circ_0007330	0	8	0	16	0	0	0	15
chr1	51461091	51481314	-	EPS15	hsa_circ_0006350	0	2	0	2	0	0	0	0
chr1	51745536	51750195	+	OSBPL9	NA	0	4	0	0	0	0	0	0
chr1	51745536	51765981	+	OSBPL9	hsa_circ_0003622	0	5	0	9	0	5	2	7
chr1	51748369	51765981	+	OSBPL9	NA	0	0	0	2	0	1	0	2
chr1	51750145	51761971	+	OSBPL9	hsa_circ_0012460	0	2	0	3	0	0	0	0
chr1	51750145	51765981	+	OSBPL9	hsa_circ_0008022	0	3	0	0	0	0	0	0
chr1	51814035	51814813	-	NRDC	hsa_circ_0012474	0	0	0	3	0	0	0	3
chr1	51814035	51834170	-	NRDC	NA	0	2	0	0	0	2	0	2
chr1	51818066	51821555	-	NRDC	NA	0	2	0	3	0	0	0	0
chr1	51823664	51827869	-	NRDC	NA	0	2	0	3	0	2	0	3
chr1	51823664	51834057	-	NRDC	NA	0	6	0	4	0	0	0	0
chr1	51823664	51834170	-	NRDC	hsa_circ_0007430	3	20	5	12	3	12	5	10
chr1	51823664	51840514	-	NRDC	NA	0	0	0	3	0	2	0	3
chr1	51827796	51834170	-	NRDC	hsa_circ_0009076	0	14	3	11	0	15	2	10
chr1	51827796	51840514	-	NRDC	hsa_circ_0012480	0	0	0	0	0	2	0	0
chr1	51834017	51840514	-	NRDC	NA	0	2	0	3	0	2	0	3
chr1	51836131	51840514	-	NRDC	NA	0	0	0	2	0	0	0	2
chr1	52233171	52239595	+	ZFYVE9	hsa_circ_0012492	0	0	0	4	0	0	1	3
chr1	52263773	52281816	+	ZFYVE9	hsa_circ_0012494	0	4	2	3	0	3	0	0
chr1	52263773	52303925	+	ZFYVE9	NA	0	0	0	2	0	0	0	3
chr1	52383420	52385949	-	ORC1	hsa_circ_0012521	0	0	0	0	0	2	0	0
chr1	52396046	52397863	-	ORC1	hsa_circ_0003494	0	5	0	5	1	4	0	5
chr1	52404681	52418104	+	PRPF38A	NA	0	3	0	2	0	0	0	0
chr1	52423798	52458371	-	ZCCHC11	NA	0	0	0	3	0	0	0	0
chr1	52445787	52461769	-	TUT4	NA	0	0	0	2	0	1	0	0
chr1	52458336	52468267	-	TUT4	hsa_circ_0012536	0	0	0	2	0	0	0	2
chr1	52471952	52475535	-	TUT4	NA	0	0	0	5	0	1	1	5
chr1	52471952	52497183	-	TUT4	NA	0	0	0	2	0	0	0	1
chr1	52477708	52489035	-	TUT4	hsa_circ_0008815	0	0	2	2	0	2	1	1
chr1	52488909	52493662	-	ZCCHC11	hsa_circ_0012548	0	2	0	3	0	0	0	0
chr1	52488909	52509712	-	TUT4	NA	0	3	0	0	0	3	0	0
chr1	52490732	52509712	-	TUT4	NA	0	0	0	4	0	0	0	4
chr1	52493611	52497183	-	TUT4	NA	0	3	0	0	1	0	0	0
chr1	52493611	52509712	-	TUT4	hsa_circ_0003632	5	33	12	33	0	33	13	25
chr1	52493611	52526373	-	ZCCHC11	NA	0	3	0	3	0	0	0	0
chr1	52509596	52526373	-	TUT4	NA	0	8	4	4	0	7	4	2
chr1	52509596	52531408	-	ZCCHC11	NA	0	0	0	2	0	0	0	0
chr1	52509596	52535122	-	ZCCHC11	NA	0	0	0	2	0	0	0	0
chr1	52515891	52526373	-	TUT4	hsa_circ_0012553	2	7	7	22	1	7	7	21
chr1	52771020	52779993	+	ZYG11B	hsa_circ_0003739	0	2	0	0	0	1	0	0
chr1	52854465	52867777	+	ZYG11A	NA	0	0	0	3	0	0	0	0
chr1	52856998	52860871	+	ZYG11A	NA	0	0	0	3	0	1	0	3
chr1	52856998	52864157	+	ZYG11A	hsa_circ_0002361	0	2	0	0	0	2	0	1
chr1	52860731	52867777	+	ZYG11A	hsa_circ_0008430	0	5	2	6	0	5	0	6
chr1	52860731	52887053	+	ZYG11A	NA	0	2	0	4	0	1	0	4
chr1	52860731	52950886	+	n/a	NA	0	0	0	2	0	0	0	0
chr1	52863981	52867777	+	ZYG11A	NA	4	0	0	0	0	1	0	0
chr1	52867539	52867777	+	ZYG11A	hsa_circ_0012576	0	0	0	2	0	0	0	2
chr1	52877682	52885894	+	ZYG11A	NA	0	2	0	0	0	1	0	0
chr1	52877682	52887053	+	ZYG11A	hsa_circ_0012580	0	3	0	0	0	2	0	1
chr1	52877682	52892975	+	ZYG11A	hsa_circ_0006685	4	9	2	16	0	0	0	0
chr1	52885833	52892975	+	ZYG11A	NA	0	10	4	6	0	0	0	0
chr1	52886956	52892975	+	ZYG11A	NA	2	4	0	5	0	0	0	0
chr1	52941796	52961629	+	SCP2	NA	0	0	0	3	0	0	0	3
chr1	52948009	52961629	+	SCP2	NA	0	0	0	2	0	0	0	2
chr1	52954740	52961629	+	SCP2	NA	0	0	0	3	0	1	1	0
chr1	52974769	52988136	+	SCP2	NA	0	2	0	0	0	2	0	0
chr1	52978217	52980543	+	SCP2	hsa_circ_0006426	0	0	0	0	0	2	0	1
chr1	52978217	52988136	+	SCP2	hsa_circ_0012585	0	0	0	2	0	0	0	2
chr1	52993403	52993702	-	n/a	hsa_circ_0006906	0	10	0	13	0	0	0	0
chr1	53772329	53789196	-	NDC1	hsa_circ_0012598	0	2	0	3	0	0	0	3
chr1	53787158	53789196	-	NDC1	hsa_circ_0012599	0	0	0	6	0	1	0	3
chr1	53787158	53819079	-	NDC1	NA	0	0	0	0	0	2	0	0
chr1	53787158	53828173	-	NDC1	hsa_circ_0012602	0	0	0	0	0	2	0	0
chr1	53787158	53832591	-	NDC1	hsa_circ_0012603	0	0	0	3	0	0	0	3
chr1	53793229	53806517	-	NDC1	NA	0	0	0	3	0	0	0	0
chr1	53793229	53832591	-	NDC1	NA	0	0	0	2	0	0	0	2
chr1	53793229	53835620	-	NDC1	NA	0	0	0	2	0	0	0	0
chr1	53796689	53806517	-	NDC1	NA	0	0	2	0	0	0	0	0
chr1	53796689	53832591	-	NDC1	NA	0	3	0	0	0	0	0	0
chr1	53796689	53835620	-	NDC1	NA	0	0	0	0	0	0	0	2
chr1	53800693	53832591	-	NDC1	hsa_circ_0009070	0	3	0	2	0	3	0	3
chr1	53800693	53835620	-	NDC1	hsa_circ_0012610	0	0	0	2	0	0	0	2
chr1	53803928	53806517	-	NDC1	hsa_circ_0005482	0	0	0	0	0	0	0	2
chr1	53807656	53835620	-	NDC1	hsa_circ_0012616	0	0	0	0	0	2	0	0
chr1	53818971	53832591	-	NDC1	NA	0	0	2	4	0	0	2	0
chr1	53825798	53828173	-	NDC1	NA	0	0	0	0	0	2	0	0
chr1	53825798	53832591	-	NDC1	hsa_circ_0012618	0	5	0	5	1	4	0	6
chr1	53825798	53835620	-	NDC1	NA	0	0	0	2	0	1	0	2
chr1	53923904	53940097	-	HSPB11	NA	0	0	2	3	0	0	2	2
chr1	53947788	53967894	+	LRRC42	NA	0	3	0	7	0	0	0	0
chr1	54036610	54047372	-	TMEM59	hsa_circ_0012633	0	0	0	0	0	2	0	0
chr1	54040756	54043525	-	TMEM59	hsa_circ_0012634	0	0	0	9	0	0	0	6
chr1	54040756	54047372	-	TMEM59	hsa_circ_0004839	0	0	0	2	0	0	2	2
chr1	54205018	54210131	+	MRPL37	NA	0	0	0	3	0	0	0	2
chr1	54209946	54212658	+	MRPL37	NA	0	4	0	0	0	4	0	1
chr1	54728346	54731700	+	MROH7-TTC4	NA	0	0	0	2	0	0	0	1
chr1	54865303	54876047	-	DHCR24	hsa_circ_0012671	0	4	0	0	0	4	0	0
chr1	54875093	54876047	-	DHCR24	hsa_circ_0012673	0	0	0	3	0	0	0	3
chr1	55075457	55086038	-	USP24	NA	0	2	0	0	0	0	0	0
chr1	55089627	55094087	-	USP24	hsa_circ_0012688	0	0	0	2	0	0	0	2
chr1	58506060	58534331	-	OMA1	hsa_circ_0006281	2	7	0	0	2	6	1	1
chr1	58506060	58536741	-	OMA1	hsa_circ_0000072	6	43	16	59	5	41	15	53
chr1	58506060	58537466	-	n/a	NA	0	3	0	0	0	0	0	0
chr1	58527261	58534331	-	OMA1	hsa_circ_0012720	0	0	0	2	1	0	1	0
chr1	58527261	58536741	-	OMA1	hsa_circ_0000073	3	13	10	26	0	17	9	23
chr1	58671870	58685251	-	MYSM1	hsa_circ_0012732	0	5	0	11	0	0	0	11
chr1	58671870	58690249	-	MYSM1	NA	0	2	0	3	0	1	0	0
chr1	58673573	58685251	-	MYSM1	hsa_circ_0012735	0	2	0	0	0	2	0	0
chr1	58676926	58690249	-	MYSM1	hsa_circ_0012739	0	0	0	4	0	0	0	0
chr1	58681785	58685251	-	MYSM1	hsa_circ_0012742	2	8	3	5	2	8	3	3
chr1	5873252	5880239	-	NPHP4	hsa_circ_0001957	0	2	0	0	0	1	0	0
chr1	5927649	5933329	-	NPHP4	hsa_circ_0007804	0	2	0	5	0	2	0	3
chr1	5927649	5952836	-	NPHP4	NA	0	2	0	5	0	2	0	5
chr1	5927649	5986327	-	NPHP4	hsa_circ_0009457	0	2	2	0	0	2	2	1
chr1	59321536	59321750	+	FGGY	NA	0	4	0	4	1	4	0	4
chr1	59321536	59326837	+	FGGY	NA	0	2	0	0	0	0	0	0
chr1	59321536	59346398	+	FGGY	hsa_circ_0000075	6	15	8	26	4	12	6	23
chr1	59321536	59378837	+	FGGY	hsa_circ_0005354	0	16	5	16	0	18	4	0
chr1	59321536	59457076	+	FGGY	hsa_circ_0004478	0	0	0	2	0	0	1	2
chr1	59321536	59512439	+	FGGY	hsa_circ_0006269	0	0	0	2	0	1	0	2
chr1	59339958	59346398	+	FGGY	hsa_circ_0000076	0	14	0	18	0	13	0	16
chr1	59339958	59378837	+	FGGY	hsa_circ_0006633	0	11	2	6	0	12	2	7
chr1	5947104	5952836	-	NPHP4	hsa_circ_0009460	0	0	0	4	0	2	1	4
chr1	5947104	5961949	-	NPHP4	hsa_circ_0009461	0	4	0	5	0	4	0	3
chr1	5947104	5986327	-	NPHP4	hsa_circ_0009463	0	0	0	5	0	0	0	4
chr1	5952700	5986327	-	NPHP4	hsa_circ_0009467	0	2	0	0	0	2	0	1
chr1	5961794	5969259	-	NPHP4	hsa_circ_0009135	0	0	0	0	0	2	0	0
chr1	5961794	5986327	-	NPHP4	hsa_circ_0005719	0	6	2	7	0	5	2	7
chr1	59847045	59849183	+	HOOK1	NA	0	0	0	2	0	0	0	2
chr1	61088149	61112343	+	NFIA	NA	0	3	0	0	0	0	0	0
chr1	61088149	61277585	+	NFIA	NA	0	0	0	3	0	0	1	3
chr1	61088149	61359274	+	NFIA	NA	0	0	0	0	0	1	2	0
chr1	61088149	61383365	+	NFIA	NA	0	0	0	0	0	1	0	3
chr1	61111371	61152356	+	NFIA	NA	0	0	0	2	0	0	0	0
chr1	61111371	61159155	+	NFIA	NA	0	0	3	0	0	0	0	0
chr1	61111371	61277585	+	NFIA	NA	0	2	0	3	0	0	0	0
chr1	61158875	61159155	+	NFIA	NA	0	7	0	9	0	0	0	0
chr1	61277151	61277585	+	NFIA	NA	0	4	0	0	0	0	0	0
chr1	61277520	61352567	+	NFIA	NA	0	2	0	2	0	1	0	1
chr1	61277520	61359274	+	NFIA	NA	0	8	2	9	0	7	2	8
chr1	61277520	61383365	+	NFIA	hsa_circ_0012755	0	2	3	5	1	2	3	5
chr1	61277520	61439518	+	NFIA	NA	0	0	0	13	0	0	0	0
chr1	61332512	61359274	+	NFIA	hsa_circ_0012758	0	3	2	4	0	0	0	4
chr1	61352450	61359274	+	NFIA	NA	0	2	0	4	0	1	0	4
chr1	61383237	61406727	+	NFIA	NA	0	0	2	5	0	0	3	4
chr1	61404104	61406727	+	NFIA	hsa_circ_0012759	0	4	0	5	0	4	0	5
chr1	61694697	61696534	-	TM2D1	NA	0	2	0	6	0	0	0	0
chr1	61694697	61701025	-	TM2D1	NA	0	0	0	2	0	0	0	0
chr1	61694697	61709437	-	TM2D1	NA	0	3	2	9	0	2	2	9
chr1	61694697	61723772	-	TM2D1	NA	0	0	0	4	0	0	0	0
chr1	61709329	61723772	-	TM2D1	NA	0	3	0	0	0	1	1	0
[truncated: 20,004 more rows]

## Sheet: HeLa circRNA (A-Tailing + LiCl)
Chrom	Start	End	Strand	Gene	circBase ID	Rep1 Control LiCl (CIRI2)	Rep2 Control LiCl (CIRI2)	Rep3 Control LiCl (CIRI2)	Rep1 A-tailing + RNaseR LiCl (CIRI2)	Rep2 A-tailing + RNaseR LiCl (CIRI2)	Rep3 A-tailing + RNaseR LiCl (CIRI2)	Rep1 Control LiCl (CIRCexplorer2)	Rep2 Control LiCl (CIRCexplorer2)	Rep3 Control LiCl (CIRCexplorer2)	Rep1 A-tailing + RNaseR LiCl (CIRCexplorer2)	Rep2 A-tailing + RNaseR LiCl (CIRCexplorer2)	Rep3 A-tailing + RNaseR LiCl (CIRCexplorer2)
chr1	100007034	100017815	+	SLC35A3	hsa_circ_0013299	2	0	0	5	5	2	1	0	0	4	3	0
chr1	100011365	100015420	+	SLC35A3	NA	0	0	0	2	0	0	0	0	0	2	0	0
chr1	100011365	100017815	+	SLC35A3	hsa_circ_0013300	0	0	0	0	2	0	0	0	0	0	2	0
chr1	100043073	100061949	+	AC118553.2	NA	0	0	0	0	2	6	0	0	0	0	0	0
chr1	100043073	100068586	+	AC118553.2	NA	0	0	0	0	0	2	0	0	0	0	0	0
chr1	100043073	100080659	+	AC118553.2	NA	0	0	0	0	0	2	0	0	0	0	0	0
chr1	100049909	100061949	+	MFSD14A	NA	0	0	0	0	0	3	0	0	0	0	0	2
chr1	100049909	100069685	+	MFSD14A	hsa_circ_0000096	5	4	9	7	22	20	0	0	6	7	15	19
chr1	100049909	100078548	+	MFSD14A	NA	0	0	0	0	0	2	0	0	0	0	1	2
chr1	100058666	100061949	+	MFSD14A	NA	2	0	0	0	0	0	1	0	0	1	0	0
chr1	100058666	100069685	+	n/a	NA	0	0	0	0	3	0	0	0	0	0	0	0
chr1	100059878	100061949	+	MFSD14A	NA	0	0	0	0	0	2	1	0	0	1	0	1
chr1	100067977	100068586	+	MFSD14A	NA	0	0	0	2	0	0	0	0	0	1	0	0
chr1	100084180	100088236	-	SASS6	NA	0	0	0	0	0	2	0	0	0	0	0	0
chr1	100084180	100123289	-	SASS6	NA	3	0	0	0	0	0	0	0	0	0	0	0
chr1	100084180	100123977	-	SASS6	NA	3	0	0	0	0	0	0	0	0	0	0	0
chr1	100102955	100110483	-	SASS6	hsa_circ_0013307	2	0	0	2	0	3	2	0	0	2	0	3
chr1	100123210	100125942	-	SASS6	NA	0	2	0	5	11	4	0	0	0	0	7	6
chr1	100136882	100144143	+	TRMT13	NA	0	0	0	0	0	4	0	0	0	0	1	0
chr1	100140845	100144143	+	TRMT13	NA	0	0	0	2	0	0	0	0	0	0	0	0
chr1	100152385	100173370	-	LRRC39	NA	0	0	0	3	0	0	0	0	0	3	0	0
chr1	100158231	100173370	-	LRRC39	NA	0	0	0	0	0	2	0	0	0	0	0	2
chr1	100196214	100206636	-	DBT	NA	2	0	0	0	2	0	0	0	0	0	0	0
chr1	100270557	100274965	+	RTCA	NA	0	0	0	0	0	0	1	0	0	2	0	0
chr1	100424222	100442996	+	CDC14A	hsa_circ_0000097	0	0	2	0	0	2	0	0	0	0	0	0
chr1	10072028	10072214	+	UBE4B	NA	0	0	0	0	2	0	0	0	0	0	2	0
chr1	100906852	100913806	+	SLC30A7	hsa_circ_0013339	0	0	3	5	2	0	0	0	2	5	2	0
chr1	100906852	100918127	+	SLC30A7	hsa_circ_0013340	2	0	0	0	0	4	1	0	0	1	0	0
chr1	100906852	100921841	+	SLC30A7	hsa_circ_0000098	10	7	12	29	28	41	10	7	11	26	22	32
chr1	100906852	100974902	+	SLC30A7	hsa_circ_0013343	0	0	0	0	0	2	0	0	0	0	0	2
chr1	100906857	100921841	+	SLC30A7	NA	2	0	0	0	0	2	0	0	0	0	0	0
chr1	100911063	100921841	+	SLC30A7	hsa_circ_0013348	0	0	0	4	3	6	0	0	0	4	3	4
chr1	100912112	100965918	+	SLC30A7	NA	0	2	0	0	0	0	0	2	0	0	0	0
chr1	100913663	100921841	+	SLC30A7	hsa_circ_0013353	2	2	4	15	7	6	2	2	4	13	7	7
chr1	100913663	100974902	+	SLC30A7	NA	0	2	0	0	0	0	1	2	0	0	0	0
chr1	10095461	10105744	+	UBE4B	hsa_circ_0005199	3	3	3	4	9	9	3	3	3	4	9	9
chr1	100961828	100974902	+	SLC30A7	NA	0	0	0	0	4	0	0	0	0	1	4	1
chr1	100995110	101013818	-	DPH5	NA	0	0	0	2	2	0	0	0	0	0	0	0
chr1	100995110	101021765	-	DPH5	NA	0	0	0	0	0	2	1	0	0	0	1	0
chr1	100995110	101025466	-	DPH5	NA	3	0	2	0	0	3	0	0	2	0	0	0
chr1	101001467	101021765	-	DPH5	NA	0	0	0	0	0	0	0	0	0	0	0	2
chr1	101001467	101025466	-	DPH5	NA	0	0	0	0	2	2	0	0	1	0	2	2
chr1	10102948	10119613	+	UBE4B	NA	0	0	0	0	0	0	0	0	0	2	0	1
chr1	10117459	10130813	+	UBE4B	NA	0	0	0	2	0	0	0	0	1	2	0	1
chr1	10144940	10161286	+	UBE4B	NA	0	0	0	0	0	0	2	0	0	0	0	0
chr1	10258493	10268263	+	KIF1B	hsa_circ_0009703	0	0	0	0	2	0	0	0	0	0	0	0
chr1	10267380	10268263	+	KIF1B	hsa_circ_0002002	2	0	0	3	0	3	2	0	1	3	0	3
chr1	10271502	10275503	+	KIF1B	NA	0	0	0	2	3	0	0	0	0	1	0	0
chr1	10271502	10276399	+	KIF1B	NA	0	0	0	0	3	0	0	0	0	0	0	0
chr1	10320043	10343287	+	KIF1B	hsa_circ_0009709	0	0	0	0	0	2	0	0	0	0	0	0
chr1	10320043	10376676	+	KIF1B	NA	0	0	0	0	0	4	0	0	0	0	0	0
chr1	10342050	10348733	+	KIF1B	NA	0	0	0	2	0	0	0	0	0	2	0	0
chr1	103551721	103553317	+	RNPC3	NA	0	0	0	0	0	2	0	0	0	0	0	0
chr1	103565435	103575540	+	AMY2B	hsa_circ_0000099	0	0	2	5	0	6	0	0	0	1	0	4
chr1	10467190	10469338	-	DFFA	hsa_circ_0008936	0	0	0	0	0	0	1	1	0	2	1	1
chr1	107596212	107609965	-	VAV3	NA	0	0	0	2	2	4	0	0	1	2	2	4
chr1	107596212	107688406	-	VAV3	NA	2	0	0	2	2	3	0	0	0	0	0	0
chr1	107602397	107688406	-	VAV3	NA	0	0	0	2	0	0	0	0	0	0	0	0
chr1	108135669	108157620	-	SLC25A24	NA	0	0	0	2	0	0	0	0	0	0	0	0
chr1	108143543	108161293	-	SLC25A24	hsa_circ_0013370	2	0	0	0	0	0	2	0	0	0	0	0
chr1	108148279	108161293	-	SLC25A24	hsa_circ_0004270	10	2	20	24	16	41	9	2	20	19	15	34
chr1	108154983	108161293	-	SLC25A24	hsa_circ_0013372	0	2	0	2	3	5	0	2	0	0	2	5
chr1	108154983	108182028	-	SLC25A24	NA	0	0	0	3	0	0	0	0	0	3	0	0
chr1	108154983	108185954	-	SLC25A24	NA	3	0	2	6	3	12	0	0	0	5	0	9
chr1	108181941	108185954	-	SLC25A24	NA	5	0	0	13	14	15	4	0	0	11	12	13
chr1	108181941	108195480	-	SLC25A24	NA	0	0	0	0	0	2	0	0	0	0	0	0
chr1	108331171	108336127	+	SLC25A24P1	NA	0	0	0	2	0	0	0	0	0	0	0	0
chr1	108331171	108338690	+	n/a	NA	0	0	0	2	2	7	0	0	0	0	0	0
chr1	108331171	108339603	+	n/a	NA	2	0	0	3	2	5	0	0	0	0	0	0
chr1	108331171	108340955	+	n/a	NA	0	0	0	0	3	2	0	0	0	0	0	0
chr1	108600566	108616428	+	FAM102B	NA	0	0	0	2	0	0	0	0	0	0	0	0
chr1	108606223	108616428	+	FAM102B	NA	0	0	0	0	0	2	0	0	0	0	0	0
chr1	108606223	108629657	+	FAM102B	NA	0	0	0	0	0	3	0	0	0	0	0	0
chr1	108610085	108612294	+	FAM102B	NA	0	0	0	0	0	2	0	0	0	0	0	0
chr1	108624645	108629657	+	FAM102B	NA	0	0	0	0	3	4	0	0	0	0	5	3
chr1	108650211	108659962	-	HENMT1	NA	5	4	3	8	7	12	5	4	3	8	7	11
chr1	108657451	108659962	-	HENMT1	NA	3	2	0	8	14	8	0	2	0	8	14	7
chr1	108752257	108760085	+	STXBP3	hsa_circ_0013382	3	0	0	0	3	4	2	0	0	0	0	3
chr1	108782422	108794907	+	STXBP3	NA	0	0	0	0	0	2	0	0	0	0	0	2
chr1	108793582	108798237	+	STXBP3	NA	0	0	0	0	0	2	0	0	0	0	0	0
chr1	108793582	108800305	+	STXBP3	NA	0	0	0	0	0	2	0	0	0	0	0	0
chr1	108796234	108796726	+	STXBP3	NA	0	0	0	0	0	2	0	0	0	0	0	2
chr1	108882476	108901945	+	n/a	NA	0	0	0	0	2	0	0	0	0	0	0	0
chr1	108882476	108904254	+	n/a	NA	0	0	0	0	0	2	0	0	0	0	0	0
chr1	108882580	108929975	+	n/a	NA	2	0	0	3	0	0	0	0	0	0	0	0
chr1	108885275	108885578	+	GPSM2	NA	0	0	0	2	0	0	0	0	0	0	0	1
chr1	108885275	108886172	+	n/a	NA	0	0	0	0	0	2	0	0	0	0	0	0
chr1	108885275	108897085	+	GPSM2	NA	0	0	0	0	0	0	0	0	2	0	0	0
chr1	108885275	108904254	+	GPSM2	hsa_circ_0013386	2	0	0	5	6	3	2	1	2	5	6	3
chr1	108885275	108918789	+	GPSM2	NA	2	0	0	0	0	0	2	0	0	0	2	1
chr1	108885275	108929975	+	GPSM2	hsa_circ_0000101	2	0	0	2	0	2	1	0	0	1	0	2
chr1	108885507	108904254	+	GPSM2	NA	2	0	0	0	0	0	2	0	0	0	0	0
chr1	108885507	108929975	+	GPSM2	NA	2	0	0	0	3	2	0	0	0	0	0	0
chr1	108896864	108904254	+	GPSM2	hsa_circ_0013390	2	0	0	4	2	3	1	2	0	5	2	2
chr1	108901790	108904254	+	GPSM2	hsa_circ_0013392	0	0	0	0	0	2	0	0	1	0	0	2
chr1	108924000	108929975	+	GPSM2	NA	0	0	0	3	0	0	0	0	0	3	0	0
chr1	108939636	108944057	-	CLCC1	hsa_circ_0013398	0	0	0	3	0	3	1	0	0	0	0	3
chr1	108943475	108944057	-	CLCC1	hsa_circ_0013399	0	0	0	3	2	2	0	0	0	2	2	0
chr1	108943475	108950448	-	CLCC1	hsa_circ_0013400	0	0	0	2	0	2	0	0	0	1	1	2
chr1	108943475	108962469	-	CLCC1	NA	0	0	0	0	0	2	0	0	0	0	0	0
chr1	108943836	108950448	-	CLCC1	NA	0	0	0	0	0	2	0	0	0	0	0	2
chr1	108982609	108986680	-	WDR47	NA	0	0	0	0	2	0	1	0	0	0	2	0
chr1	109223978	109229572	+	SARS	NA	0	0	0	3	0	0	0	0	0	2	1	0
chr1	109228352	109229572	+	SARS	NA	0	0	0	0	2	0	0	0	0	0	2	0
chr1	109230878	109231786	+	SARS	hsa_circ_0007868	0	0	2	5	4	3	1	1	2	5	3	3
chr1	109261042	109273670	+	CELSR2	NA	0	0	2	0	0	3	0	0	2	0	0	3
chr1	109322932	109327601	-	SORT1	NA	0	0	0	0	0	0	0	0	0	2	0	0
chr1	109326992	109345881	-	SORT1	NA	0	0	0	2	2	2	0	0	0	2	2	2
chr1	109336240	109345878	-	SORT1	NA	0	0	0	3	0	0	0	0	0	3	1	1
chr1	109336240	109345881	-	SORT1	NA	0	0	0	0	0	2	0	0	0	0	1	1
chr1	109342014	109345878	-	SORT1	NA	0	0	0	0	5	2	1	0	0	0	4	2
chr1	109342014	109345881	-	SORT1	NA	0	0	0	3	2	4	1	1	1	3	2	4
chr1	109409928	109415363	-	PSMA5	hsa_circ_0013454	6	3	2	10	3	9	6	3	1	10	3	7
chr1	109409928	109421926	-	PSMA5	NA	0	0	0	0	0	2	0	0	0	0	0	0
chr1	109573737	109579361	+	GNAI3	NA	0	0	0	0	0	2	0	0	0	1	0	0
chr1	109579204	109582565	+	GNAI3	hsa_circ_0006695	0	0	0	0	0	0	0	0	1	1	0	5
chr1	109579204	109586882	+	GNAI3	NA	0	0	0	0	0	4	0	0	0	0	0	4
chr1	110009034	110011357	+	AHCYL1	hsa_circ_0013468	0	0	0	0	2	0	0	0	0	0	2	0
chr1	110009034	110014857	+	AHCYL1	NA	0	0	0	0	0	2	1	0	0	0	1	2
chr1	110018373	110019119	+	AHCYL1	NA	0	0	0	2	0	0	0	0	0	1	0	0
chr1	110222964	110226178	+	KCNC4	NA	0	2	2	5	2	11	1	1	2	5	2	10
chr1	110222964	110235156	+	KCNC4	NA	0	0	0	0	0	3	0	0	0	0	0	0
chr1	110345539	110356031	+	n/a	NA	0	0	0	2	0	0	0	0	0	0	0	0
chr1	110345539	110372346	+	n/a	NA	7	0	0	0	2	2	0	0	0	0	0	0
chr1	110346308	110347887	+	n/a	NA	0	0	0	3	0	0	0	0	0	0	0	0
chr1	110346308	110356031	+	n/a	NA	0	0	0	2	0	3	0	0	0	0	0	0
chr1	11070900	11076948	-	EXOSC10	hsa_circ_0009759	0	0	0	3	2	3	1	0	1	0	2	0
chr1	11073934	11076948	-	EXOSC10	hsa_circ_0002448	0	0	0	0	3	2	0	0	0	0	0	2
chr1	111118805	111126294	-	DRAM2	hsa_circ_0013489	0	0	0	0	0	2	0	0	0	0	0	2
chr1	111147642	111161296	+	CEPT1	hsa_circ_0000106	2	0	0	0	0	5	2	0	1	1	0	5
chr1	111147642	111174963	+	CEPT1	hsa_circ_0013497	0	0	0	0	2	0	0	0	0	0	0	0
chr1	11121246	11122126	-	MTOR	hsa_circ_0009792	0	0	0	0	0	3	0	0	0	1	1	4
chr1	11124498	11133197	-	MTOR	hsa_circ_0006576	0	0	0	0	5	2	0	0	1	1	4	1
chr1	11144648	11146791	-	MTOR	NA	0	0	0	0	0	4	0	0	0	0	0	3
chr1	111691334	111709264	+	RAP1A	NA	0	0	0	0	4	0	0	0	0	0	3	0
chr1	111727367	111727804	-	FAM212B	NA	0	0	0	4	0	0	0	0	0	0	0	0
chr1	11210814	11216234	-	MTOR	NA	0	0	0	0	0	2	0	0	0	0	0	1
chr1	112555868	112616895	-	ST7L	hsa_circ_0000107	0	0	0	4	0	0	0	0	1	4	0	1
chr1	112576986	112578417	-	ST7L	NA	0	0	0	4	2	3	0	0	0	3	0	3
chr1	112576986	112582472	-	ST7L	NA	0	0	0	4	2	0	0	0	0	4	2	0
chr1	112576986	112584126	-	ST7L	NA	0	0	0	4	0	0	0	0	1	4	0	0
chr1	112576986	112591603	-	ST7L	NA	3	2	0	3	4	3	3	0	0	3	4	3
chr1	112576986	112598086	-	ST7L	NA	0	0	0	2	0	2	0	1	0	2	1	2
chr1	112576986	112616895	-	ST7L	NA	0	0	0	2	4	0	0	0	0	2	4	2
chr1	112581992	112598086	-	ST7L	NA	0	0	0	0	0	2	0	1	1	0	1	2
chr1	112581992	112616895	-	ST7L	NA	0	0	0	3	0	0	0	0	0	0	0	0
chr1	112591525	112598086	-	ST7L	NA	0	0	0	2	0	0	0	0	1	2	0	1
chr1	112591525	112616895	-	ST7L	NA	0	0	2	0	0	2	0	0	2	1	1	2
chr1	112597971	112600848	-	ST7L	hsa_circ_0013522	0	0	0	2	0	2	0	0	0	0	0	2
chr1	112597971	112611003	-	ST7L	NA	0	0	2	0	0	0	0	0	2	0	0	0
chr1	112600794	112611003	-	ST7L	hsa_circ_0000108	0	0	0	0	0	2	0	0	0	0	0	2
chr1	112610841	112616895	-	ST7L	hsa_circ_0003277	0	0	0	0	3	0	2	0	0	0	3	0
chr1	112653598	112659779	+	CAPZA1	hsa_circ_0000109	2	0	0	3	7	7	3	0	5	7	13	13
chr1	112913874	112929352	-	SLC16A1	NA	0	0	0	0	2	0	0	0	0	0	0	0
chr1	112914094	112929352	-	SLC16A1	NA	0	0	0	0	0	3	0	0	0	0	0	0
chr1	112917178	112918044	-	SLC16A1	hsa_circ_0013561	2	0	4	5	2	4	1	0	4	5	0	4
chr1	112917178	112922133	-	SLC16A1	NA	0	0	0	0	0	0	0	0	0	0	2	0
chr1	112917178	112929352	-	SLC16A1	hsa_circ_0013562	2	0	0	0	0	2	2	1	0	1	2	2
chr1	112917178	112939491	-	SLC16A1	NA	0	0	0	0	0	3	0	0	0	0	0	0
chr1	112921990	112922133	-	SLC16A1	NA	11	0	0	0	0	0	0	0	0	0	0	0
chr1	112996841	112999109	+	SLC16A1-AS1	NA	0	2	0	0	0	4	0	0	0	0	0	0
chr1	113074157	113119523	+	LRIG2	NA	0	0	0	0	3	0	0	0	0	0	0	0
chr1	113091318	113100488	+	LRIG2	hsa_circ_0013570	0	0	0	2	2	2	2	0	0	0	2	2
chr1	113091318	113103785	+	LRIG2	NA	0	0	0	0	0	2	0	0	0	0	0	0
chr1	113091318	113107757	+	LRIG2	NA	0	0	0	0	2	0	1	0	0	0	2	1
chr1	113091318	113116436	+	LRIG2	NA	0	0	0	3	0	0	0	1	1	3	0	0
chr1	113091318	113119523	+	LRIG2	hsa_circ_0013573	3	0	0	0	0	0	2	0	0	0	1	0
chr1	113093206	113116436	+	LRIG2	hsa_circ_0013575	0	2	0	0	0	0	0	1	0	0	0	0
chr1	113107594	113119523	+	LRIG2	NA	0	0	0	0	0	2	0	0	0	0	0	1
chr1	113112479	113119523	+	LRIG2	hsa_circ_0013584	3	0	2	3	6	0	3	0	2	3	6	0
chr1	113533994	113549631	+	MAGI3	NA	0	0	0	0	0	2	0	0	0	0	0	0
chr1	113585387	113594560	+	MAGI3	NA	0	0	0	0	0	2	0	0	0	0	0	1
chr1	113585387	113622994	+	MAGI3	NA	0	0	0	0	2	0	1	0	0	0	2	0
chr1	113590484	113594560	+	MAGI3	NA	0	0	0	4	0	2	0	0	1	1	0	2
chr1	113614601	113622994	+	MAGI3	NA	3	0	0	0	0	2	3	0	0	0	1	1
chr1	113619736	113622994	+	MAGI3	NA	0	0	0	0	0	3	0	0	0	0	0	3
chr1	113646486	113673465	+	MAGI3	NA	0	0	0	0	0	2	0	0	0	0	0	2
chr1	113671734	113673465	+	MAGI3	hsa_circ_0006583	2	3	2	5	3	8	0	0	2	5	1	6
chr1	113704081	113706722	-	PHTF1	NA	0	0	0	0	0	3	1	0	0	0	0	3
chr1	113710254	113758733	-	PHTF1	NA	0	0	0	0	2	0	0	0	0	1	0	0
chr1	113724759	113726574	-	PHTF1	hsa_circ_0007602	4	0	0	2	5	2	5	1	0	2	5	2
chr1	113724759	113758733	-	PHTF1	NA	0	0	0	3	0	0	1	0	0	4	1	0
chr1	113738110	113738799	-	PHTF1	hsa_circ_0003198	0	0	0	0	5	0	0	0	2	1	6	0
chr1	113777210	113777808	-	RSBN1	hsa_circ_0013607	2	0	2	3	11	3	2	0	2	2	9	3
chr1	113897840	113901885	-	AP4B1	hsa_circ_0000112	0	0	0	0	4	0	0	0	0	0	4	0
chr1	113906996	113908191	+	DCLRE1B	NA	0	0	0	0	2	0	0	0	0	0	2	0
chr1	113908009	113908191	+	DCLRE1B	hsa_circ_0013615	0	0	0	2	5	0	0	0	0	2	5	0
chr1	113940382	113941459	+	HIPK1	hsa_circ_0013617	0	0	0	0	0	2	1	0	0	0	1	2
chr1	113952766	113958291	+	HIPK1	NA	0	0	0	2	2	0	0	0	0	2	2	0
chr1	114421436	114433733	-	TRIM33	NA	0	0	0	0	2	0	0	0	0	0	2	0
chr1	114463104	114463556	-	TRIM33	hsa_circ_0013637	0	0	3	4	4	6	1	0	3	2	4	6
chr1	114463104	114464388	-	TRIM33	hsa_circ_0004127	30	22	36	71	65	78	31	22	32	67	61	74
chr1	114463104	114477087	-	TRIM33	NA	3	0	3	6	6	3	0	0	0	0	0	0
chr1	114713800	114716177	-	NRAS	NA	2	0	0	0	0	0	1	0	0	0	0	0
chr1	114719579	114720717	-	CSDE1	hsa_circ_0013644	0	0	0	0	2	8	0	0	0	0	2	5
chr1	114719579	114724002	-	CSDE1	hsa_circ_0013645	0	0	0	0	0	2	0	0	0	0	0	2
chr1	114719579	114725333	-	CSDE1	hsa_circ_0013646	0	0	0	0	2	0	0	0	0	2	2	0
chr1	114719579	114738072	-	CSDE1	hsa_circ_0013647	0	0	0	0	0	0	1	0	1	0	2	0
chr1	114723883	114739890	-	CSDE1	NA	0	0	0	0	0	0	0	0	0	0	2	0
chr1	114723883	114750207	-	CSDE1	NA	0	0	2	0	0	0	0	0	2	0	0	0
chr1	114725221	114738072	-	CSDE1	hsa_circ_0013652	0	0	0	4	0	3	0	0	0	3	1	2
chr1	114726211	114749904	-	CSDE1	NA	0	0	0	0	2	0	0	0	0	0	0	0
chr1	114730258	114749904	-	CSDE1	NA	0	0	0	0	0	2	0	0	0	0	0	0
chr1	114732604	114749904	-	CSDE1	NA	0	0	0	2	0	0	0	0	0	0	0	0
chr1	114733732	114738072	-	CSDE1	hsa_circ_0000115	3	0	0	2	4	4	3	0	1	2	4	4
chr1	115651277	115664268	+	VANGL1	NA	0	2	0	0	0	0	0	2	0	0	0	1
chr1	115659641	115664268	+	VANGL1	hsa_circ_0002623	5	4	3	10	6	11	4	3	3	9	3	8
chr1	115983540	116031581	+	SLC22A15	NA	0	0	0	0	0	2	0	0	0	0	0	0
chr1	115983549	115992243	+	SLC22A15	NA	0	0	0	0	0	3	0	0	0	0	0	0
chr1	115983552	115992243	+	SLC22A15	NA	0	0	0	0	2	0	0	0	0	0	0	0
chr1	116019582	116031581	+	SLC22A15	NA	0	0	0	0	0	2	0	0	0	0	0	2
chr1	116384014	116401655	+	ATP1A1	NA	0	0	0	2	0	0	0	0	0	2	0	1
chr1	116544311	116544604	-	CD58	NA	2	0	0	0	0	2	2	0	0	0	1	1
chr1	116974216	116984985	+	PTGFRN	NA	0	0	0	0	0	2	0	0	0	0	0	1
chr1	117084018	117086522	+	TTF2	hsa_circ_0013724	0	0	0	0	0	2	0	0	0	0	0	2
chr1	117396952	117420649	+	MAN1A2	NA	3	0	0	0	0	0	0	0	0	0	0	0
chr1	117396952	117442325	+	MAN1A2	NA	0	0	0	0	0	2	0	0	0	0	0	0
chr1	117402186	117402441	+	MAN1A2	hsa_circ_0013731	0	0	0	0	0	0	0	2	0	0	0	0
chr1	117402186	117405645	+	MAN1A2	hsa_circ_0000116	23	15	21	24	12	22	19	15	17	22	9	19
chr1	117402186	117414831	+	MAN1A2	hsa_circ_0000117	57	42	46	52	52	75	48	37	40	43	43	65
chr1	117402186	117420649	+	MAN1A2	hsa_circ_0000118	323	188	259	329	301	427	302	159	241	309	275	389
chr1	117402186	117442325	+	MAN1A2	hsa_circ_0000119	116	62	93	138	117	173	109	57	84	121	107	142
chr1	117402186	117442335	+	MAN1A2	NA	0	0	0	2	0	0	0	0	0	0	0	0
chr1	117402186	117466427	+	MAN1A2	hsa_circ_0000120	16	9	6	7	14	28	13	6	6	7	12	24
chr1	117402186	117502970	+	MAN1A2	NA	0	0	0	0	0	2	0	1	1	0	0	2
chr1	117402186	117522937	+	MAN1A2	NA	0	0	0	2	0	0	0	0	0	0	0	0
chr1	117405549	117420649	+	MAN1A2	hsa_circ_0013734	2	0	0	0	0	0	2	0	0	0	0	0
chr1	117414713	117442325	+	MAN1A2	hsa_circ_0013738	0	0	0	0	2	0	0	0	0	0	3	1
chr1	117456085	117466427	+	MAN1A2	hsa_circ_0009028	0	0	0	2	0	0	0	0	0	0	0	0
chr1	117460489	117466427	+	MAN1A2	hsa_circ_0013744	0	0	0	4	3	4	0	0	0	2	0	4
chr1	117460489	117502970	+	MAN1A2	hsa_circ_0002059	0	3	4	9	5	9	0	3	4	7	4	9
chr1	117460489	117522937	+	MAN1A2	NA	0	0	0	0	0	3	0	0	0	0	0	0
chr1	117493147	117502970	+	MAN1A2	NA	0	0	0	7	8	6	0	0	0	6	7	6
chr1	117499382	117502970	+	MAN1A2	NA	0	0	0	0	0	0	0	0	0	2	0	0
chr1	117870447	117920424	-	GDAP2	NA	0	0	0	2	0	0	0	0	0	0	0	0
chr1	117887698	117918736	-	GDAP2	NA	0	0	0	0	0	2	1	0	0	0	0	0
chr1	117906506	117918736	-	GDAP2	hsa_circ_0008449	0	0	0	0	2	3	0	0	0	0	2	3
chr1	117911994	117918736	-	GDAP2	hsa_circ_0006188	3	2	0	9	12	9	3	2	0	7	10	9
chr1	117918597	117920424	-	GDAP2	hsa_circ_0013755	0	0	0	0	0	0	1	0	0	1	5	6
chr1	119015836	119042349	-	n/a	NA	4	0	0	0	0	4	0	0	0	0	0	0
chr1	119262902	119277972	+	AL359915.1	NA	0	0	0	0	2	0	0	0	0	0	0	0
chr1	119734634	119737266	+	PHGDH	NA	0	0	0	0	10	7	0	0	0	0	9	6
chr1	11989165	11992690	+	MFN2	hsa_circ_0009910	0	0	0	0	2	0	0	0	0	0	2	0
chr1	119948414	119949126	-	NOTCH2	hsa_circ_0013784	0	0	0	0	0	0	0	0	0	2	0	0
chr1	119948414	119969744	-	NOTCH2	NA	2	0	0	0	0	0	2	0	0	0	1	0
chr1	119963574	119969744	-	NOTCH2	NA	0	0	0	0	0	0	0	2	0	0	0	0
chr1	12001401	12002103	+	MFN2	hsa_circ_0006470	2	2	0	3	5	4	2	2	0	3	5	4
chr1	120160384	120163370	-	SEC22B	NA	0	0	0	0	0	0	0	0	2	1	1	0
chr1	120548289	120549092	-	LOC100996724	NA	0	0	0	0	0	0	0	0	0	0	0	2
chr1	121280750	121284995	+	SRGAP2C	NA	0	0	0	0	2	0	0	0	0	0	0	0
chr1	1223244	1223968	-	SDF4	hsa_circ_0000002	11	7	11	17	17	36	0	6	8	15	16	36
chr1	1223244	1228946	-	SDF4	hsa_circ_0009244	0	0	0	2	0	3	0	0	0	0	0	0
chr1	12275825	12278038	+	VPS13D	hsa_circ_0009964	0	0	0	0	3	0	0	0	1	0	3	0
chr1	12299202	12304728	+	VPS13D	hsa_circ_0007677	0	0	0	0	2	0	1	0	0	1	2	0
chr1	12299202	12308641	+	VPS13D	hsa_circ_0008275	0	2	4	9	7	3	1	1	4	9	6	3
chr1	12299202	12322746	+	VPS13D	hsa_circ_0009973	0	0	0	0	0	2	1	0	0	0	0	2
chr1	12299202	12346652	+	VPS13D	NA	0	0	0	2	0	0	0	0	0	0	0	0
chr1	12318072	12321964	+	VPS13D	hsa_circ_0009985	0	0	0	0	0	2	0	0	0	0	0	2
chr1	12400181	12416827	+	VPS13D	hsa_circ_0004222	0	0	0	0	2	0	0	0	0	0	2	0
chr1	1256045	1267992	-	UBE2J2	hsa_circ_0009246	0	0	0	2	2	2	0	0	0	2	1	2
chr1	1256992	1257310	-	UBE2J2	hsa_circ_0008063	2	2	0	13	5	10	2	2	1	12	5	10
chr1	1256992	1267992	-	UBE2J2	hsa_circ_0009250	0	0	0	2	2	4	0	0	0	2	1	3
chr1	12578718	12579412	-	DHRS3	hsa_circ_0010023	0	0	2	4	5	6	1	0	1	4	5	5
chr1	12578718	12580666	-	DHRS3	hsa_circ_0010024	0	0	0	0	3	3	0	0	1	0	3	3
chr1	1263346	1267992	-	UBE2J2	hsa_circ_0009252	0	0	0	3	3	0	0	0	0	0	3	0
chr1	1307769	1374790	-	n/a	NA	3	7	6	9	7	8	0	0	0	0	0	0
chr1	13773078	13782831	+	PRDM2	NA	0	0	0	2	0	0	0	1	0	1	0	0
chr1	1387235	1390865	-	CCNL2	hsa_circ_0003926	0	3	4	8	6	5	0	0	0	0	0	0
chr1	143745217	143760658	+	n/a	NA	7	3	6	7	7	15	0	0	0	0	0	0
chr1	144905091	144906074	-	SRGAP2B	NA	0	0	0	0	0	0	0	0	1	1	2	3
chr1	145616234	145618423	+	GPR89A	NA	0	0	0	0	0	0	0	0	0	0	0	2
chr1	145616234	145631744	+	GPR89A	NA	0	0	0	0	0	0	0	0	0	1	2	0
chr1	145616234	145647267	+	GPR89A	NA	0	0	0	0	0	0	0	1	0	0	3	0
chr1	145623593	145665651	+	GPR89A	NA	0	0	0	0	0	0	0	0	2	0	0	0
chr1	145623613	145665651	+	GPR89A	NA	0	0	0	0	0	0	2	0	0	0	0	0
chr1	145643869	145647267	+	GPR89A	hsa_circ_0005640	0	0	0	0	0	0	3	1	1	10	15	12
chr1	145663329	145665651	+	GPR89A	hsa_circ_0008734	0	0	0	0	0	0	2	4	4	7	1	6
chr1	145686477	145688023	-	PDZK1	NA	0	0	0	0	0	0	0	0	0	2	0	0
chr1	145747995	145771919	-	RNF115	hsa_circ_0013920	0	0	0	0	3	3	0	0	0	0	3	3
chr1	145747995	145784596	-	RNF115	NA	0	0	0	0	2	2	0	0	0	0	2	0
chr1	145747995	145788966	-	RNF115	hsa_circ_0000125	0	0	0	0	3	2	0	0	0	0	2	0
chr1	145771711	145788966	-	RNF115	NA	0	2	0	0	5	10	0	0	0	0	5	7
chr1	145838056	145841071	+	POLR3C	hsa_circ_0002679	0	0	0	0	0	0	0	0	2	0	0	0
chr1	145839890	145841071	+	POLR3C	hsa_circ_0003693	0	0	0	4	4	7	0	1	0	2	3	6
chr1	145839890	145842477	+	POLR3C	hsa_circ_0007755	3	5	0	5	8	9	0	0	0	0	0	0
chr1	145840922	145842477	+	POLR3C	NA	0	0	0	2	0	2	0	0	0	0	0	0
chr1	145942713	145947782	-	LIX1L	hsa_circ_0005549	0	0	0	3	0	0	0	0	0	3	0	1
chr1	147252623	147259918	+	CHD1L	hsa_circ_0004220	5	2	4	17	15	12	5	0	0	17	12	12
chr1	147252623	147280191	+	CHD1L	NA	0	0	0	2	0	3	0	0	0	2	0	3
chr1	147254870	147259918	+	CHD1L	NA	0	0	0	0	0	0	0	0	2	0	1	0
chr1	147255813	147259918	+	CHD1L	hsa_circ_0013947	0	0	0	3	0	0	1	0	0	0	0	0
chr1	147275354	147285487	+	CHD1L	hsa_circ_0013953	3	5	5	5	4	5	3	5	4	5	4	5
chr1	147286298	147287733	+	CHD1L	hsa_circ_0006296	3	3	0	8	9	7	2	4	0	7	5	7
chr1	1478360	1478520	-	ATAD3B	NA	0	0	0	4	0	0	0	0	0	0	0	0
chr1	147936627	147954402	+	GPR89B	NA	0	0	0	0	0	0	0	0	0	1	2	0
chr1	147966554	147969959	+	GPR89B	hsa_circ_0004917	0	0	0	0	0	0	2	3	5	8	12	11
chr1	147986199	147988521	+	GPR89B	hsa_circ_0004775	0	0	0	0	0	0	2	1	1	3	9	7
chr1	1482138	1518990	+	n/a	NA	5	0	3	2	2	3	0	0	0	0	0	0
chr1	1482545	1520306	+	n/a	NA	2	4	3	0	10	5	0	0	0	0	0	0
chr1	148271834	148274977	-	n/a	NA	0	0	0	0	0	2	0	0	0	0	0	0
chr1	1489204	1490671	+	ATAD3B	hsa_circ_0009287	0	0	0	0	0	0	0	0	0	0	0	2
chr1	1495485	1529331	+	n/a	hsa_circ_0000004	10	11	15	5	9	9	0	0	0	0	0	0
chr1	149655699	149661089	+	LINC00869	NA	0	0	0	0	0	0	2	1	0	0	3	2
chr1	149655699	149669310	+	LINC00869	NA	4	0	0	13	8	6	5	2	3	17	15	26
chr1	149660854	149669310	+	LINC00869	NA	0	0	0	0	0	0	1	0	1	1	3	1
chr1	149664521	149669310	+	LINC00869	NA	0	0	0	0	0	2	0	0	0	1	0	1
chr1	149959684	149964349	-	OTUD7B	NA	4	0	0	0	3	0	4	1	0	0	3	0
chr1	149964222	149965878	-	OTUD7B	hsa_circ_0003619	0	0	0	0	0	3	0	0	0	1	0	0
chr1	150068630	150110627	+	VPS45	NA	0	0	0	2	2	0	0	0	0	0	2	0
chr1	150077669	150110627	+	VPS45	NA	0	0	0	0	0	2	0	0	0	0	0	2
chr1	150091937	150110627	+	VPS45	NA	0	0	2	0	0	0	0	0	2	1	0	1
chr1	150230571	150231926	-	ANP32E	hsa_circ_0004300	3	4	0	11	9	9	3	4	0	10	9	9
chr1	150332684	150333199	+	PRPF3	NA	0	0	0	0	0	0	0	2	0	0	1	0
chr1	150334935	150335241	+	PRPF3	NA	0	0	0	4	2	0	0	0	0	2	1	0
chr1	150408906	150417725	+	RPRD2	NA	0	0	0	0	0	7	0	0	0	0	0	0
chr1	150417596	150446401	+	RPRD2	hsa_circ_0006360	0	0	0	3	0	0	1	0	1	2	1	0
chr1	15043989	15044159	+	KAZN	hsa_circ_0010031	0	0	0	2	0	0	0	0	0	2	0	0
chr1	150440923	150443283	+	RPRD2	NA	0	0	0	2	0	0	0	0	0	0	0	0
chr1	150440923	150444377	+	RPRD2	hsa_circ_0004437	0	0	0	0	3	2	0	0	1	1	3	2
chr1	150440923	150446401	+	RPRD2	NA	2	2	4	0	3	5	2	2	4	1	3	5
chr1	150444251	150446401	+	RPRD2	NA	2	0	0	0	2	0	2	1	0	0	2	0
chr1	150444251	150457570	+	RPRD2	NA	0	0	0	0	0	0	0	0	0	0	0	2
chr1	150444251	150460317	+	RPRD2	hsa_circ_0014013	0	0	0	0	0	2	0	0	0	1	0	2
chr1	150446226	150457570	+	RPRD2	NA	0	0	0	0	2	0	0	0	0	0	2	0
chr1	150457288	150457570	+	RPRD2	hsa_circ_0014014	0	0	0	4	0	0	0	0	0	4	0	0
chr1	150492411	150496908	+	TARS2	hsa_circ_0003952	3	0	4	5	5	6	3	0	4	4	4	8
chr1	150492411	150497747	+	TARS2	hsa_circ_0014022	0	0	0	2	0	2	0	0	1	2	0	2
chr1	150497530	150499293	+	TARS2	hsa_circ_0014026	0	0	0	0	0	0	0	0	0	2	0	0
chr1	150498502	150499293	+	TARS2	hsa_circ_0014027	0	0	0	0	2	2	0	0	0	0	0	0
chr1	150578521	150578842	-	MCL1	hsa_circ_0002364	0	0	0	0	0	2	0	0	0	2	0	2
chr1	150661814	150663763	-	GOLPH3L	NA	0	0	0	0	5	2	0	0	0	1	5	2
chr1	150661814	150694850	-	GOLPH3L	NA	2	0	0	0	2	0	2	0	1	0	2	0
chr1	150693458	150694850	-	GOLPH3L	NA	0	0	0	2	0	0	0	0	0	0	0	0
chr1	150703310	150719538	-	HORMAD1	NA	2	2	0	4	0	0	2	2	0	4	0	3
chr1	150708256	150719538	-	HORMAD1	NA	0	0	0	0	2	0	0	1	0	0	2	0
chr1	150714085	150717282	-	HORMAD1	NA	0	0	0	3	0	2	0	0	0	0	0	0
chr1	150816259	150826617	-	ARNT	NA	0	0	0	0	0	2	0	0	0	0	0	1
chr1	150817920	150826617	-	ARNT	hsa_circ_0006494	0	0	0	2	0	2	0	0	0	2	0	0
chr1	150823194	150826617	-	ARNT	hsa_circ_0003116	0	0	0	2	2	0	0	0	0	2	2	0
chr1	150823194	150836493	-	ARNT	NA	0	0	0	0	2	0	0	0	0	0	2	0
chr1	150927704	150930118	+	SETDB1	hsa_circ_0014050	0	0	0	2	2	4	1	0	0	2	0	4
chr1	150927704	150941428	+	SETDB1	hsa_circ_0003439	3	0	0	0	0	0	2	0	0	0	0	0
chr1	150929967	150941428	+	SETDB1	hsa_circ_0006851	0	0	3	11	9	3	0	0	2	10	8	4
chr1	150929998	150941428	+	SETDB1	NA	0	0	0	0	0	2	0	0	0	0	0	0
chr1	150946886	150951481	+	SETDB1	hsa_circ_0014061	0	0	0	0	2	0	0	0	0	1	2	1
chr1	150949122	150949525	+	SETDB1	hsa_circ_0014063	0	0	0	0	0	0	0	0	0	1	3	0
chr1	150951365	150962719	+	SETDB1	hsa_circ_0006352	0	0	0	0	0	3	0	1	0	2	1	3
chr1	150960563	150962158	+	SETDB1	hsa_circ_0005995	2	0	0	0	3	2	0	0	0	0	0	0
chr1	151017812	151018669	+	PRUNE1	hsa_circ_0006817	0	0	0	0	2	0	0	1	0	0	2	0
chr1	151017812	151025673	+	PRUNE1	NA	0	0	0	3	0	0	0	0	0	1	0	1
chr1	151024611	151025673	+	PRUNE1	hsa_circ_0006760	4	0	0	9	0	3	3	0	1	9	0	3
chr1	151024611	151027327	+	PRUNE1	hsa_circ_0000126	2	0	0	2	0	2	2	0	0	1	1	2
chr1	151024611	151028944	+	PRUNE1	hsa_circ_0014086	0	0	0	0	0	0	1	0	0	2	0	0
chr1	151027233	151028944	+	PRUNE1	hsa_circ_0014088	0	3	2	6	7	11	1	3	2	5	6	11
chr1	151027233	151031464	+	PRUNE1	NA	0	0	0	0	2	0	0	0	0	0	0	0
chr1	151088158	151098002	+	GABPB2	NA	0	0	0	0	0	0	0	0	0	2	0	0
chr1	151088158	151107222	+	GABPB2	NA	0	0	0	0	2	0	0	1	0	0	2	1
chr1	151088158	151118139	+	GABPB2	NA	0	0	0	0	3	0	0	0	0	0	0	0
chr1	151088190	151098002	+	GABPB2	hsa_circ_0000127	0	0	0	0	3	2	0	0	0	1	3	2
chr1	151088190	151107222	+	GABPB2	NA	0	0	0	0	3	8	1	1	1	1	3	6
chr1	151088190	151118139	+	GABPB2	NA	2	3	2	7	7	10	2	2	2	6	5	10
chr1	151090406	151107222	+	GABPB2	NA	0	0	0	0	0	2	0	0	0	0	0	2
chr1	151139425	151140090	-	SEMA6C	NA	0	0	0	0	0	5	0	0	0	0	0	5
chr1	151161736	151162100	-	LYSMD1	hsa_circ_0014105	0	0	0	0	0	3	0	0	0	0	0	3
chr1	151166934	151167414	+	TNFAIP8L2-SCNM1	hsa_circ_0000128	0	5	0	4	4	8	0	3	0	0	1	8
chr1	151172268	151173615	-	TMOD4	hsa_circ_0014112	0	0	0	2	0	0	0	0	0	2	0	0
chr1	151178001	151184493	-	VPS72	NA	0	2	3	0	5	0	1	2	3	0	3	0
chr1	151185506	151185950	-	VPS72	NA	0	0	0	2	0	0	0	0	1	0	0	0
chr1	151224245	151227400	+	PIP5K1A	hsa_circ_0014116	0	0	2	0	0	0	0	0	2	0	0	0
chr1	151224245	151232703	+	PIP5K1A	hsa_circ_0014118	0	0	0	0	4	4	0	0	0	0	3	0
chr1	151224245	151234496	+	PIP5K1A	hsa_circ_0014119	0	0	0	0	3	0	0	0	0	0	3	0
chr1	151224245	151236763	+	PIP5K1A	NA	0	0	0	5	0	0	0	0	0	0	0	0
chr1	151224248	151227400	+	PIP5K1A	hsa_circ_0014122	0	0	2	0	3	0	0	0	0	0	0	0
chr1	151224248	151232703	+	PIP5K1A	hsa_circ_0007228	0	0	2	3	0	4	0	0	0	1	0	4
chr1	151224248	151234496	+	PIP5K1A	hsa_circ_0014123	0	0	0	3	0	0	0	0	0	2	0	0
chr1	151236558	151236763	+	PIP5K1A	hsa_circ_0003432	2	0	0	3	0	2	2	0	0	3	0	2
chr1	151239955	151242567	+	PIP5K1A	hsa_circ_0008623	2	0	0	2	0	0	1	0	0	2	1	0
chr1	151242123	151242567	+	PIP5K1A	hsa_circ_0014132	0	0	0	4	5	6	0	0	1	2	3	4
chr1	151242123	151246965	+	PIP5K1A	hsa_circ_0014133	0	0	0	2	0	0	0	0	0	2	1	0
chr1	151262161	151267339	+	PSMD4	NA	2	0	0	3	0	3	0	0	0	0	0	0
chr1	151264832	151267339	+	PSMD4	hsa_circ_0008807	0	0	0	0	0	4	0	0	0	0	0	0
chr1	151303541	151306363	-	PI4KB	hsa_circ_0014151	0	0	0	0	3	0	1	0	0	0	3	0
chr1	151315573	151316509	-	PI4KB	hsa_circ_0006892	2	4	3	11	12	18	0	4	2	9	9	17
chr1	151401321	151401630	+	PSMB4	NA	0	0	0	2	0	0	0	0	0	0	0	0
chr1	151423397	151442205	-	POGZ	hsa_circ_0014174	0	0	2	0	0	0	0	1	2	0	0	0
chr1	151427823	151442205	-	POGZ	hsa_circ_0002520	2	0	0	2	2	0	2	1	0	2	3	0
chr1	151429603	151442205	-	POGZ	NA	0	0	0	0	0	2	0	0	0	0	0	2
chr1	151440928	151442205	-	POGZ	hsa_circ_0014178	2	0	0	0	0	0	2	1	0	0	0	0
chr1	151638888	151639119	+	SNX27	hsa_circ_0000130	5	5	7	21	22	28	4	5	5	17	19	28
chr1	151638888	151660862	+	SNX27	hsa_circ_0014183	0	0	0	3	0	0	0	0	0	0	1	0
chr1	151638888	151662270	+	SNX27	hsa_circ_0014184	0	0	0	3	0	0	0	1	0	3	0	0
chr1	151638888	151668635	+	SNX27	hsa_circ_0000131	4	3	2	6	8	12	3	3	0	6	7	11
chr1	151638888	151683445	+	SNX27	hsa_circ_0014186	0	0	0	3	3	4	0	0	0	3	2	4
chr1	151638888	151693483	+	SNX27	hsa_circ_0014188	0	0	2	3	0	2	0	0	0	2	0	0
chr1	151658235	151668635	+	SNX27	hsa_circ_0002394	0	0	0	0	2	2	1	1	1	1	2	3
chr1	151658235	151683445	+	SNX27	hsa_circ_0014191	0	0	0	0	0	2	0	0	0	1	1	2
chr1	151658235	151693039	+	SNX27	NA	0	0	0	0	2	0	0	0	0	0	2	0
chr1	151658235	151693483	+	SNX27	NA	0	0	0	0	2	2	0	0	1	0	1	0
chr1	151877001	151888383	-	THEM4	NA	0	0	0	0	0	0	0	0	0	2	0	0
chr1	151888273	151889373	-	THEM4	hsa_circ_0014197	0	0	0	0	2	2	0	0	0	0	4	2
chr1	153664043	153668557	-	ILF2	NA	0	2	0	3	4	4	1	2	0	0	4	4
chr1	153665220	153668557	-	ILF2	hsa_circ_0000133	7	2	3	14	11	13	6	2	3	14	10	12
chr1	153667555	153668557	-	ILF2	NA	2	0	0	6	4	5	2	0	0	5	4	5
chr1	153682498	153685084	+	NPR1	NA	0	2	0	3	0	5	0	2	0	3	0	0
chr1	153751095	153757763	+	INTS3	hsa_circ_0014292	0	0	4	3	9	9	0	1	4	2	9	8
chr1	153759526	153765063	+	INTS3	hsa_circ_0005948	0	0	2	3	4	4	0	1	2	0	4	4
chr1	153760311	153765063	+	INTS3	hsa_circ_0014303	0	0	0	0	2	2	0	0	0	0	2	0
chr1	153761570	153765063	+	INTS3	hsa_circ_0014306	0	0	2	5	4	9	2	1	2	5	4	8
chr1	153762728	153765063	+	INTS3	hsa_circ_0006939	2	0	3	3	3	6	2	0	3	3	1	5
chr1	153811731	153813452	-	GATAD2B	NA	0	0	2	3	4	6	1	2	2	3	3	5
chr1	153812022	153828348	-	GATAD2B	NA	0	0	0	0	2	0	0	0	0	0	0	0
chr1	153817372	153818171	-	GATAD2B	NA	0	0	0	2	0	0	1	0	0	2	0	0
chr1	153818791	153819735	-	GATAD2B	NA	0	4	0	4	2	6	0	0	0	3	2	6
chr1	153937488	153937863	-	DENND4B	hsa_circ_0004041	0	0	2	2	0	3	0	0	2	2	1	2
chr1	154170400	154173201	-	TPM3	NA	0	0	0	0	0	0	0	0	0	2	0	0
chr1	154172908	154173201	-	TPM3	hsa_circ_0008368	0	0	0	0	3	0	2	0	0	0	3	0
chr1	154212320	154213946	-	C1orf43	hsa_circ_0014364	3	0	0	0	2	3	0	0	0	0	0	0
chr1	154225084	154237136	+	UBAP2L	NA	0	0	0	0	2	2	0	0	2	0	3	2
chr1	154225084	154241565	+	UBAP2L	NA	0	0	0	0	0	5	0	0	0	0	1	4
chr1	154225084	154246375	+	UBAP2L	NA	0	0	0	0	0	3	0	0	1	1	0	2
chr1	154225084	154254089	+	UBAP2L	NA	0	0	0	0	0	0	0	0	0	2	0	0
chr1	154234591	154235291	+	UBAP2L	NA	0	0	0	2	4	3	0	0	1	0	4	2
chr1	154234591	154246375	+	UBAP2L	hsa_circ_0014375	0	0	0	0	0	2	0	0	0	2	1	0
chr1	154241513	154246375	+	UBAP2L	hsa_circ_0006849	6	2	7	15	11	14	6	3	7	15	10	13
chr1	154241513	154249437	+	UBAP2L	NA	0	0	0	4	0	3	0	0	0	4	0	3
chr1	154249239	154251653	+	UBAP2L	hsa_circ_0006433	3	0	0	0	0	0	0	0	0	0	1	0
chr1	154251041	154251653	+	UBAP2L	hsa_circ_0004717	0	3	3	8	9	9	0	3	0	8	9	8
chr1	154258977	154260029	+	UBAP2L	hsa_circ_0014405	2	0	0	4	2	2	1	0	0	3	2	0
chr1	154260892	154266568	+	UBAP2L	hsa_circ_0014414	0	0	0	0	4	2	0	0	0	0	4	0
chr1	154434519	154435156	+	IL6R	NA	0	0	3	0	0	2	1	0	3	0	1	1
chr1	154448125	154454581	+	IL6R	hsa_circ_0014425	0	0	0	0	0	2	0	0	0	0	0	0
chr1	154588551	154597267	-	ADAR	hsa_circ_0005423	0	0	0	4	0	2	0	0	1	4	0	2
chr1	15518110	15518395	-	CASP9	hsa_circ_0010039	5	3	3	3	0	5	0	3	0	0	1	0
chr1	155216384	155236469	-	n/a	NA	0	0	2	0	0	0	0	0	0	0	0	0
chr1	155239616	155240077	-	GBA	hsa_circ_0014507	0	0	2	0	3	6	0	0	2	0	2	7
chr1	15529088	15536814	+	DNAJC16	NA	0	0	0	0	2	0	0	0	0	0	2	0
chr1	15529088	15546871	+	DNAJC16	hsa_circ_0010040	0	3	0	0	0	0	0	0	0	0	0	0
chr1	15529088	15548428	+	DNAJC16	hsa_circ_0010041	0	0	0	0	0	3	1	0	1	1	1	3
chr1	155324845	155328275	+	RUSC1	NA	0	0	0	2	0	0	0	0	0	0	0	0
chr1	15534237	15536814	+	DNAJC16	hsa_circ_0000018	0	0	2	4	0	0	1	0	0	4	0	2
chr1	15534237	15548428	+	DNAJC16	hsa_circ_0009118	0	0	0	0	4	2	1	0	0	0	4	2
chr1	155370504	155370983	-	ASH1L	hsa_circ_0007608	0	0	0	0	2	2	0	0	0	1	0	1
chr1	155370504	155395553	-	ASH1L	hsa_circ_0014577	0	0	2	3	0	0	0	1	2	0	0	0
chr1	155370504	155459898	-	ASH1L	hsa_circ_0014579	0	0	0	0	0	2	0	0	0	0	0	2
chr1	155370504	155477958	-	ASH1L	NA	3	0	0	2	0	0	0	0	0	0	0	0
chr1	155378281	155380116	-	ASH1L	NA	0	0	0	2	4	4	0	0	1	0	3	4
chr1	155378281	155395553	-	ASH1L	NA	0	0	0	2	0	2	0	0	0	2	0	0
chr1	155378281	155415923	-	ASH1L	hsa_circ_0002897	0	0	0	0	3	0	0	0	0	1	2	1
chr1	155395459	155415923	-	ASH1L	hsa_circ_0014583	0	0	0	0	0	3	1	0	0	1	0	2
chr1	155395459	155439068	-	ASH1L	NA	0	0	0	0	0	2	1	0	0	0	0	2
chr1	155395459	155459898	-	ASH1L	hsa_circ_0014584	5	0	3	0	7	2	5	1	3	0	5	2
chr1	155395459	155477958	-	ASH1L	NA	0	0	0	0	0	4	0	0	0	0	0	0
chr1	155408138	155415923	-	ASH1L	NA	0	0	0	2	0	0	0	0	0	0	0	0
chr1	155408142	155415923	-	ASH1L	hsa_circ_0008161	0	0	0	2	3	3	0	0	0	0	0	0
chr1	155415744	155415923	-	ASH1L	hsa_circ_0004060	0	0	0	3	4	0	0	1	0	3	4	1
chr1	155415744	155459898	-	ASH1L	hsa_circ_0014586	0	0	0	0	0	2	1	0	0	0	0	2
chr1	155438327	155439068	-	ASH1L	hsa_circ_0000137	9	9	9	29	29	34	9	7	9	27	24	31
chr1	155438327	155440593	-	ASH1L	NA	0	0	0	0	0	2	0	0	0	0	0	0
chr1	155438327	155459898	-	ASH1L	hsa_circ_0003247	41	19	30	63	62	78	37	16	28	53	62	63
chr1	155438327	155477958	-	ASH1L	NA	0	0	2	3	5	4	0	0	0	0	0	0
chr1	155459797	155482449	-	ASH1L	hsa_circ_0014588	0	0	2	0	0	0	0	0	0	0	0	0
chr1	155521100	155521618	-	ASH1L	hsa_circ_0014592	5	0	3	16	8	9	3	0	3	15	7	6
chr1	155602073	155726019	+	n/a	NA	6	0	2	0	0	0	0	0	0	0	0	0
chr1	155612418	155747896	+	n/a	NA	9	5	10	5	3	7	0	0	0	0	0	0
chr1	155649814	155766709	-	n/a	NA	0	0	0	0	0	2	0	0	0	0	0	0
chr1	155661307	155773210	-	n/a	NA	0	0	2	2	2	3	0	0	0	0	0	0
chr1	155668627	155680456	-	YY1AP1	NA	0	0	0	0	2	0	0	0	0	0	0	0
chr1	155670320	155675096	-	YY1AP1	NA	0	0	0	0	2	0	0	1	0	1	0	0
chr1	155670320	155679512	-	YY1AP1	NA	2	0	2	0	10	5	0	0	1	0	0	0
chr1	155670320	155784089	-	n/a	NA	0	0	0	0	2	0	0	0	0	0	0	0
chr1	155674685	155675096	-	YY1AP1	NA	0	0	0	0	2	3	0	0	0	0	0	0
chr1	155674685	155679512	-	YY1AP1	NA	0	0	0	0	0	2	0	0	0	0	0	0
chr1	155675010	155679512	-	YY1AP1	hsa_circ_0003608	12	3	6	12	5	21	7	0	5	12	6	17
chr1	155675010	155680456	-	YY1AP1	NA	0	0	0	0	3	0	0	0	0	0	3	0
chr1	155675010	155784089	-	n/a	hsa_circ_0002816	0	0	0	5	3	4	0	0	0	0	0	0
chr1	155675962	155679512	-	YY1AP1	NA	0	0	0	0	0	3	0	0	0	0	0	0
chr1	155676548	155679512	-	YY1AP1	hsa_circ_0014606	19	14	15	60	39	57	9	4	7	22	10	24
chr1	155676548	155680456	-	YY1AP1	NA	3	0	0	4	3	0	0	0	0	0	0	0
chr1	155676548	155784089	-	n/a	NA	5	0	4	11	5	11	0	0	0	0	0	0
chr1	155709773	155717128	+	DAP3	hsa_circ_0014608	0	0	0	2	0	3	0	0	0	2	1	3
chr1	155709773	155721618	+	DAP3	NA	0	0	0	0	0	3	0	0	1	0	0	3
chr1	155709773	155731415	+	DAP3	NA	0	0	0	0	0	2	0	0	0	0	0	0
chr1	155717006	155726019	+	DAP3	hsa_circ_0014611	0	0	0	2	2	4	0	1	0	2	0	0
chr1	155721517	155726019	+	DAP3	hsa_circ_0014613	0	0	0	5	4	3	1	0	1	0	2	0
chr1	155725382	155726019	+	DAP3	hsa_circ_0014614	4	3	0	18	12	16	4	3	0	4	5	7
chr1	155756958	155760641	-	GON4L	NA	0	0	0	2	0	0	0	0	0	0	0	0
chr1	155765000	155766709	-	GON4L	hsa_circ_0014624	3	0	0	3	2	0	1	1	1	0	0	1
chr1	155767425	155773210	-	GON4L	NA	0	0	0	0	3	0	0	0	0	1	0	0
chr1	155771067	155773210	-	GON4L	NA	4	0	0	0	0	0	0	0	0	0	1	0
chr1	155773066	155777820	-	GON4L	NA	0	0	0	0	2	2	0	0	1	0	0	2
chr1	15577685	15580142	-	AGMAT	NA	0	0	0	0	2	0	0	0	0	0	0	0
chr1	155777622	155784089	-	GON4L	NA	3	2	0	4	3	4	1	0	0	1	0	4
chr1	155795050	155827028	-	GON4L	NA	0	0	0	0	2	0	0	0	0	0	2	1
chr1	155813634	155814449	-	GON4L	NA	0	0	0	0	0	3	0	0	0	0	1	3
chr1	155820606	155827028	-	GON4L	NA	0	0	0	0	3	0	0	0	0	0	0	0
chr1	155853276	155853806	-	GON4L	hsa_circ_0000139	24	14	13	42	24	55	23	13	13	43	24	54
chr1	155904311	155904804	-	RIT1	hsa_circ_0006575	0	2	0	2	0	0	0	1	0	2	0	1
chr1	155915873	155916709	-	KIAA0907	NA	0	0	0	0	0	2	0	0	0	0	0	0
chr1	155915873	155917672	-	KHDC4	NA	0	0	0	0	0	2	0	0	0	0	0	2
chr1	155915873	155921918	-	KIAA0907	NA	0	0	0	0	2	0	0	0	0	0	0	0
chr1	155915873	155927156	-	KHDC4	NA	0	0	0	0	0	2	1	0	0	0	0	2
chr1	155921375	155921918	-	KHDC4	hsa_circ_0008998	0	0	0	9	9	6	0	0	0	10	0	7
chr1	155921375	155923687	-	KHDC4	hsa_circ_0005758	4	0	0	3	3	0	3	0	1	3	3	0
chr1	155921375	155925843	-	KHDC4	hsa_circ_0000140	0	2	2	0	2	4	0	2	0	1	2	4
chr1	155925632	155927156	-	KHDC4	hsa_circ_0014642	0	0	0	0	3	0	0	0	0	1	3	0
chr1	155926676	155927156	-	KHDC4	hsa_circ_0008339	3	0	0	6	10	9	0	0	0	0	9	7
chr1	155929296	155929840	-	KHDC4	hsa_circ_0014644	0	0	0	0	0	2	1	0	1	0	0	1
chr1	155965303	155966479	-	ARHGEF2	NA	0	0	0	0	0	0	0	0	0	0	2	0
chr1	156014961	156018368	-	SSR2	hsa_circ_0006897	0	0	0	4	2	3	0	0	0	0	1	0
chr1	1561332	1564916	-	SSU72	NA	2	0	0	2	0	2	0	0	0	0	0	0
chr1	156265781	156266678	-	SMG5	NA	0	0	0	0	0	0	0	0	0	1	0	2
chr1	156265781	156274686	-	SMG5	NA	0	0	0	0	0	3	1	0	0	0	0	0
chr1	15626669	15651895	+	DDI2	hsa_circ_0010050	0	0	0	0	0	0	1	0	0	2	0	0
chr1	15630325	15651895	+	DDI2	hsa_circ_0010052	0	0	0	2	0	2	0	0	0	2	0	2
chr1	156312041	156334918	-	CCT3	hsa_circ_0014712	0	0	0	0	2	0	0	0	0	0	2	0
chr1	156317166	156317547	-	CCT3	hsa_circ_0000142	0	0	0	6	9	5	0	0	0	4	4	5
chr1	156317166	156334918	-	CCT3	NA	0	0	0	0	0	2	0	0	0	0	0	0
chr1	156317166	156335888	-	CCT3	hsa_circ_0014714	0	0	0	2	0	2	0	0	0	0	0	2
chr1	156318868	156333643	-	CCT3	NA	0	0	0	2	0	2	0	0	0	2	0	1
chr1	156320839	156334918	-	CCT3	hsa_circ_0014717	3	2	2	9	5	6	3	0	0	8	4	5
chr1	156324972	156334918	-	CCT3	hsa_circ_0005131	0	2	2	7	5	8	0	2	0	6	5	8
chr1	156324972	156335888	-	CCT3	hsa_circ_0014720	0	0	2	0	0	0	0	0	2	0	0	0
chr1	156333547	156334918	-	CCT3	hsa_circ_0004680	7	2	7	25	29	24	6	0	6	25	27	22
chr1	156333547	156335888	-	CCT3	hsa_circ_0014724	0	0	0	0	4	6	0	0	0	0	0	4
chr1	15633439	15643650	+	DDI2	hsa_circ_0010054	0	0	0	0	2	0	0	0	0	0	2	0
chr1	15638307	15643650	+	DDI2	hsa_circ_0000019	2	2	3	9	5	7	2	2	3	8	4	7
chr1	15638307	15646984	+	DDI2	NA	0	0	0	2	0	0	0	0	0	0	0	0
chr1	15638307	15651895	+	DDI2	hsa_circ_0000020	0	2	0	4	2	0	0	2	0	3	2	0
chr1	15643522	15649823	+	DDI2	hsa_circ_0010058	0	0	0	0	2	0	0	0	0	0	2	0
chr1	156475108	156477202	-	MEF2D	hsa_circ_0014737	0	0	0	0	0	4	1	0	0	0	0	3
chr1	15649720	15651895	+	DDI2	hsa_circ_0004095	0	0	0	3	0	0	0	0	0	2	0	0
chr1	156550261	156552095	-	IQGAP3	NA	0	0	0	0	0	2	0	0	0	0	0	2
chr1	156560934	156566546	-	IQGAP3	NA	0	0	0	0	2	0	0	1	0	0	1	0
chr1	156743652	156745373	-	HDGF	NA	0	0	0	3	4	2	0	0	0	0	3	0
chr1	156951573	156955799	-	ARHGEF11	hsa_circ_0014815	0	0	0	0	2	0	0	0	0	0	0	0
chr1	15717893	15719920	+	PLEKHM2	hsa_circ_0010064	0	0	0	0	0	3	0	0	0	0	0	1
chr1	15717893	15721388	+	PLEKHM2	hsa_circ_0000021	3	0	0	9	3	7	0	0	0	0	0	4
chr1	15719734	15721388	+	PLEKHM2	hsa_circ_0002733	0	0	0	0	3	0	0	0	0	0	0	0
chr1	15792837	15796943	-	n/a	NA	0	0	0	0	0	2	0	0	0	0	0	0
chr1	158077991	158078507	+	KIRREL1	NA	0	0	0	2	0	0	0	0	0	0	0	0
chr1	15872816	15876678	+	SPEN	hsa_circ_0002237	0	0	0	6	5	7	1	0	0	6	3	6
chr1	15909321	15911301	+	SPEN	hsa_circ_0010109	2	0	0	0	0	0	2	0	0	0	1	0
chr1	15911101	15916279	+	SPEN	hsa_circ_0010113	0	0	0	3	0	0	0	0	1	2	0	0
chr1	15937163	15938006	+	SPEN	hsa_circ_0010117	0	0	0	0	2	0	0	0	0	1	2	0
chr1	159918763	159920537	-	TAGLN2	hsa_circ_0004617	0	0	0	7	0	5	0	0	0	0	0	0
chr1	159918838	159920537	-	TAGLN2	NA	0	0	0	0	0	3	0	0	0	0	0	0
chr1	160231297	160240370	-	DCAF8	hsa_circ_0014876	0	0	0	0	0	2	0	0	0	0	1	0
chr1	160231297	160244034	-	DCAF8	hsa_circ_0007139	0	2	0	3	0	4	0	2	0	0	0	4
chr1	160231297	160261358	-	DCAF8	NA	0	0	0	3	0	0	0	0	0	3	0	0
chr1	160237135	160240370	-	DCAF8	hsa_circ_0014877	0	0	0	2	3	0	0	0	1	2	2	0
chr1	160237135	160244034	-	DCAF8	hsa_circ_0014878	0	0	0	2	2	0	1	0	1	0	1	0
chr1	160238607	160240370	-	DCAF8	NA	0	0	0	0	0	0	2	0	0	0	0	0
chr1	160305433	160314125	-	COPA	hsa_circ_0014905	0	0	0	2	0	3	1	0	1	2	0	3
chr1	160311868	160313167	-	COPA	hsa_circ_0014923	2	2	0	3	0	3	1	1	0	2	1	2
chr1	160311868	160332557	-	COPA	hsa_circ_0014926	0	0	0	0	0	3	0	0	0	0	0	3
chr1	160323431	160332557	-	COPA	hsa_circ_0008661	8	4	11	17	21	17	8	0	11	14	24	18
chr1	16036236	16058717	-	n/a	NA	4	0	3	2	4	4	0	0	0	0	0	0
chr1	16062099	16063636	-	FAM131C	NA	0	0	0	0	0	0	0	0	0	0	0	2
chr1	161040202	161043360	-	USF1	NA	0	0	0	0	2	0	0	0	0	0	1	0
chr1	161102048	161102375	-	PFDN2	hsa_circ_0000145	6	5	4	7	6	4	2	2	0	6	6	3
chr1	161153926	161157017	+	UFC1	NA	0	0	0	0	2	0	0	0	0	0	0	0
chr1	161323614	161328497	+	SDHC	hsa_circ_0015002	0	0	0	3	0	2	0	0	0	3	0	0
chr1	161323614	161340655	+	SDHC	hsa_circ_0015003	0	0	0	0	0	0	1	0	0	4	0	0
chr1	16137853	16138430	-	EPHA2	hsa_circ_0005240	0	0	0	0	5	3	1	0	1	0	4	3
chr1	161751866	161753261	+	DUSP12	NA	0	0	0	2	0	0	0	0	0	2	1	2
chr1	161770799	161912380	+	ATF6	NA	0	0	0	0	0	2	0	0	0	0	0	0
chr1	161778244	161784096	+	ATF6	hsa_circ_0003039	7	2	7	8	10	15	4	2	0	0	7	13
chr1	161778244	161792327	+	ATF6	NA	0	0	2	0	0	2	0	0	2	0	1	0
chr1	161778244	161802272	+	ATF6	hsa_circ_0007360	0	0	2	3	3	3	0	0	0	3	3	0
chr1	161778244	161912380	+	ATF6	NA	0	0	0	2	0	0	0	0	0	0	0	1
chr1	161791408	161792327	+	ATF6	hsa_circ_0015022	0	0	0	2	0	0	0	0	0	2	0	0
chr1	161802052	161821161	+	ATF6	hsa_circ_0015027	3	0	0	2	0	4	0	0	0	2	0	4
chr1	161846449	161863312	+	ATF6	hsa_circ_0008857	2	0	4	6	4	6	1	0	4	5	3	6
chr1	16201782	16202574	-	ARHGEF19	hsa_circ_0003567	0	0	0	9	6	11	0	0	0	8	7	12
chr1	162154405	162159117	+	NOS1AP	NA	0	0	0	0	2	0	0	0	0	0	0	0
chr1	162287344	162300706	+	NOS1AP	NA	2	0	0	0	0	0	2	0	0	0	0	1
chr1	162499955	162501104	+	UHMK1	hsa_circ_0015039	0	0	0	3	2	0	0	0	0	3	0	0
chr1	162499955	162518190	+	UHMK1	hsa_circ_0015041	0	0	0	0	0	2	0	0	0	0	0	1
chr1	162499955	162526079	+	UHMK1	NA	0	0	0	2	0	0	0	0	0	0	0	0
chr1	16255711	16256759	-	FBXO42	NA	0	0	0	0	0	0	0	0	0	0	0	2
chr1	162566012	162566348	+	UAP1	NA	0	0	0	0	0	2	0	0	0	0	1	2
chr1	162566012	162597858	+	UAP1	NA	0	0	0	0	3	0	0	1	0	0	0	0
chr1	162576777	162597858	+	UAP1	hsa_circ_0004646	0	0	0	3	0	0	0	0	0	2	0	1
chr1	162576777	162601514	+	n/a	NA	0	0	0	0	0	2	0	0	0	0	0	0
chr1	162719037	162719948	+	DDR2	NA	0	0	0	0	0	2	0	0	0	0	0	0
chr1	162753095	162755769	+	DDR2	NA	0	0	0	0	0	2	0	0	0	0	0	1
chr1	16294783	16305919	-	FBXO42	hsa_circ_0010143	0	0	0	3	0	2	0	0	0	3	0	2
chr1	16294783	16316571	-	FBXO42	NA	0	2	0	4	0	4	0	0	0	0	0	0
chr1	16305803	16316727	-	FBXO42	NA	2	0	0	0	0	0	0	0	0	0	0	0
chr1	1637408	1704344	-	n/a	NA	4	0	0	0	0	0	0	0	0	0	0	0
chr1	164807542	164821626	+	PBX1	hsa_circ_0015068	0	0	0	0	0	3	0	0	0	0	0	3
chr1	16484823	16631109	-	n/a	NA	4	2	0	0	0	7	0	0	0	0	0	0
chr1	1648995	1716478	-	n/a	NA	0	0	0	2	0	0	0	0	0	0	0	0
chr1	1655369	1722831	-	n/a	NA	0	0	0	0	2	0	0	0	0	0	0	0
chr1	165679442	165683110	-	ALDH9A1	hsa_circ_0005666	3	0	3	6	5	8	3	0	3	6	5	8
chr1	165679442	165695397	-	ALDH9A1	hsa_circ_0003014	0	0	0	0	0	2	0	0	0	0	0	2
chr1	165743167	165754274	-	TMCO1	hsa_circ_0015077	0	0	0	0	2	3	0	1	0	0	2	0
chr1	165885142	165891322	+	UCK2	NA	0	0	0	0	0	2	0	0	0	0	0	2
chr1	165885142	165896332	+	UCK2	NA	0	0	0	0	0	2	0	0	1	0	0	2
chr1	165890204	165891322	+	UCK2	hsa_circ_0006758	10	13	10	36	42	48	8	13	7	34	40	45
chr1	165890204	165896332	+	UCK2	hsa_circ_0008054	2	2	4	10	12	13	2	2	4	9	10	12
chr1	165890204	165907892	+	UCK2	NA	0	0	0	2	0	0	0	0	0	0	0	0
chr1	16630890	16635168	-	CROCCP2	NA	0	0	0	2	0	0	0	0	0	0	0	0
chr1	1668327	1670151	-	SLC35E2B	hsa_circ_0009303	0	0	0	0	2	2	1	0	0	0	0	0
chr1	1668327	1739704	-	n/a	NA	0	0	2	4	3	2	0	0	0	0	0	0
chr1	166862203	166863921	-	TADA1	NA	0	0	0	2	0	4	0	0	1	2	0	4
chr1	1669664	1734835	-	n/a	hsa_circ_0000006	20	10	9	20	14	14	0	0	0	0	0	0
chr1	167303474	167332535	+	POU2F1	NA	0	0	0	2	0	0	0	0	0	0	0	0
chr1	167332470	167338258	+	POU2F1	NA	3	0	0	5	3	0	0	0	0	0	0	0
chr1	167765583	167765749	+	MPZL1	hsa_circ_0015106	0	0	0	0	0	4	0	0	0	0	1	4
chr1	167765583	167773368	+	MPZL1	hsa_circ_0015107	0	0	0	0	9	5	0	0	1	1	6	6
chr1	167765583	167776166	+	MPZL1	hsa_circ_0000153	10	10	9	19	18	25	9	11	7	17	16	22
chr1	167765583	167788137	+	MPZL1	hsa_circ_0005827	7	0	0	9	5	12	0	0	0	0	0	0
chr1	167765583	167803537	+	n/a	NA	0	0	0	6	0	2	0	0	0	0	0	0
chr1	167772275	167776166	+	MPZL1	hsa_circ_0007921	6	5	5	21	15	19	6	4	4	18	14	13
chr1	167772275	167788137	+	MPZL1	hsa_circ_0006883	8	4	7	12	10	12	0	0	0	0	0	0
chr1	167772275	167803537	+	n/a	NA	0	0	0	0	0	2	0	0	0	0	0	0
chr1	167772275	167809898	+	n/a	NA	0	0	0	0	0	3	0	0	0	0	0	0
chr1	167951800	167975015	+	DCAF6	hsa_circ_0000154	2	2	3	7	6	9	2	0	4	9	9	13
chr1	167966629	167975015	+	DCAF6	hsa_circ_0009109	4	3	7	21	19	25	5	3	4	20	10	15
chr1	167987495	168004793	+	DCAF6	hsa_circ_0015122	0	0	0	3	0	0	0	0	0	3	0	0
chr1	168002482	168004793	+	DCAF6	hsa_circ_0015124	0	0	0	3	3	3	1	0	0	2	0	2
chr1	168015781	168023047	+	DCAF6	hsa_circ_0015130	0	0	0	0	0	2	0	0	0	0	0	2
chr1	168019545	168023047	+	DCAF6	NA	4	0	0	5	5	4	0	0	1	3	5	4
chr1	168038371	168045227	+	DCAF6	hsa_circ_0000155	2	0	0	0	0	3	0	0	1	0	0	3
chr1	168038371	168068463	+	DCAF6	hsa_circ_0015132	0	0	0	0	0	2	0	1	0	1	1	2
chr1	168043025	168068463	+	DCAF6	hsa_circ_0015134	0	3	0	2	5	2	1	3	0	2	0	2
chr1	168055999	168056194	-	GCSHP5	NA	0	0	0	2	0	3	0	0	0	0	0	0
chr1	168063621	168068463	+	DCAF6	hsa_circ_0007277	0	0	0	0	2	0	1	1	1	0	2	1
chr1	168096508	168104894	-	GPR161	NA	0	0	0	0	0	3	0	0	0	0	0	3
chr1	168104477	168104894	-	GPR161	hsa_circ_0015136	0	0	0	0	0	3	1	0	0	1	1	3
chr1	168104477	168114549	-	GPR161	hsa_circ_0015137	0	0	0	0	0	0	0	0	0	0	0	2
chr1	168183902	168184878	+	TIPRL	hsa_circ_0015139	0	0	0	0	0	2	0	0	0	0	0	0
chr1	168183902	168191500	+	TIPRL	hsa_circ_0015140	0	0	0	2	0	0	0	0	0	2	0	0
chr1	168231514	168231919	+	SFT2D2	hsa_circ_0002093	0	0	0	0	2	3	0	0	1	0	2	3
chr1	168231514	168236770	+	SFT2D2	NA	0	0	0	0	0	2	0	0	0	0	0	2
chr1	168231514	168239160	+	SFT2D2	hsa_circ_0006593	0	0	0	0	2	3	0	0	0	0	0	1
chr1	168231514	168242987	+	SFT2D2	NA	0	0	0	0	0	3	0	0	0	0	0	0
chr1	168231514	168243069	+	SFT2D2	hsa_circ_0008944	2	0	0	2	0	3	0	0	0	0	0	0
chr1	168236589	168243069	+	SFT2D2	NA	0	0	0	4	0	2	0	0	0	0	0	0
chr1	168239131	168243069	+	SFT2D2	NA	0	0	0	3	2	0	0	0	0	0	0	0
chr1	169230718	169287408	-	NME7	hsa_circ_0015154	0	0	2	0	0	0	0	1	1	1	0	0
chr1	169468111	169470186	-	SLC19A2	NA	0	0	0	0	2	3	0	0	0	1	2	3
chr1	169468111	169477757	-	SLC19A2	NA	0	0	0	0	2	0	0	0	0	0	0	1
chr1	169477155	169477757	-	SLC19A2	hsa_circ_0015164	0	0	0	4	0	0	0	0	1	4	0	0
chr1	169798857	169800971	+	C1orf112	hsa_circ_0015169	0	0	0	0	0	4	0	0	0	0	1	3
chr1	169798857	169803309	+	C1orf112	NA	0	0	0	0	2	0	0	0	0	0	1	0
chr1	169798857	169804240	+	C1orf112	hsa_circ_0015170	0	2	0	0	0	0	0	0	0	1	0	0
chr1	169954011	169961235	-	KIFAP3	NA	0	0	2	0	0	0	0	0	2	0	0	1
chr1	169954011	169992255	-	KIFAP3	hsa_circ_0015184	0	0	2	0	0	0	1	0	2	0	0	1
chr1	169978085	170031975	-	KIFAP3	NA	4	2	6	7	6	11	0	0	0	0	0	0
chr1	170055156	170055436	-	KIFAP3	NA	0	0	0	0	0	2	0	0	0	0	0	0
chr1	17022608	17024074	-	SDHB	NA	0	0	0	7	8	7	0	2	0	7	7	7
chr1	17022608	17028736	-	SDHB	NA	0	0	0	0	0	2	0	0	0	1	0	2
chr1	170542491	170544845	+	GORAB	NA	0	0	0	0	2	0	0	0	0	0	2	0
chr1	171512032	171517814	+	PRRC2C	NA	0	0	0	0	0	2	2	0	0	0	0	2
chr1	171512032	171522259	+	PRRC2C	hsa_circ_0015196	0	0	0	2	0	0	0	0	0	2	0	0
chr1	171512032	171527844	+	PRRC2C	NA	0	0	0	0	0	0	0	0	0	2	0	0
chr1	171522177	171523522	+	PRRC2C	hsa_circ_0015207	0	0	0	0	2	0	0	0	0	1	2	1
chr1	171523221	171524965	+	PRRC2C	hsa_circ_0015210	0	0	2	2	2	0	1	0	2	2	0	1
chr1	171523221	171527844	+	PRRC2C	hsa_circ_0003644	2	2	2	5	5	6	0	1	2	6	0	0
chr1	171523223	171527844	+	PRRC2C	NA	0	0	2	0	0	0	0	0	0	0	0	0
chr1	171535428	171566421	+	PRRC2C	NA	0	0	0	0	0	0	0	0	3	0	0	0
chr1	171568247	171575128	+	PRRC2C	hsa_circ_0004412	0	0	0	0	5	2	1	0	0	0	4	0
chr1	171579354	171584526	+	PRRC2C	NA	0	0	0	0	0	2	0	0	0	0	0	2
chr1	171579354	171587751	+	PRRC2C	hsa_circ_0015243	0	0	0	4	0	0	0	0	0	4	0	0
chr1	171579354	171588505	+	PRRC2C	NA	2	0	0	0	0	0	2	0	0	0	0	0
chr1	171792017	171814023	+	METTL13	NA	0	0	0	0	0	2	0	0	0	0	0	0
chr1	172551512	172557794	+	SUCO	hsa_circ_0000160	3	0	6	5	5	6	2	0	6	5	5	6
chr1	172551512	172570730	+	SUCO	hsa_circ_0015259	0	0	0	0	0	2	0	0	1	0	0	2
chr1	172551512	172591071	+	SUCO	hsa_circ_0015261	5	0	0	0	0	3	3	0	0	0	0	3
chr1	172555869	172557794	+	SUCO	hsa_circ_0015262	0	0	0	2	0	2	0	0	0	2	1	1
chr1	172555869	172570730	+	SUCO	NA	0	0	0	3	3	6	0	0	0	1	0	5
chr1	172555869	172579267	+	SUCO	hsa_circ_0015263	2	0	0	0	0	2	0	0	0	0	0	0
chr1	172555869	172591071	+	SUCO	NA	2	2	0	0	0	3	2	2	0	0	1	3
chr1	172588760	172591071	+	SUCO	NA	0	0	0	2	0	0	0	0	0	2	0	0
chr1	172600064	172602787	+	SUCO	hsa_circ_0015264	0	0	0	3	4	2	0	0	1	0	1	0
chr1	173346518	173462454	-	n/a	NA	0	0	0	0	0	2	0	0	0	0	0	0
chr1	173402259	173418622	-	n/a	NA	0	0	2	0	0	0	0	0	0	0	0	0
chr1	173402259	173442097	-	n/a	NA	0	0	0	0	0	2	0	0	0	0	0	0
chr1	173440463	173442014	-	AL645568.1	NA	0	0	0	0	2	0	0	0	0	0	0	0
chr1	173440463	173442048	-	AL645568.1	NA	2	0	0	0	3	3	0	0	0	0	0	0
chr1	173440463	173442097	-	AL645568.1	NA	0	0	0	0	0	3	0	0	0	0	0	0
chr1	173440463	173462454	-	n/a	NA	0	0	0	0	2	0	0	0	0	0	0	0
chr1	173460378	173462454	-	n/a	NA	0	0	2	3	3	3	0	0	0	0	0	0
chr1	1734690	1735319	-	n/a	NA	0	0	0	2	0	0	0	0	0	0	0	0
chr1	1734690	1739704	-	SLC35E2	hsa_circ_0009314	0	0	0	0	2	5	0	0	0	0	0	0
chr1	173733713	173734286	+	KLHL20	hsa_circ_0015272	0	0	0	3	0	3	0	0	0	3	1	3
chr1	173751764	173757159	+	KLHL20	NA	0	0	0	0	5	6	0	0	1	0	0	6
chr1	173751764	173766289	+	KLHL20	NA	0	0	0	0	2	0	0	0	1	0	2	0
chr1	173755923	173766289	+	KLHL20	NA	0	0	0	3	2	0	0	0	0	0	2	0
chr1	173756976	173775842	+	KLHL20	hsa_circ_0015278	0	0	0	0	2	0	0	0	0	0	2	0
chr1	173802963	173803505	-	CENPL	NA	0	0	0	0	0	2	1	0	0	1	0	2
chr1	173830660	173833499	+	DARS2	NA	0	0	0	0	2	0	1	0	0	0	2	0
chr1	173838190	173840973	+	DARS2	hsa_circ_0005340	0	0	0	2	0	2	0	0	0	0	0	0
chr1	173839367	173840973	+	DARS2	NA	0	0	0	0	2	0	0	0	0	1	2	1
chr1	173941265	173943588	-	RC3H1	NA	0	0	0	0	0	2	0	0	1	1	0	2
chr1	173964839	173965120	-	RC3H1	hsa_circ_0015318	0	0	0	0	0	2	0	0	0	0	0	2
chr1	173978488	173993135	-	RC3H1	NA	0	0	2	0	2	0	0	0	0	0	0	0
chr1	173980809	173993135	-	RC3H1	NA	0	0	0	0	3	4	0	0	0	0	0	0
chr1	173992755	173993135	-	RC3H1	hsa_circ_0004927	3	2	3	7	12	10	0	0	0	0	0	0
chr1	174219125	174221164	+	RABGAP1L	hsa_circ_0008141	0	3	2	0	3	6	0	3	2	0	3	5
chr1	174219125	174231355	+	RABGAP1L	hsa_circ_0015326	0	0	0	0	3	2	0	0	1	0	0	3
chr1	174220972	174250632	+	RABGAP1L	NA	0	0	0	2	0	4	0	0	0	2	0	3
chr1	17422203	17425684	-	RCC2	hsa_circ_0010199	0	0	2	0	0	0	0	1	2	0	0	0
chr1	174241483	174305127	+	RABGAP1L	NA	0	0	0	0	2	3	0	0	0	1	0	3
chr1	174250475	174278779	+	RABGAP1L	NA	0	0	0	0	0	4	0	0	0	1	0	4
chr1	174250475	174305127	+	RABGAP1L	NA	0	0	2	2	8	3	1	0	1	1	8	3
chr1	174250588	174278779	+	RABGAP1L	NA	0	0	0	2	0	0	0	0	0	0	0	0
chr1	174272414	174278779	+	RABGAP1L	hsa_circ_0000161	0	0	0	3	4	4	0	0	0	3	0	4
chr1	174272414	174305127	+	RABGAP1L	hsa_circ_0005089	5	0	7	8	3	8	3	0	6	8	0	8
chr1	174272414	174371072	+	RABGAP1L	hsa_circ_0015331	2	0	2	8	2	10	0	0	0	4	2	0
chr1	174272414	174394145	+	RABGAP1L	NA	2	4	7	10	5	10	0	4	5	8	4	8
chr1	174272414	174702256	+	RABGAP1L	NA	0	0	0	0	0	0	0	0	0	2	0	0
chr1	174275833	174278779	+	RABGAP1L	NA	0	0	0	0	3	0	0	0	0	0	3	0
chr1	174275833	174305127	+	RABGAP1L	NA	0	0	0	0	0	3	0	0	0	1	0	3
chr1	174275833	174371072	+	RABGAP1L	NA	3	0	0	3	5	0	0	0	1	2	3	0
chr1	174275833	174394145	+	RABGAP1L	hsa_circ_0006029	3	0	0	4	5	7	0	0	1	4	3	6
chr1	174302578	174305127	+	RABGAP1L	NA	0	0	0	0	0	2	0	0	0	0	0	0
chr1	174304986	174371072	+	RABGAP1L	hsa_circ_0015333	0	0	0	0	0	2	0	0	0	0	0	2
chr1	174304986	174394145	+	RABGAP1L	NA	0	0	0	0	0	3	0	1	1	0	0	3
chr1	174370979	174394145	+	RABGAP1L	NA	10	0	7	13	16	15	10	1	7	13	14	13
chr1	174393099	174394145	+	RABGAP1L	NA	0	2	0	0	0	0	0	0	0	0	0	0
chr1	174393995	174404264	+	RABGAP1L	NA	0	0	0	0	0	2	0	0	0	0	0	0
chr1	174637375	174702256	+	RABGAP1L	hsa_circ_0015335	0	0	0	0	2	5	0	0	0	1	1	5
chr1	174637375	174811960	+	RABGAP1L	NA	0	0	0	0	4	2	0	0	0	1	4	2
chr1	174699525	174702256	+	RABGAP1L	NA	0	0	0	3	0	0	0	1	0	2	0	1
chr1	174808699	174811960	+	RABGAP1L	NA	0	0	0	0	0	2	0	0	0	0	0	0
chr1	174808839	174811960	+	RABGAP1L	NA	0	0	0	0	2	0	0	0	0	0	0	0
chr1	17580553	17588479	+	ARHGEF10L	hsa_circ_0005562	2	0	0	5	3	4	0	0	0	0	0	0
chr1	175986943	175989479	-	COP1	hsa_circ_0004722	0	3	0	2	2	3	1	3	1	2	2	3
chr1	175986943	176027688	-	COP1	hsa_circ_0015352	0	2	3	3	3	4	0	2	0	3	3	5
chr1	175986943	176046324	-	COP1	NA	0	0	2	5	4	2	0	1	2	5	4	2
chr1	176027572	176046324	-	COP1	hsa_circ_0015359	0	2	3	7	6	3	2	0	4	4	4	0
chr1	176027572	176116681	-	COP1	hsa_circ_0015360	0	0	0	2	6	0	0	0	0	0	6	1
chr1	176027572	176136547	-	COP1	hsa_circ_0008941	0	0	0	0	2	0	0	0	0	1	2	0
chr1	176027572	176184692	-	RFWD2	NA	0	0	0	2	0	0	0	0	0	0	0	0
chr1	176043186	176046324	-	COP1	hsa_circ_0005357	2	2	0	6	5	0	2	2	0	6	5	0
chr1	176043186	176085890	-	RFWD2	NA	0	0	0	2	0	0	0	0	0	0	0	0
chr1	176081152	176085890	-	COP1	hsa_circ_0015364	0	0	0	3	3	0	1	1	0	3	3	0
chr1	176081152	176116681	-	COP1	hsa_circ_0015365	0	0	2	7	4	5	0	0	2	7	4	4
chr1	176081152	176135086	-	COP1	NA	0	0	0	0	0	2	0	0	0	0	0	1
chr1	176081152	176136547	-	COP1	hsa_circ_0003572	5	2	7	8	4	12	6	2	7	9	3	14
chr1	176081152	176149074	-	COP1	hsa_circ_0015366	0	0	0	2	0	3	0	0	0	2	1	0
chr1	176081152	176163891	-	COP1	hsa_circ_0015367	0	0	0	0	2	0	0	0	1	1	1	0
chr1	176116624	176136547	-	COP1	hsa_circ_0015373	4	3	4	5	0	11	0	0	0	0	0	11
chr1	176116624	176144100	-	RFWD2	NA	0	0	0	2	0	0	0	0	0	0	0	0
chr1	176135010	176163891	-	COP1	hsa_circ_0008566	0	0	0	2	0	4	0	0	0	3	0	3
chr1	176135010	176176007	-	COP1	NA	0	0	0	0	0	0	0	0	0	0	0	3
chr1	176135010	176184692	-	COP1	NA	0	0	0	2	3	0	0	0	0	0	4	0
chr1	176144005	176163891	-	RFWD2	NA	0	0	0	3	0	2	0	0	0	0	0	0
chr1	176149006	176163891	-	COP1	hsa_circ_0015376	2	0	2	3	4	4	0	0	2	0	0	0
chr1	176149006	176176007	-	COP1	hsa_circ_0005288	2	0	2	6	4	6	0	0	0	8	0	9
chr1	176149006	176184692	-	COP1	hsa_circ_0004436	8	0	5	20	12	18	0	0	0	24	10	21
chr1	1761577	1762035	-	NADK	NA	0	0	0	0	0	2	0	0	0	0	0	0
chr1	176162869	176163891	-	COP1	hsa_circ_0015377	2	2	2	0	4	8	0	2	0	1	0	6
chr1	176162869	176176007	-	COP1	hsa_circ_0003011	3	0	0	0	7	3	3	1	1	3	4	3
chr1	176162869	176184692	-	COP1	hsa_circ_0009064	5	4	7	15	7	21	3	0	6	12	5	18
chr1	176175910	176184692	-	COP1	hsa_circ_0015379	0	0	0	0	0	2	0	0	0	0	0	1
chr1	1761952	1765446	-	NADK	NA	0	0	0	0	3	3	1	0	0	0	0	3
chr1	17654636	17656708	+	ARHGEF10L	hsa_circ_0010228	0	0	0	0	2	0	0	0	0	0	2	0
chr1	17654636	17664595	+	ARHGEF10L	NA	0	0	0	0	2	0	0	0	0	0	2	0
chr1	178123048	178125501	+	RASAL2	hsa_circ_0006126	2	2	3	0	0	3	0	0	0	0	0	0
chr1	178123056	178125501	+	RASAL2	hsa_circ_0002061	0	0	0	6	4	5	0	0	0	0	0	0
chr1	178283564	178300118	+	RASAL2	hsa_circ_0002846	0	0	0	5	5	7	0	0	1	3	3	6
chr1	178283564	178390206	+	RASAL2	NA	0	0	0	2	0	0	0	0	0	2	0	0
chr1	178776682	178785607	+	RALGPS2	hsa_circ_0000162	2	0	0	0	8	0	2	0	0	0	7	0
chr1	178776682	178833550	+	RALGPS2	NA	0	0	0	2	0	0	0	0	0	2	0	0
chr1	1790395	1790596	-	GNB1	hsa_circ_0009343	0	0	0	0	0	2	0	0	0	0	0	1
chr1	179043715	179050365	+	FAM20B	NA	4	2	0	0	0	2	0	1	0	0	0	1
chr1	179043715	179054634	+	FAM20B	NA	0	0	0	2	2	0	0	0	0	0	0	0
chr1	179043715	179054638	+	FAM20B	hsa_circ_0005977	6	0	2	13	12	23	6	1	2	8	10	22
chr1	179050279	179054638	+	FAM20B	hsa_circ_0015415	0	0	0	0	0	2	0	0	1	1	0	2
chr1	179050279	179064496	+	FAM20B	NA	0	0	0	3	0	0	0	0	0	3	0	0
chr1	179050279	179066859	+	FAM20B	NA	0	0	0	0	0	0	0	0	0	0	3	0
chr1	179063927	179064496	+	FAM20B	hsa_circ_0008653	3	2	2	4	0	5	2	3	2	4	0	6
chr1	179063927	179066859	+	FAM20B	NA	0	0	0	2	2	3	0	0	0	2	2	0
chr1	179085628	179088089	+	TOR3A	NA	0	0	0	0	0	4	0	0	0	1	0	5
chr1	179117332	179118764	-	ABL2	hsa_circ_0015427	0	0	0	0	2	2	0	0	0	1	2	2
chr1	179118587	179121867	-	ABL2	NA	2	0	0	0	0	2	0	0	0	0	0	2
chr1	179118587	179131481	-	ABL2	NA	0	0	0	0	0	0	1	0	0	0	0	2
chr1	179120190	179121867	-	ABL2	hsa_circ_0015430	2	0	3	0	0	0	1	0	3	0	0	2
chr1	179131311	179133374	-	ABL2	hsa_circ_0004996	3	5	6	20	9	17	3	5	5	19	9	17
chr1	179302677	179307216	+	SOAT1	NA	0	0	2	0	0	5	0	0	0	0	0	0
chr1	179302677	179323495	+	SOAT1	NA	2	3	0	2	3	5	0	3	0	2	1	4
chr1	179302677	179343635	+	SOAT1	hsa_circ_0015436	0	0	0	0	0	4	0	0	0	0	0	4
chr1	179323437	179337896	+	SOAT1	NA	0	0	0	0	0	6	0	0	0	0	0	6
chr1	179335506	179337896	+	SOAT1	NA	0	0	0	2	2	0	0	0	0	0	0	0
chr1	179335506	179341310	+	SOAT1	hsa_circ_0015437	0	0	0	0	5	5	1	0	0	0	5	4
chr1	179335506	179343635	+	SOAT1	NA	0	0	0	0	0	2	0	0	0	0	0	0
chr1	179335506	179348942	+	SOAT1	NA	0	0	0	0	0	2	0	0	0	0	0	2
chr1	179337837	179341310	+	SOAT1	hsa_circ_0015438	2	3	4	7	9	4	2	0	3	7	6	3
chr1	179337837	179342943	+	SOAT1	hsa_circ_0007700	0	0	0	2	0	0	0	0	0	0	0	0
chr1	179337837	179343635	+	SOAT1	hsa_circ_0015439	0	0	0	0	2	0	0	0	0	0	0	0
chr1	179341028	179350431	+	SOAT1	hsa_circ_0015448	0	0	0	0	0	2	0	0	0	0	1	2
chr1	179342114	179343635	+	SOAT1	hsa_circ_0015449	0	0	2	7	0	0	0	0	0	0	0	0
chr1	179342114	179345076	+	SOAT1	NA	0	0	0	0	2	0	0	0	0	0	2	1
chr1	179347600	179348942	+	SOAT1	hsa_circ_0015453	2	2	2	9	6	9	1	2	1	6	4	8
chr1	179347600	179350431	+	SOAT1	hsa_circ_0015454	0	0	0	0	7	7	0	1	1	0	6	7
chr1	179393903	179395202	+	AXDND1	NA	0	0	0	0	2	0	0	0	0	0	1	0
chr1	179846107	179852811	-	TOR1AIP2	NA	0	0	0	2	0	2	0	0	0	0	0	0
chr1	179846107	179865854	-	TOR1AIP2	NA	0	0	0	0	0	2	0	0	0	0	0	0
chr1	179865436	179865854	-	TOR1AIP2	NA	0	0	0	0	0	0	0	0	0	4	1	2
chr1	179900126	179908673	+	TOR1AIP1	NA	2	0	0	3	0	0	0	0	0	0	0	0
chr1	179900126	179914054	+	TOR1AIP1	NA	0	0	0	0	0	2	0	0	0	0	0	0
chr1	179986169	179992221	+	CEP350	NA	0	0	2	0	0	0	0	0	2	1	0	0
chr1	179986169	179997175	+	CEP350	NA	0	2	3	2	0	4	1	2	3	2	0	3
chr1	179986169	180006567	+	CEP350	NA	2	0	0	4	3	3	0	1	0	3	3	2
chr1	179990507	179992221	+	CEP350	hsa_circ_0015466	0	0	0	2	0	0	1	1	0	2	1	0
chr1	179990507	179997175	+	CEP350	NA	0	2	2	0	0	0	0	1	1	0	1	1
chr1	180003174	180006567	+	CEP350	hsa_circ_0003942	4	0	6	5	8	7	4	1	6	4	7	6
chr1	180003174	180024582	+	CEP350	hsa_circ_0015475	0	2	0	0	0	0	0	2	0	0	0	0
chr1	180019949	180021009	+	CEP350	NA	0	0	0	2	0	0	0	1	0	2	0	0
chr1	180019949	180065272	+	CEP350	NA	0	0	0	0	0	0	0	0	0	0	0	2
chr1	180041138	180048705	+	CEP350	hsa_circ_0006924	0	0	0	0	0	3	0	0	1	1	0	3
chr1	180041138	180054502	+	CEP350	NA	0	0	0	0	2	0	0	1	1	0	0	1
chr1	180062220	180065272	+	CEP350	hsa_circ_0015489	0	0	0	0	3	4	0	0	0	1	3	3
chr1	180075022	180084178	+	CEP350	hsa_circ_0007652	0	0	0	3	0	0	0	0	0	3	1	0
chr1	180075022	180098985	+	CEP350	NA	0	0	2	0	0	0	0	0	2	0	0	0
chr1	180087578	180090796	+	CEP350	NA	0	0	0	0	0	0	0	0	2	0	0	0
chr1	180287276	180288517	-	ACBD6	NA	0	0	0	2	2	0	0	0	0	0	0	0
chr1	180397516	180413471	-	ACBD6	hsa_circ_0009175	10	4	10	21	21	20	9	4	8	17	18	16
chr1	180397516	180430262	-	ACBD6	hsa_circ_0000164	7	0	4	5	2	4	0	0	2	5	0	0
chr1	1804419	1806538	-	GNB1	hsa_circ_0000007	2	0	0	4	0	4	0	0	0	0	0	3
chr1	180636074	180682411	+	XPR1	NA	0	0	0	3	0	0	0	0	0	0	0	0
chr1	1806475	1839238	-	GNB1	hsa_circ_0009358	0	0	0	0	2	0	0	0	0	0	1	0
chr1	180669402	180682411	+	XPR1	NA	0	0	0	2	0	0	0	0	0	0	0	0
chr1	180787753	180811488	+	XPR1	hsa_circ_0015512	3	0	0	2	0	3	0	0	0	0	0	3
chr1	180803388	180811488	+	XPR1	hsa_circ_0015513	0	0	3	14	4	13	0	0	3	11	4	11
chr1	180803388	180825344	+	XPR1	NA	0	0	3	0	0	0	0	0	2	0	1	1
chr1	180824753	180825344	+	XPR1	hsa_circ_0005909	2	0	4	16	11	17	2	1	3	14	10	15
chr1	180824753	180836716	+	XPR1	NA	0	0	0	2	0	2	0	0	0	0	0	2
chr1	180834874	180836716	+	XPR1	NA	0	0	0	0	0	2	0	0	0	0	0	2
chr1	180834874	180863874	+	XPR1	hsa_circ_0015519	0	0	0	2	0	3	0	0	0	2	0	3
chr1	180976118	180993425	-	STX6	hsa_circ_0003683	2	0	0	0	0	8	0	0	0	0	0	0
chr1	180984677	180993425	-	STX6	hsa_circ_0007905	30	20	29	58	73	76	27	18	24	48	59	64
chr1	180984677	181005463	-	STX6	hsa_circ_0006796	4	3	7	4	10	6	2	3	7	4	7	5
chr1	181002606	181005463	-	STX6	hsa_circ_0015529	0	2	2	11	6	11	0	0	2	8	3	10
chr1	1815756	1825499	-	GNB1	hsa_circ_0000008	3	0	0	4	2	7	3	0	0	3	2	5
chr1	1815756	1839238	-	GNB1	hsa_circ_0008702	4	0	2	4	4	8	3	1	0	0	3	5
chr1	1825397	1839238	-	GNB1	hsa_circ_0009362	0	0	0	3	2	3	0	0	0	3	0	4
chr1	182842545	182843434	+	DHX9	hsa_circ_0015548	0	0	0	2	3	0	1	0	0	2	3	1
chr1	182842545	182860184	+	DHX9	NA	0	0	0	0	3	0	0	0	1	1	3	0
chr1	182852233	182859117	+	DHX9	NA	0	0	0	0	0	2	0	0	0	0	0	2
chr1	183114531	183115637	+	LAMC1	hsa_circ_0004573	0	3	3	0	0	4	0	3	3	0	0	0
chr1	183117320	183121944	+	LAMC1	NA	0	0	0	0	0	0	0	0	0	0	0	2
chr1	183125397	183128750	+	LAMC1	NA	0	0	0	0	0	3	0	0	0	0	0	0
chr1	183501131	183502391	+	SMG7	NA	0	0	0	0	2	0	0	1	0	0	0	0
chr1	183512837	183517820	+	SMG7	NA	3	0	0	0	0	0	3	0	0	0	0	0
chr1	183515874	183517820	+	SMG7	hsa_circ_0015613	0	0	0	0	0	0	0	0	0	0	2	0
chr1	1839190	1853297	-	GNB1	NA	0	0	0	0	0	2	0	0	0	0	0	0
chr1	184694044	184749592	-	EDEM3	NA	0	0	0	0	0	4	0	0	0	0	0	0
chr1	184706643	184711877	-	EDEM3	hsa_circ_0006507	0	0	0	0	2	0	0	0	0	0	2	0
chr1	184711723	184712598	-	EDEM3	NA	0	0	0	0	0	2	0	0	0	0	0	3
chr1	184732837	184737711	-	EDEM3	hsa_circ_0003442	0	0	0	0	0	2	0	0	0	0	1	2
chr1	184732837	184749592	-	EDEM3	NA	2	0	0	4	0	0	2	0	0	0	0	0
chr1	184734531	184749592	-	EDEM3	NA	0	0	0	2	0	0	0	0	0	0	0	0
chr1	185087552	185091739	+	RNF2	NA	0	0	2	2	3	3	0	0	0	1	2	1
chr1	185087552	185093276	+	RNF2	hsa_circ_0002829	0	0	0	0	4	3	0	0	1	0	3	2
chr1	185124944	185137796	-	TRMT1L	hsa_circ_0015663	0	0	0	2	0	0	0	0	0	2	0	0
chr1	185143357	185151935	-	TRMT1L	NA	0	0	0	2	0	0	0	0	0	2	0	0
chr1	185214507	185231708	+	SWT1	hsa_circ_0004689	0	2	2	3	3	2	0	1	2	3	2	1
chr1	185299710	185305643	-	IVNS1ABP	NA	0	0	0	0	0	0	0	0	0	2	0	0
chr1	185370668	185374556	+	n/a	NA	0	0	0	0	0	2	0	0	0	0	0	0
chr1	186318447	186318828	-	TPR	NA	0	0	0	4	4	0	0	0	0	4	4	0
chr1	186326104	186327489	-	TPR	NA	2	0	0	0	0	0	0	0	0	0	0	0
chr1	186343326	186347458	-	TPR	hsa_circ_0015716	0	0	0	0	2	4	0	0	0	0	2	4
chr1	186390711	186391791	+	ODR4	hsa_circ_0007538	2	0	0	2	4	0	0	0	0	2	2	0
chr1	186398313	186406268	+	ODR4	NA	0	0	0	0	0	2	0	0	0	0	1	2
chr1	186406083	186406268	+	ODR4	hsa_circ_0015726	0	0	0	0	0	0	0	0	0	2	1	1
chr1	186406083	186411893	+	C1orf27	NA	0	0	0	0	2	2	0	0	0	0	0	0
chr1	186406083	186419077	+	C1orf27	hsa_circ_0000166	2	0	0	8	6	8	0	0	0	0	0	0
chr1	186425123	186451274	+	n/a	NA	0	0	0	0	0	2	0	0	0	0	0	0
chr1	186854286	186894211	+	PLA2G4A	NA	0	0	0	0	3	0	0	0	0	0	0	0
chr1	186893011	186894211	+	PLA2G4A	NA	0	0	0	0	6	4	0	0	0	1	5	4
chr1	186893011	186907002	+	PLA2G4A	NA	0	0	0	0	0	2	0	0	0	0	0	0
chr1	186893011	186911389	+	PLA2G4A	NA	6	6	5	19	12	14	4	6	2	16	11	13
chr1	190160668	190281750	-	BRINP3	NA	0	0	0	4	0	0	1	0	0	4	0	0
chr1	190226082	190226318	-	BRINP3	NA	0	0	0	0	0	3	0	0	0	0	0	3
chr1	190226082	190265055	-	BRINP3	NA	0	2	0	0	0	6	0	2	0	0	0	6
chr1	190226082	190267321	-	BRINP3	NA	0	0	0	0	2	0	0	0	0	0	0	0
chr1	190226082	190281750	-	BRINP3	NA	2	2	0	4	4	11	2	2	0	4	4	9
chr1	190234372	190265055	-	BRINP3	NA	0	0	0	2	2	3	1	0	0	2	2	3
chr1	190234372	190281750	-	BRINP3	NA	0	0	0	0	3	0	0	0	0	0	3	0
chr1	190264865	190265055	-	BRINP3	NA	0	0	0	2	0	0	0	0	2	2	1	0
chr1	190264865	190281750	-	BRINP3	NA	3	0	0	7	9	6	3	0	2	7	9	6
chr1	190437718	190477808	-	BRINP3	NA	0	0	0	0	2	0	0	0	0	0	0	0
chr1	19176592	19187540	-	UBR4	NA	0	0	0	0	0	2	2	0	0	0	0	0
chr1	19183811	19185286	-	UBR4	hsa_circ_0003777	0	0	0	0	3	2	0	0	0	0	3	1
chr1	19192188	19192540	-	UBR4	hsa_circ_0006065	0	0	0	2	2	2	0	1	0	2	2	1
chr1	19193433	19197265	-	UBR4	NA	0	0	0	3	0	8	1	0	0	3	0	7
chr1	19243614	19244015	-	EMC1	hsa_circ_0010389	0	0	0	0	2	2	0	0	0	0	0	0
chr1	19268572	19304386	-	n/a	NA	0	0	2	0	0	0	0	0	0	0	0	0
chr1	19269583	19307101	-	n/a	NA	0	0	3	0	0	0	0	0	0	0	0	0
chr1	193020307	193029657	-	UCHL5	NA	0	0	0	2	0	4	0	0	0	2	0	3
chr1	193021097	193029657	-	UCHL5	NA	0	0	2	4	0	4	0	0	2	4	1	3
chr1	193028085	193029657	-	UCHL5	hsa_circ_0015733	2	0	0	4	0	2	0	0	2	4	1	0
chr1	193069034	193077050	+	TROVE2	NA	0	0	0	3	0	0	0	0	0	3	0	0
chr1	193069034	193084657	+	TROVE2	NA	3	2	0	2	2	2	2	0	1	0	0	0
chr1	193069034	193084698	+	TROVE2	NA	0	0	0	2	0	0	0	0	0	1	1	0
chr1	193069034	193084831	+	TROVE2	NA	0	0	0	0	0	3	0	0	0	0	0	0
chr1	193075820	193077050	+	TROVE2	NA	0	0	0	5	2	2	1	0	0	5	2	0
chr1	193096648	193101204	-	GLRX2	hsa_circ_0007910	0	0	0	0	0	4	0	0	0	0	0	0
chr1	193130174	193152444	+	CDC73	NA	0	0	0	0	2	2	0	0	0	0	0	0
chr1	193135391	193138173	+	CDC73	NA	0	0	0	2	3	2	1	0	0	0	0	0
chr1	193135391	193152444	+	CDC73	NA	0	0	0	2	2	3	0	0	0	0	0	0
chr1	193138085	193142066	+	CDC73	NA	0	2	0	0	0	5	0	2	0	0	1	5
chr1	193138085	193152444	+	CDC73	NA	0	0	0	0	0	2	0	0	0	0	0	0
chr1	193141850	193152444	+	CDC73	NA	3	0	0	5	3	6	3	0	0	4	0	6
chr1	193150304	193152444	+	CDC73	hsa_circ_0015745	0	0	0	0	2	0	0	0	0	0	0	0
chr1	193203795	193212477	+	CDC73	hsa_circ_0006337	0	0	0	3	0	3	0	0	0	2	1	0
chr1	193203795	193236356	+	CDC73	hsa_circ_0015749	0	0	0	0	2	0	0	0	0	0	0	0
chr1	193212065	193236356	+	CDC73	hsa_circ_0000167	0	0	0	0	0	2	0	0	0	0	0	0
chr1	193232993	193236356	+	CDC73	hsa_circ_0003820	0	5	0	4	12	5	0	4	0	4	9	6
chr1	193363221	193365774	+	LINC01031	NA	0	0	0	2	0	0	0	0	0	0	0	0
chr1	19356635	19357563	-	CAPZB	hsa_circ_0010402	0	0	0	2	0	0	0	0	0	2	1	0
chr1	19617258	19626476	+	MINOS1-NBL1	NA	0	0	0	0	0	2	0	0	0	0	0	0
chr1	19622100	19626476	+	MINOS1-NBL1	NA	0	0	0	0	0	2	0	0	0	0	0	0
chr1	197100431	197125191	-	ASPM	NA	0	2	0	0	0	0	0	1	0	0	0	0
chr1	197117789	197125191	-	ASPM	NA	0	0	0	0	2	2	0	0	0	0	2	1
chr1	197117789	197135242	-	ASPM	NA	0	0	2	0	0	0	1	0	1	1	0	0
chr1	197117789	197139871	-	ASPM	NA	0	0	0	0	0	0	0	0	0	2	0	0
chr1	197117789	197146594	-	ASPM	NA	0	2	2	0	0	0	0	0	0	0	0	0
chr1	197172160	197191899	-	ZBTB41	NA	0	0	0	3	0	0	0	0	0	3	1	0
chr1	19737372	19747260	-	TMCO4	hsa_circ_0004067	0	0	0	0	2	3	0	0	0	0	1	0
chr1	197539964	197553112	-	DENND1B	NA	0	0	0	2	0	0	0	0	0	1	0	0
chr1	197539964	197583253	-	DENND1B	NA	0	0	0	0	0	3	1	0	0	0	0	2
chr1	19755634	19787117	-	TMCO4	hsa_circ_0005068	0	0	0	0	0	0	0	0	0	0	1	2
chr1	197583152	197611976	-	DENND1B	hsa_circ_0015778	0	0	4	2	3	6	0	0	0	0	0	7
chr1	197583152	197617759	-	DENND1B	hsa_circ_0015779	4	0	0	5	3	5	4	0	0	0	3	3
chr1	197583152	197645743	-	DENND1B	hsa_circ_0000168	0	0	2	3	0	6	0	0	0	2	0	6
chr1	197583152	197715074	-	DENND1B	hsa_circ_0015780	2	0	0	2	0	2	2	0	0	0	0	1
chr1	197583152	197772932	-	DENND1B	hsa_circ_0015781	0	0	2	0	0	2	0	1	0	1	0	0
chr1	197595208	197617759	-	DENND1B	hsa_circ_0015782	2	0	0	5	0	5	0	0	1	0	0	5
chr1	197595208	197658369	-	DENND1B	hsa_circ_0015783	0	0	0	0	0	2	0	0	0	0	0	2
chr1	197595208	197674169	-	DENND1B	NA	0	0	0	0	0	3	0	0	0	0	0	0
chr1	197595208	197715074	-	DENND1B	hsa_circ_0008785	0	2	0	0	2	10	0	0	0	0	0	10
chr1	197595208	197772932	-	DENND1B	NA	2	0	0	0	0	0	2	1	0	0	0	0
chr1	197607073	197658369	-	DENND1B	NA	0	2	0	5	3	7	0	1	0	5	3	6
chr1	197607073	197674169	-	DENND1B	NA	0	0	0	2	0	2	0	0	0	0	0	0
chr1	197607073	197772932	-	DENND1B	hsa_circ_0015785	0	0	0	2	0	0	0	0	0	0	0	0
chr1	197617659	197715074	-	DENND1B	NA	0	0	0	0	2	0	1	0	0	0	0	0
chr1	197642711	197647114	-	DENND1B	NA	0	0	0	0	2	0	0	0	0	0	0	1
chr1	197642711	197652315	-	DENND1B	hsa_circ_0015792	2	0	0	0	3	0	0	0	0	0	2	0
chr1	197642711	197658369	-	DENND1B	hsa_circ_0006324	0	5	7	20	20	22	0	4	7	16	21	20
chr1	197642711	197672156	-	DENND1B	hsa_circ_0015793	0	0	0	2	0	0	0	0	0	1	0	0
chr1	197642711	197674169	-	DENND1B	NA	2	0	0	0	2	2	0	0	0	0	0	0
chr1	197642711	197715074	-	DENND1B	hsa_circ_0006709	0	2	4	5	3	5	0	0	0	6	3	6
chr1	197642711	197772932	-	DENND1B	hsa_circ_0015794	0	0	0	2	0	0	0	0	0	0	0	0
chr1	197652235	197674169	-	DENND1B	hsa_circ_0015797	0	0	2	6	7	7	0	0	0	0	0	0
chr1	197652235	197715074	-	DENND1B	hsa_circ_0015798	2	0	3	0	9	14	0	0	3	0	0	11
chr1	197652235	197772932	-	DENND1B	NA	0	0	0	0	0	3	0	0	0	0	0	2
chr1	197658300	197715074	-	DENND1B	NA	0	0	0	0	3	0	0	0	0	0	0	0
chr1	197672037	197674169	-	DENND1B	hsa_circ_0015799	0	0	2	0	2	0	0	0	0	0	0	1
chr1	197672037	197715074	-	DENND1B	hsa_circ_0015800	0	3	0	2	3	0	0	0	0	0	4	0
chr1	19770542	19787117	-	TMCO4	NA	0	0	0	0	2	3	0	0	0	0	0	0
chr1	198220999	198232637	+	NEK7	NA	0	0	0	3	0	0	0	0	0	0	0	0
chr1	198220999	198264235	+	NEK7	hsa_circ_0000169	0	0	0	0	3	0	0	0	0	0	0	0
chr1	198232553	198253180	+	NEK7	NA	2	0	0	4	3	3	1	0	0	4	2	1
chr1	198232553	198264235	+	NEK7	hsa_circ_0002528	0	0	0	4	0	2	0	0	0	0	0	0
chr1	198253040	198264235	+	NEK7	hsa_circ_0008188	0	0	2	6	4	0	0	1	2	6	4	0
chr1	198262575	198297240	+	NEK7	hsa_circ_0015806	0	0	0	3	0	4	0	0	0	0	0	0
chr1	198277961	198297240	+	NEK7	hsa_circ_0006267	2	2	0	10	6	10	2	2	0	7	4	11
chr1	198278954	198297240	+	NEK7	hsa_circ_0015808	0	0	0	2	2	0	0	0	0	2	2	0
chr1	19890385	19894480	+	OTUD3	NA	0	0	0	0	0	0	0	0	0	0	1	2
chr1	19904267	19904987	+	OTUD3	NA	0	0	0	0	0	0	2	0	0	1	0	1
chr1	200368665	200374246	-	LINC00862	NA	0	0	0	2	0	2	0	0	0	0	0	0
chr1	200559330	200560880	-	KIF14	NA	0	0	0	2	0	0	0	0	1	2	0	0
chr1	200565069	200593769	-	KIF14	NA	0	0	0	0	2	0	0	0	0	0	2	0
chr1	200581201	200592240	-	KIF14	NA	0	0	0	0	2	4	0	1	0	0	2	3
chr1	200581201	200598421	-	KIF14	NA	0	0	0	0	2	2	0	0	1	0	2	1
chr1	200603226	200614405	-	KIF14	NA	0	0	0	0	0	4	0	0	0	0	0	3
chr1	200614318	200615609	-	KIF14	hsa_circ_0004522	0	2	0	3	3	0	0	1	0	2	2	0
chr1	200760839	200761098	+	CAMSAP2	hsa_circ_0015837	0	0	0	7	7	7	0	0	0	7	7	6
chr1	200760839	200815644	+	CAMSAP2	hsa_circ_0015839	3	2	0	6	2	2	3	2	1	6	2	2
chr1	200807376	200815644	+	CAMSAP2	hsa_circ_0015844	0	0	0	9	5	8	0	0	0	8	4	10
chr1	200807376	200832845	+	CAMSAP2	hsa_circ_0006265	0	0	0	0	2	0	0	0	1	0	2	1
chr1	200832200	200832845	+	CAMSAP2	NA	0	0	0	0	0	2	0	0	0	0	0	2
chr1	200852541	200857424	+	CAMSAP2	NA	0	0	0	0	2	0	1	0	0	1	1	1
chr1	201485283	201490344	-	CSRP1	hsa_circ_0003736	0	0	0	0	0	2	0	0	0	0	0	3
chr1	201712817	201718755	+	NAV1	hsa_circ_0002869	0	0	0	0	0	0	1	0	0	2	0	1
chr1	201817088	201817285	+	NAV1	hsa_circ_0008264	0	0	0	4	0	4	0	1	0	4	1	4
chr1	201847279	201848594	+	IPO9	hsa_circ_0003115	5	0	3	3	6	11	5	0	3	0	6	10
chr1	201847279	201853097	+	IPO9	NA	0	0	0	0	0	0	2	0	0	0	0	1
chr1	201847279	201857194	+	IPO9	hsa_circ_0015916	0	0	0	0	0	2	0	0	0	0	0	1
chr1	201852104	201857194	+	IPO9	NA	0	0	2	0	0	0	0	0	1	1	1	0
chr1	201852104	201858994	+	IPO9	NA	3	3	0	7	4	5	3	2	1	7	4	4
chr1	201854595	201857194	+	IPO9	hsa_circ_0003008	0	0	0	3	2	0	1	0	1	0	0	0
chr1	201854595	201858994	+	IPO9	hsa_circ_0015928	0	0	0	0	2	4	0	0	0	0	2	3
chr1	201857096	201858994	+	IPO9	NA	0	0	2	2	6	8	0	0	1	0	4	8
chr1	201988904	202004496	+	RNPEP	hsa_circ_0015956	0	0	0	0	0	2	0	0	0	0	0	2
chr1	201996147	202000015	+	RNPEP	NA	0	0	0	2	0	0	0	0	0	2	0	0
chr1	201999902	202001767	+	RNPEP	hsa_circ_0015965	0	0	0	0	0	2	0	0	0	0	0	0
chr1	201999902	202004496	+	RNPEP	NA	0	0	0	0	0	0	0	0	0	0	0	2
chr1	202001376	202001767	+	RNPEP	hsa_circ_0015966	0	0	0	0	0	2	0	0	0	0	0	0
chr1	202001376	202003461	+	RNPEP	hsa_circ_0005356	0	0	0	5	2	5	0	0	0	5	2	5
chr1	202416787	202422738	+	PPP1R12B	hsa_circ_0002414	0	0	0	0	2	0	0	0	0	0	2	1
chr1	202416787	202428929	+	PPP1R12B	hsa_circ_0015980	0	2	2	5	6	5	0	2	2	5	6	5
chr1	202422620	202449171	+	PPP1R12B	hsa_circ_0015985	0	3	4	2	4	4	1	1	3	8	4	2
chr1	202427040	202431619	+	PPP1R12B	NA	0	0	0	0	0	0	0	0	0	0	2	0
chr1	202427040	202449171	+	PPP1R12B	NA	2	3	0	5	3	4	4	3	0	3	0	8
chr1	202428855	202434768	+	PPP1R12B	NA	0	0	0	2	3	3	1	0	0	0	0	0
chr1	202431480	202449171	+	PPP1R12B	NA	0	0	0	0	4	0	0	0	0	1	2	2
chr1	202434656	202449171	+	PPP1R12B	NA	2	0	0	0	0	0	1	0	0	0	0	0
chr1	202440706	202449171	+	PPP1R12B	NA	0	0	0	0	0	4	0	0	0	0	0	4
chr1	202448989	202496822	+	PPP1R12B	NA	0	0	0	0	0	2	0	0	0	0	0	2
chr1	202488533	202496822	+	PPP1R12B	hsa_circ_0015992	0	0	0	2	0	0	0	0	0	2	0	0
chr1	202488533	202502005	+	PPP1R12B	NA	0	0	0	0	3	0	0	0	0	0	0	0
chr1	202742391	202742805	-	KDM5B	hsa_circ_0016017	0	0	0	0	3	0	0	0	0	0	3	0
chr1	202742391	202764145	-	KDM5B	NA	0	0	0	0	0	2	0	0	0	0	0	1
chr1	202755271	202758510	-	KDM5B	hsa_circ_0016039	0	0	0	0	0	2	0	0	1	1	1	2
chr1	202755271	202760573	-	KDM5B	hsa_circ_0016040	0	0	0	0	2	0	0	1	0	0	1	1
chr1	202755271	202777094	-	KDM5B	hsa_circ_0016042	0	0	0	0	0	2	0	0	0	0	0	2
chr1	202773118	202777094	-	KDM5B	hsa_circ_0003126	0	2	0	4	4	5	1	0	0	4	4	5
chr1	202909010	202911203	-	KLHL12	hsa_circ_0016052	0	0	0	0	0	2	0	0	0	0	1	1
chr1	202950930	202954307	-	ADIPOR1	NA	0	0	0	0	0	3	0	0	0	0	0	2
chr1	203707009	203708104	+	ATP2B4	hsa_circ_0007167	0	0	0	4	0	3	2	0	0	4	0	3
chr1	203710877	203722689	+	ATP2B4	hsa_circ_0016094	0	0	0	0	0	0	2	0	2	0	0	0
chr1	203723881	203727571	+	ATP2B4	NA	0	0	0	0	2	0	0	0	0	1	2	0
chr1	203816926	203818689	+	ZC3H11A	hsa_circ_0003639	0	0	0	0	0	0	2	0	1	2	3	2
chr1	203816926	203840374	+	ZC3H11A	NA	0	0	0	0	0	0	0	0	0	2	0	0
chr1	204112915	204114605	+	SOX13	hsa_circ_0004777	0	2	4	3	3	3	1	2	4	3	2	3
chr1	204112915	204117707	+	SOX13	hsa_circ_0003600	0	0	0	0	2	3	0	1	0	0	2	3
chr1	204398655	204400789	-	AL606489.1	NA	0	0	0	2	2	2	0	0	0	0	0	0
chr1	204427648	204428220	-	PIK3C2B	NA	0	0	0	3	2	0	0	0	0	2	1	0
chr1	204427648	204430038	-	PIK3C2B	NA	3	0	0	0	0	0	3	1	1	0	0	0
chr1	204468870	204469886	-	PIK3C2B	hsa_circ_0000174	8	8	7	18	22	17	8	8	7	17	20	15
chr1	204489816	204490750	-	PIK3C2B	NA	2	0	0	8	5	3	0	0	0	0	0	0
chr1	204525484	204532246	+	MDM4	hsa_circ_0016158	0	0	0	4	0	2	0	0	0	0	0	0
chr1	204552181	204552423	+	MDM4	NA	0	0	0	0	3	0	0	0	0	0	0	0
chr1	204555237	204555787	-	MDM4	NA	0	0	0	0	0	2	0	0	0	0	0	0
chr1	205103857	205105168	-	RBBP5	hsa_circ_0003527	0	0	0	0	0	0	0	0	0	2	0	1
chr1	205103857	205115883	-	RBBP5	NA	0	0	0	3	0	0	0	0	0	0	0	1
chr1	205114789	205115883	-	RBBP5	NA	0	0	0	2	0	0	0	0	0	0	1	0
chr1	205159547	205160270	-	DSTYK	hsa_circ_0016188	0	0	0	2	0	0	0	0	0	1	0	2
chr1	205161258	205163955	-	DSTYK	NA	0	0	0	0	0	3	0	0	0	0	0	3
chr1	205187418	205187806	-	DSTYK	hsa_circ_0016201	3	0	0	0	0	3	2	0	0	0	0	3
chr1	205268950	205269884	+	TMCC2	hsa_circ_0003344	0	0	0	3	2	0	0	0	0	3	2	0
chr1	205616478	205619073	-	ELK4	NA	0	0	0	0	2	0	0	0	0	0	0	0
chr1	205616478	205620838	-	ELK4	NA	0	0	0	0	0	2	0	0	0	0	0	0
chr1	205616478	205623891	-	ELK4	hsa_circ_0000175	18	5	12	23	12	25	0	0	0	0	0	0
chr1	205616478	205627874	-	ELK4	NA	0	0	3	6	0	8	0	0	0	0	0	0
chr1	205711744	205729621	-	n/a	NA	0	0	0	3	0	0	0	0	0	0	0	0
chr1	205727700	205729621	-	NUCKS1	hsa_circ_0003021	0	0	0	0	2	0	0	0	1	0	2	0
chr1	206303281	206343008	+	SRGAP2	NA	0	0	0	0	0	0	0	0	1	2	0	0
chr1	206591722	206612357	-	EIF2D	NA	0	0	0	2	0	0	0	0	0	0	0	0
chr1	206595718	206612357	-	EIF2D	NA	3	0	5	12	3	6	0	0	0	0	0	0
chr1	207347132	207350222	+	CD55	NA	0	0	0	0	3	0	0	0	0	0	0	0
chr1	207359546	207362779	+	CD55	NA	4	0	0	2	0	0	0	0	0	0	0	0
chr1	20744744	20773610	-	HP1BP3	NA	0	0	0	7	5	4	0	0	0	0	0	0
chr1	20744744	20776005	-	HP1BP3	NA	0	0	0	0	3	0	0	0	0	0	0	0
chr1	20744744	20780540	-	HP1BP3	NA	0	0	0	7	3	4	0	0	0	0	0	0
chr1	20749723	20773610	-	HP1BP3	hsa_circ_0000023	5	0	0	5	6	7	5	0	0	5	7	6
chr1	20749767	20773610	-	HP1BP3	NA	0	0	0	0	2	0	0	0	0	0	0	0
chr1	20757166	20771073	-	HP1BP3	hsa_circ_0005553	2	0	0	0	0	0	0	0	0	0	0	0
chr1	20757166	20773610	-	HP1BP3	hsa_circ_0000024	7	0	3	4	9	16	5	0	3	4	9	14
chr1	20757166	20779911	-	HP1BP3	hsa_circ_0010444	3	0	0	3	0	2	0	0	0	4	0	0
chr1	20757166	20780540	-	HP1BP3	hsa_circ_0002437	2	0	3	5	6	5	0	1	3	4	6	4
chr1	20758119	20758427	-	HP1BP3	NA	0	0	0	2	0	0	0	0	0	0	0	0
chr1	20765377	20780540	-	HP1BP3	hsa_circ_0010445	3	0	0	2	0	0	2	1	0	2	0	0
chr1	20770930	20773610	-	HP1BP3	hsa_circ_0005782	3	2	0	9	5	10	1	2	0	8	4	8
chr1	20770930	20779911	-	HP1BP3	NA	0	0	0	0	0	2	0	0	0	0	0	2
chr1	207757014	207759724	+	CD46	NA	0	0	3	4	0	0	0	0	0	2	0	1
chr1	207757014	207767195	+	CD46	NA	2	0	4	8	0	0	1	0	4	6	0	0
chr1	20775724	20776005	-	HP1BP3	NA	5	2	0	12	12	16	0	0	0	0	0	0
chr1	207815929	207817414	-	MIR29B2CHG	hsa_circ_0006827	4	0	3	8	2	9	4	0	3	7	2	8
chr1	20840856	20865262	-	EIF4G3	hsa_circ_0010458	5	0	0	0	0	3	5	0	0	0	0	4
chr1	20840856	20886371	-	EIF4G3	hsa_circ_0010459	0	0	0	3	0	0	0	0	0	0	0	0
chr1	20886201	20904971	-	EIF4G3	NA	0	0	0	0	2	0	0	0	0	0	1	1
chr1	20893517	20895501	-	EIF4G3	hsa_circ_0010466	0	0	0	0	0	4	0	0	0	1	1	2
chr1	20893517	20942330	-	EIF4G3	hsa_circ_0010467	0	0	0	6	2	0	1	2	0	6	0	0
chr1	20941491	20942330	-	EIF4G3	hsa_circ_0010474	0	0	0	0	0	2	0	0	0	0	0	1
chr1	20950003	21089213	-	EIF4G3	hsa_circ_0010478	0	0	0	0	0	0	0	0	0	0	0	2
chr1	20969474	20973099	-	EIF4G3	NA	0	0	0	0	0	2	0	0	0	0	0	2
chr1	20969474	20981227	-	EIF4G3	hsa_circ_0000025	6	3	11	11	17	18	5	3	9	12	16	14
chr1	20969474	21002808	-	EIF4G3	hsa_circ_0005604	0	0	0	0	0	4	0	0	0	0	0	3
chr1	20969474	21111383	-	EIF4G3	hsa_circ_0010481	0	0	0	0	0	2	0	0	0	0	0	0
chr1	20980334	20981227	-	EIF4G3	hsa_circ_0010484	0	0	0	0	4	4	1	0	1	0	3	4
chr1	20980334	21002808	-	EIF4G3	hsa_circ_0010486	0	2	0	0	0	0	1	1	0	0	0	0
chr1	209830108	209831043	+	UTP25	hsa_circ_0016330	0	0	0	0	2	2	0	0	0	0	0	2
chr1	20997601	21111383	-	EIF4G3	hsa_circ_0010490	0	0	0	0	2	0	0	0	0	0	0	0
chr1	21001199	21002808	-	EIF4G3	hsa_circ_0008071	5	2	2	6	10	12	0	0	0	0	0	0
chr1	21001199	21089213	-	EIF4G3	NA	0	0	0	0	3	0	0	0	0	0	0	0
chr1	21001199	21111383	-	EIF4G3	NA	0	0	0	0	0	2	0	0	0	0	0	0
chr1	21002713	21050994	-	EIF4G3	hsa_circ_0010491	0	0	0	2	0	0	0	0	0	2	0	1
chr1	21002713	21089213	-	EIF4G3	hsa_circ_0007991	0	0	0	3	0	3	0	0	0	3	0	0
chr1	21002713	21111383	-	EIF4G3	hsa_circ_0007227	2	2	2	4	8	6	0	0	0	3	5	5
chr1	210400468	210418325	+	HHAT	NA	0	0	0	2	0	4	0	0	0	2	1	3
chr1	210411068	210418325	+	HHAT	NA	2	0	0	0	0	0	0	0	0	0	0	0
chr1	21046959	21050994	-	EIF4G3	NA	0	0	0	3	0	0	0	0	0	0	0	0
chr1	21050866	21089213	-	EIF4G3	hsa_circ_0005075	4	5	3	13	11	17	3	4	0	10	12	11
chr1	21050866	21111383	-	EIF4G3	hsa_circ_0000026	3	4	4	9	15	17	2	0	3	7	12	16
chr1	21072852	21111383	-	EIF4G3	NA	0	0	0	0	3	0	0	0	0	0	0	0
chr1	21089138	21111383	-	EIF4G3	hsa_circ_0005735	3	5	4	9	19	22	1	0	3	0	9	10
chr1	21089138	21123555	-	EIF4G3	NA	0	0	0	0	3	0	0	0	0	0	0	0
chr1	21105117	21111383	-	EIF4G3	hsa_circ_0003384	2	0	0	3	0	5	0	0	0	0	0	0
chr1	211260108	211279316	+	RCOR3	NA	0	0	0	0	0	2	0	0	0	0	0	1
chr1	211260108	211289396	+	RCOR3	NA	0	0	0	0	2	0	0	0	1	1	0	0
chr1	211271232	211276418	+	RCOR3	hsa_circ_0016353	0	0	0	0	0	2	0	0	0	1	0	0
chr1	211353239	211354467	+	TRAF5	hsa_circ_0007234	2	0	2	5	5	6	0	0	0	4	3	6
chr1	211353239	211361162	+	TRAF5	NA	0	0	0	0	2	0	0	1	0	0	2	1
chr1	211778918	211787727	-	LPGAT1	NA	0	3	0	0	0	2	0	2	0	0	1	2
chr1	211778918	211793190	-	LPGAT1	hsa_circ_0002274	7	3	6	14	30	32	6	3	6	12	25	29
chr1	211783229	211793190	-	LPGAT1	hsa_circ_0008745	6	0	0	0	0	6	4	0	0	0	0	6
chr1	211787632	211793190	-	LPGAT1	NA	0	0	0	0	2	0	0	0	1	0	2	1
chr1	211941970	211946645	-	INTS7	NA	0	0	0	0	0	2	0	0	0	0	0	0
chr1	211952569	211968707	-	INTS7	NA	0	0	0	0	2	4	0	0	1	0	2	4
chr1	211976582	211988003	-	INTS7	NA	0	0	0	0	0	0	0	0	0	0	0	2
chr1	211978272	211988003	-	INTS7	NA	0	0	0	0	2	0	1	0	0	0	2	0
chr1	212006639	212011421	-	INTS7	NA	0	0	0	2	0	0	0	0	0	0	0	0
chr1	212006639	212017023	-	INTS7	NA	0	0	0	0	2	0	0	0	0	1	2	1
chr1	212006639	212021212	-	INTS7	hsa_circ_0016374	0	0	0	4	8	7	1	1	0	3	6	6
chr1	212016886	212021212	-	INTS7	hsa_circ_0016375	0	0	0	3	3	3	0	1	0	3	3	2
chr1	212020122	212021212	-	INTS7	NA	0	0	0	0	0	3	1	0	0	0	1	1
chr1	212044660	212047417	+	DTL	hsa_circ_0000179	7	4	7	13	17	28	6	4	7	13	13	26
chr1	212047151	212047417	+	DTL	hsa_circ_0016380	0	0	0	3	3	0	0	0	0	0	0	0
chr1	212062884	212065029	+	DTL	hsa_circ_0016383	0	0	0	0	0	2	0	0	0	0	0	2
chr1	212068224	212080750	+	DTL	hsa_circ_0000180	0	0	0	0	2	2	1	0	0	0	2	2
chr1	212100252	212102952	+	DTL	hsa_circ_0007655	2	2	0	7	3	2	0	0	0	0	0	0
chr1	21221747	21228041	-	ECE1	hsa_circ_0000027	0	0	0	0	0	3	0	0	0	0	0	2
chr1	212306783	212333598	+	PPP2R5A	NA	0	0	0	0	0	2	0	0	0	0	0	0
chr1	212325983	212333598	+	PPP2R5A	NA	0	0	0	2	0	0	0	0	0	0	0	0
chr1	212329135	212333598	+	PPP2R5A	hsa_circ_0002321	6	3	0	8	11	10	6	3	0	9	10	10
chr1	212329135	212349242	+	PPP2R5A	NA	0	0	0	0	0	2	0	0	0	0	0	0
chr1	212329135	212358787	+	PPP2R5A	NA	0	0	0	0	2	0	0	0	0	0	2	0
chr1	212329222	212349242	+	PPP2R5A	NA	0	0	3	0	0	0	0	0	0	0	0	0
chr1	212342188	212347406	+	PPP2R5A	NA	0	0	0	0	0	2	0	0	0	0	0	2
chr1	212342188	212349242	+	PPP2R5A	hsa_circ_0016394	0	0	0	3	0	0	0	0	0	0	0	0
chr1	21244989	21247363	-	ECE1	hsa_circ_0010507	0	0	0	0	0	0	0	2	0	0	0	0
chr1	21272699	21290156	-	ECE1	hsa_circ_0002402	5	3	6	9	7	13	4	3	5	8	8	13
chr1	212797112	212807848	+	TATDN3	NA	2	0	0	0	0	0	1	0	0	0	0	0
chr1	212863725	212864519	+	FLVCR1	NA	0	0	0	0	2	0	0	0	0	0	0	0
chr1	212863725	212870168	+	FLVCR1	NA	0	0	0	3	0	0	0	0	0	0	0	0
chr1	212863725	212872818	+	FLVCR1	NA	8	0	0	8	5	5	9	0	0	8	5	6
chr1	212863725	212885396	+	FLVCR1	hsa_circ_0000182	5	3	2	15	15	5	4	2	2	14	14	6
chr1	212863725	212888594	+	FLVCR1	hsa_circ_0016408	0	0	0	3	3	3	0	0	1	4	3	3
chr1	212863725	212889257	+	FLVCR1	hsa_circ_0000183	0	0	2	5	3	11	0	1	2	2	3	8
chr1	212863725	212895354	+	FLVCR1	NA	2	3	7	5	4	16	0	0	0	0	0	0
chr1	212863725	212895371	+	FLVCR1	NA	0	0	0	0	5	0	0	0	0	0	0	0
chr1	212872678	212889257	+	FLVCR1	hsa_circ_0016414	0	0	0	2	3	2	0	0	1	2	2	1
chr1	212872678	212895354	+	FLVCR1	NA	0	0	0	0	0	2	0	0	0	0	0	0
chr1	212883371	212889257	+	FLVCR1	NA	0	0	0	2	0	0	0	0	0	0	0	0
chr1	212997155	213005081	-	ANGEL2	NA	0	0	0	0	3	0	0	0	0	0	0	0
chr1	212997155	213013418	-	ANGEL2	NA	0	0	2	0	0	2	0	0	2	1	0	2
chr1	213071006	213104569	+	RPS6KC1	hsa_circ_0016424	0	0	0	0	3	0	0	1	0	0	3	0
chr1	213071006	213117410	+	RPS6KC1	NA	2	0	0	0	2	4	0	0	0	0	0	4
chr1	213071006	213129889	+	RPS6KC1	NA	0	0	0	3	0	0	0	0	0	3	0	0
chr1	213077696	213117410	+	RPS6KC1	hsa_circ_0004849	8	2	0	12	11	18	5	1	0	10	11	17
chr1	213077696	213129889	+	RPS6KC1	hsa_circ_0005841	0	0	2	3	7	5	1	0	2	5	6	4
chr1	213104454	213117410	+	RPS6KC1	hsa_circ_0005817	0	0	0	6	3	2	0	1	1	6	3	2
chr1	213104454	213129889	+	RPS6KC1	NA	2	0	0	0	0	0	2	0	0	0	0	2
chr1	213117317	213129889	+	RPS6KC1	hsa_circ_0005522	9	4	9	20	15	32	5	4	8	8	10	25
chr1	213117317	213167973	+	RPS6KC1	hsa_circ_0016426	0	0	0	2	0	2	0	0	0	2	0	0
chr1	213117317	213176492	+	RPS6KC1	hsa_circ_0002721	0	0	0	0	2	6	0	0	0	0	0	6
chr1	213129527	213167973	+	RPS6KC1	NA	0	0	0	2	2	9	0	0	0	2	2	10
chr1	213129527	213176492	+	RPS6KC1	hsa_circ_0007772	7	4	6	17	11	26	7	3	5	14	13	25
chr1	213129527	213232255	+	RPS6KC1	NA	0	0	0	0	4	0	0	0	0	0	0	1
chr1	213167858	213176492	+	RPS6KC1	hsa_circ_0005314	2	3	4	15	24	23	2	2	0	14	22	21
chr1	213176400	213232255	+	RPS6KC1	hsa_circ_0016429	0	0	0	2	3	0	0	0	0	2	4	0
chr1	213230497	213232255	+	RPS6KC1	hsa_circ_0016430	0	0	2	2	0	0	0	0	1	2	0	0
chr1	213230497	213242658	+	RPS6KC1	NA	0	0	0	0	0	3	0	0	0	0	0	3
chr1	213242569	213262816	+	RPS6KC1	hsa_circ_0016433	0	3	5	0	4	5	0	3	0	0	3	7
chr1	213242569	213378882	+	n/a	NA	0	0	0	0	2	0	0	0	0	0	0	0
chr1	213261558	213262816	+	RPS6KC1	hsa_circ_0016434	0	0	0	0	0	0	0	0	0	0	2	0
chr1	2135262	2150978	+	PRKCZ	hsa_circ_0009365	0	0	0	2	0	0	0	0	0	1	0	1
chr1	214305187	214318983	+	SMYD2	NA	0	0	0	0	2	0	0	0	0	0	0	0
chr1	214305187	214336940	+	SMYD2	NA	0	0	0	0	0	2	0	0	0	0	0	0
chr1	214314762	214318983	+	SMYD2	hsa_circ_0016438	0	0	0	5	3	4	0	0	0	5	4	5
chr1	214314762	214330278	+	SMYD2	NA	0	0	0	0	2	0	0	1	0	0	0	0
chr1	214314762	214336940	+	SMYD2	NA	0	0	0	0	0	4	0	0	0	0	0	0
chr1	214334200	214336940	+	SMYD2	NA	0	0	0	0	0	2	0	0	0	0	0	0
chr1	214390988	214398001	-	PTPN14	hsa_circ_0008659	0	0	3	0	0	0	0	0	0	0	0	0
chr1	214390988	214464957	-	PTPN14	NA	0	0	0	0	0	0	0	0	0	0	0	2
chr1	214401685	214414726	-	PTPN14	NA	0	0	0	3	0	2	0	0	0	0	1	2
chr1	214451805	214464957	-	PTPN14	hsa_circ_0007015	0	2	0	0	0	0	0	2	0	2	0	0
chr1	214464630	214464957	-	PTPN14	hsa_circ_0007615	2	0	2	4	6	3	1	0	2	4	6	3
chr1	214639921	214643324	+	CENPF	NA	0	0	4	0	0	0	0	0	4	0	1	0
chr1	215573786	215579999	+	KCTD3	hsa_circ_0003309	0	0	0	0	0	2	0	1	0	0	0	0
chr1	215575901	215579137	+	KCTD3	hsa_circ_0000184	0	0	2	8	8	7	0	0	0	7	7	7
chr1	215579909	215604302	+	KCTD3	hsa_circ_0016464	0	0	0	0	0	2	0	0	0	1	0	0
chr1	215586495	215595471	+	KCTD3	hsa_circ_0005521	0	0	4	8	4	14	0	1	6	6	1	14
chr1	215586495	215608172	+	KCTD3	hsa_circ_0016465	2	0	0	0	0	0	2	0	0	0	0	0
chr1	215586495	215619291	+	KCTD3	NA	0	0	0	0	2	0	0	0	0	0	2	0
chr1	215595356	215604302	+	KCTD3	hsa_circ_0016467	0	0	0	0	3	0	0	0	0	0	3	0
chr1	215595356	215611921	+	KCTD3	hsa_circ_0006536	0	0	0	3	0	0	0	0	0	3	0	0
chr1	21680808	21695221	-	USP48	hsa_circ_0010523	0	0	0	3	2	6	0	0	0	0	0	1
chr1	21680808	21721166	-	USP48	NA	0	0	0	2	0	0	0	0	0	0	0	0
chr1	21701498	21703618	-	USP48	NA	0	0	0	2	0	2	0	0	1	0	0	2
chr1	21715389	21721166	-	USP48	hsa_circ_0010536	0	0	0	2	0	0	0	0	0	2	0	0
chr1	21715389	21721764	-	USP48	hsa_circ_0000028	8	0	2	0	3	3	8	0	2	0	1	1
chr1	21715389	21724095	-	USP48	NA	0	0	0	3	3	5	0	0	0	0	0	0
chr1	21715389	21736625	-	USP48	NA	0	0	0	2	0	0	0	0	0	1	0	0
chr1	21721036	21721764	-	USP48	hsa_circ_0004808	0	0	0	0	0	2	1	0	1	0	0	2
chr1	21747067	21751615	-	USP48	NA	0	0	0	0	0	0	0	0	0	0	1	2
chr1	21747067	21757783	-	USP48	hsa_circ_0010539	0	0	0	4	3	0	0	0	0	4	2	2
chr1	21748138	21751615	-	USP48	hsa_circ_0002166	2	2	0	3	7	5	2	2	1	3	6	5
chr1	21748138	21753119	-	USP48	hsa_circ_0000029	0	0	0	3	3	5	0	0	1	2	3	5
chr1	217491680	217498395	-	GPATCH2	hsa_circ_0016470	0	2	0	3	2	0	0	0	0	0	0	0
chr1	217491680	217514889	-	GPATCH2	NA	0	0	0	2	0	0	0	0	0	0	0	0
chr1	217610321	217614202	-	GPATCH2	hsa_circ_0002843	3	3	2	12	13	17	0	0	0	12	9	17
chr1	218302294	218307632	+	RRP15	NA	0	0	2	0	0	0	0	0	3	0	0	1
chr1	21846108	21846599	-	HSPG2	hsa_circ_0010680	0	0	0	2	0	0	0	0	0	2	0	1
chr1	21847354	21849031	-	HSPG2	hsa_circ_0006155	0	0	0	0	0	2	1	1	0	1	1	2
chr1	21861757	21862115	-	HSPG2	hsa_circ_0010735	3	0	0	3	0	0	2	0	1	3	0	2
chr1	219193082	219211752	+	LYPLAL1	NA	0	0	0	4	0	0	0	0	0	0	0	0
chr1	219193082	219218712	+	n/a	hsa_circ_0004314	5	2	0	0	7	2	0	0	0	0	0	0
chr1	219193082	219241308	+	n/a	hsa_circ_0004417	0	0	0	3	0	5	0	0	0	0	0	0
chr1	219193082	219271738	+	n/a	NA	0	0	0	0	0	2	0	0	0	0	0	0
chr1	219193130	219241308	+	n/a	hsa_circ_0006963	0	0	0	0	0	2	0	0	0	0	0	0
chr1	219981378	219983398	-	EPRS	NA	0	0	0	0	0	2	0	0	0	0	0	2
chr1	219988590	219988823	-	EPRS	NA	0	11	0	0	0	0	0	0	0	0	0	0
chr1	219996983	220007338	-	EPRS	NA	0	0	0	0	0	4	1	1	0	0	1	3
chr1	220005248	220007338	-	EPRS	hsa_circ_0016485	0	0	2	0	0	5	1	1	0	1	0	5
chr1	220006106	220007338	-	EPRS	hsa_circ_0007739	4	3	0	3	5	9	1	3	1	3	5	6
chr1	220010946	220020221	-	EPRS	NA	0	0	0	0	2	0	0	0	0	0	2	0
chr1	220018449	220022518	-	EPRS	NA	0	0	0	0	3	0	0	0	0	0	2	0
chr1	220018449	220030480	-	EPRS	NA	0	0	0	0	0	0	0	2	0	0	0	0
chr1	220102129	220103562	+	IARS2	NA	0	0	0	2	0	0	0	0	0	2	0	0
chr1	220114314	220138043	+	IARS2	NA	0	0	0	0	0	2	0	0	0	0	0	1
chr1	220125237	220140289	+	IARS2	NA	0	0	0	2	0	0	0	0	0	1	0	0
chr1	220136809	220139139	+	IARS2	NA	0	0	0	2	2	3	0	0	2	0	2	0
chr1	220182257	220182931	-	RAB3GAP2	hsa_circ_0016508	3	0	0	2	0	2	0	0	0	0	1	2
chr1	220182257	220185741	-	RAB3GAP2	NA	0	0	0	0	0	2	0	0	0	0	0	0
chr1	220189703	220191284	-	RAB3GAP2	NA	0	0	0	0	0	2	0	0	0	0	0	0
chr1	220205907	220213979	-	RAB3GAP2	NA	0	0	0	0	0	2	0	1	0	0	0	2
chr1	220212887	220213979	-	RAB3GAP2	hsa_circ_0002924	12	7	7	8	13	16	11	7	7	7	13	13
chr1	220579354	220581118	+	MARK1	hsa_circ_0016519	0	0	0	6	2	4	1	0	0	4	2	4
chr1	220579354	220598379	+	MARK1	NA	0	0	2	2	2	0	0	0	0	2	0	0
chr1	220579354	220604137	+	MARK1	hsa_circ_0016520	0	0	0	5	0	0	0	1	0	4	0	0
chr1	220579354	220618755	+	MARK1	hsa_circ_0016521	0	0	0	0	3	0	0	0	1	1	3	1
chr1	220598331	220618755	+	MARK1	NA	0	0	0	2	3	0	0	0	0	2	0	0
chr1	220604067	220618755	+	MARK1	hsa_circ_0016522	0	0	0	0	2	0	1	0	0	0	2	0
chr1	220615939	220618755	+	MARK1	NA	0	0	0	0	3	2	0	0	0	1	1	2
chr1	220761658	220763050	+	2019-03-02	NA	0	0	0	2	0	4	0	0	0	2	0	4
chr1	220761658	220770556	+	2019-03-02	NA	6	2	0	7	8	8	0	0	0	0	0	0
chr1	22078429	22086866	+	CDC42	hsa_circ_0005576	5	5	13	17	16	19	1	4	6	12	7	10
chr1	22078429	22091501	+	CDC42	hsa_circ_0007604	0	0	0	5	4	0	0	0	0	0	0	0
chr1	22078429	22091674	+	CDC42	NA	0	0	0	0	2	0	0	0	0	0	0	0
chr1	220791491	220805274	+	2019-03-01	NA	2	2	0	4	0	6	0	2	0	4	0	6
chr1	220796485	220805274	+	2019-03-01	NA	0	0	0	0	0	3	0	0	0	0	0	0
chr1	220796643	220805274	+	2019-03-01	NA	2	0	2	6	2	9	2	0	0	6	0	8
chr1	220813292	220813845	+	2019-03-01	NA	0	0	0	2	0	0	0	0	0	0	0	0
chr1	222558131	222564125	-	TAF1A	NA	0	0	0	0	3	6	0	0	0	0	0	0
chr1	222577445	222584297	-	TAF1A	NA	0	0	0	2	0	2	0	0	0	1	0	2
chr1	222594236	222603276	+	n/a	NA	0	0	0	0	0	4	0	0	0	0	0	0
chr1	222715684	222722514	+	BROX	NA	0	0	0	3	0	0	0	0	0	0	1	0
chr1	222715684	222725555	+	BROX	NA	0	0	0	0	0	3	0	0	0	1	0	0
chr1	222724092	222725555	+	BROX	hsa_circ_0003413	3	0	0	2	2	2	3	0	0	2	2	2
chr1	222724092	222730177	+	BROX	NA	0	0	0	2	3	0	0	0	0	0	3	0
chr1	222725450	222730177	+	BROX	NA	0	0	0	0	0	0	0	0	0	0	2	1
chr1	222823884	222835215	+	AL392172.1	hsa_circ_0000187	3	0	4	9	7	6	0	0	0	0	0	0
chr1	222823884	222837325	+	AL392172.1	NA	0	0	0	0	0	2	0	0	0	0	0	0
chr1	222827428	222835215	+	AL392172.1	NA	0	0	0	2	0	0	0	0	0	0	0	0
chr1	222835119	222854531	+	AC093152.1	NA	0	0	0	0	0	2	0	0	0	0	0	0
chr1	222928430	222943332	+	DISP1	NA	0	0	0	0	3	2	1	0	1	0	2	2
chr1	223759270	223772239	+	CAPN2	hsa_circ_0004879	4	2	0	5	6	6	0	0	0	0	5	0
chr1	223804174	223806947	-	TP53BP2	hsa_circ_0003914	2	2	0	4	5	0	1	2	0	4	5	1
chr1	223954477	223962273	-	GTF2IP20	hsa_circ_0001978	5	0	5	11	8	16	0	0	0	0	0	0
chr1	223954477	223962708	-	GTF2IP20	NA	3	0	0	4	5	3	0	0	0	0	0	0
chr1	224231226	224233289	-	NVL	NA	0	0	0	2	0	3	0	0	0	0	0	2
chr1	224231226	224250318	-	NVL	NA	0	0	0	0	0	2	0	0	0	0	0	0
chr1	224235808	224236582	-	NVL	NA	0	0	0	2	2	0	0	0	0	0	0	0
chr1	224236506	224268133	-	NVL	NA	0	0	3	3	7	3	0	0	0	3	6	2
chr1	224250212	224268133	-	NVL	hsa_circ_0000188	3	0	4	6	7	5	3	0	4	8	6	5
chr1	224250212	224289733	-	NVL	NA	0	0	0	0	2	0	0	0	0	0	0	0
chr1	224250212	224311857	-	NVL	NA	0	0	0	0	0	2	0	0	0	0	0	0
chr1	224267004	224268133	-	NVL	NA	0	0	0	3	0	0	0	0	0	0	0	0
chr1	224294267	224303857	-	NVL	NA	0	0	0	0	0	2	0	0	1	0	0	2
chr1	224296501	224303857	-	NVL	NA	3	0	0	0	3	0	3	0	1	0	3	0
chr1	224296501	224308263	-	NVL	hsa_circ_0016579	0	0	0	0	2	0	0	0	0	0	1	0
chr1	224303723	224305166	-	NVL	NA	0	0	0	0	0	2	0	0	1	1	0	2
chr1	224365879	224371423	+	CNIH4	hsa_circ_0000190	2	4	3	13	9	16	2	4	3	12	9	15
chr1	224365879	224379655	+	n/a	NA	0	0	0	0	0	5	0	0	0	0	0	0
chr1	224393828	224424654	-	WDR26	NA	0	0	0	0	2	0	0	0	0	1	2	0
chr1	224411427	224413335	-	WDR26	hsa_circ_0005242	0	0	0	0	3	0	0	0	0	0	0	0
chr1	224418260	224424654	-	WDR26	hsa_circ_0002322	0	0	0	3	0	2	0	0	0	3	1	2
chr1	22489880	22491533	+	ZBTB40	hsa_circ_0007418	3	2	6	16	14	12	2	2	5	13	14	10
chr1	224952670	224968874	+	DNAH14	hsa_circ_0016599	0	0	0	5	3	4	0	0	1	4	3	3
chr1	224952670	224974153	+	DNAH14	hsa_circ_0016600	6	3	8	14	10	23	5	3	7	12	11	22
chr1	224952670	225007544	+	DNAH14	hsa_circ_0016601	8	2	2	11	11	17	8	3	1	13	11	16
chr1	224952670	225023865	+	DNAH14	NA	0	0	0	0	0	0	0	0	0	0	2	1
chr1	225002783	225007544	+	DNAH14	NA	0	0	0	2	0	0	0	0	0	2	0	0
chr1	225002783	225097239	+	DNAH14	NA	0	0	0	0	0	0	0	0	2	1	0	0
chr1	225079207	225097239	+	DNAH14	NA	0	0	0	0	2	0	0	0	0	0	2	0
chr1	225085710	225097239	+	DNAH14	NA	0	0	0	0	2	0	0	0	0	0	0	0
chr1	225406664	225415332	-	LBR	hsa_circ_0016646	0	0	0	0	0	3	0	0	0	0	0	3
chr1	225412454	225415332	-	LBR	hsa_circ_0016650	2	0	0	7	8	8	2	1	0	6	7	8
chr1	225417984	225424089	-	LBR	NA	0	0	0	0	0	2	0	0	0	0	0	2
chr1	225530554	225567414	-	ENAH	hsa_circ_0016661	0	0	0	0	2	0	0	0	0	0	0	0
chr1	225554906	225567414	-	ENAH	hsa_circ_0016662	0	0	3	7	6	12	1	1	3	8	5	11
chr1	225852664	225859349	-	TMEM63A	NA	0	0	0	0	0	2	0	0	0	0	0	0
chr1	225862218	225879410	-	TMEM63A	NA	0	0	0	0	0	0	0	0	0	0	0	2
chr1	225987896	225988388	-	SDE2	NA	0	0	2	0	2	0	0	0	1	1	0	1
chr1	226250839	226266332	-	LIN9	NA	0	0	0	2	0	0	0	0	0	0	0	0
chr1	226250839	226287797	-	LIN9	NA	0	0	0	0	2	0	0	0	0	0	2	1
chr1	226265533	226266332	-	LIN9	hsa_circ_0016707	0	0	0	3	0	2	0	0	0	2	0	2
chr1	226265533	226287797	-	LIN9	NA	0	0	2	2	0	2	0	0	2	0	0	0
chr1	226266213	226287797	-	LIN9	NA	0	0	0	0	2	0	1	0	0	0	2	0
chr1	226277775	226279890	-	LIN9	NA	0	0	0	0	2	0	0	0	0	0	0	0
chr1	226277775	226287797	-	LIN9	hsa_circ_0016709	2	2	0	0	0	0	2	1	0	1	1	0
chr1	226885538	226889049	+	PSEN2	hsa_circ_0016723	0	0	0	0	2	3	0	0	0	1	2	1
chr1	226908522	226917660	+	COQ8A	NA	2	0	0	0	0	0	0	0	0	0	0	0
chr1	226961377	226965737	+	COQ8A	hsa_circ_0016728	0	2	2	10	6	10	0	2	0	10	6	7
chr1	227004994	227017050	-	CDC42BPA	hsa_circ_0016733	2	0	3	2	0	2	1	0	0	2	0	2
chr1	227016080	227035607	-	CDC42BPA	NA	0	0	0	0	0	2	0	1	0	0	0	2
chr1	227028657	227035607	-	CDC42BPA	hsa_circ_0005370	0	0	0	0	0	2	0	0	0	1	0	1
chr1	227030408	227035607	-	CDC42BPA	hsa_circ_0016738	0	0	0	0	0	2	0	0	0	1	0	1
chr1	227035471	227069853	-	CDC42BPA	NA	0	0	0	0	0	0	0	0	0	2	0	0
chr1	227069777	227254155	-	CDC42BPA	NA	0	0	0	0	0	0	2	0	0	0	0	0
chr1	227139576	227147559	-	CDC42BPA	hsa_circ_0003659	0	4	2	5	3	10	1	4	2	4	2	8
chr1	227139576	227160636	-	CDC42BPA	NA	0	0	0	3	0	0	0	0	0	0	0	0
chr1	227139576	227317246	-	CDC42BPA	NA	0	3	0	0	0	5	0	0	0	0	0	0
chr1	227160543	227317246	-	CDC42BPA	NA	2	0	0	3	0	3	0	0	0	0	0	0
chr1	227193786	227199652	-	CDC42BPA	hsa_circ_0016753	0	0	0	4	0	4	0	0	1	3	1	4
chr1	227193786	227213219	-	CDC42BPA	hsa_circ_0005322	0	0	2	6	4	3	0	0	0	5	4	4
chr1	227193786	227254155	-	CDC42BPA	hsa_circ_0016754	2	0	0	0	0	3	1	0	0	0	1	3
chr1	227193786	227317246	-	CDC42BPA	NA	0	0	2	2	6	5	0	0	0	0	0	0
chr1	227213136	227317246	-	CDC42BPA	NA	0	0	0	2	0	2	0	0	0	0	0	0
chr1	227734651	227734816	-	JMJD4	hsa_circ_0016757	0	0	0	2	0	0	0	0	0	2	0	0
chr1	227747692	227748233	+	SNAP47	hsa_circ_0016759	0	0	0	2	0	4	0	0	0	2	1	4
chr1	227747692	227759485	+	SNAP47	hsa_circ_0016760	0	0	0	0	2	0	2	0	0	0	0	0
chr1	228213441	228215098	+	OBSCN	hsa_circ_0016771	3	0	0	7	10	3	3	1	0	6	10	3
chr1	228213441	228217288	+	OBSCN	NA	0	0	0	3	0	0	0	0	0	3	1	0
chr1	228213441	228224734	+	OBSCN	NA	0	0	0	0	5	3	0	0	0	0	5	3
chr1	228213441	228250240	+	OBSCN	NA	3	0	3	6	0	6	0	0	2	5	1	4
chr1	228213441	228256926	+	OBSCN	NA	0	0	0	0	2	0	1	0	1	0	0	0
chr1	228213441	228264391	+	OBSCN	NA	2	0	0	0	0	2	2	0	0	0	0	0
chr1	228224459	228224734	+	OBSCN	NA	0	0	0	2	0	0	0	0	0	0	0	0
chr1	228224459	228225554	+	OBSCN	NA	0	0	0	0	0	4	0	0	0	0	0	0
chr1	228249965	228256926	+	OBSCN	NA	0	0	0	3	0	0	0	0	0	0	0	0
chr1	228256651	228264391	+	OBSCN	NA	0	0	0	0	2	0	0	0	0	0	0	0
chr1	228298454	228300145	+	OBSCN	NA	0	0	0	5	6	8	0	0	0	1	2	3
chr1	228309099	228309559	+	OBSCN	hsa_circ_0016781	0	0	0	4	5	8	0	0	0	2	5	5
chr1	228394737	228395252	-	TRIM11	NA	0	0	0	8	0	7	0	0	0	0	0	0
chr1	229286486	229304000	+	RAB4A	NA	2	0	5	9	6	9	0	0	0	0	0	0
chr1	229286486	229313760	+	n/a	NA	0	0	0	0	0	2	0	0	0	0	0	0
chr1	229444914	229465519	-	NUP133	NA	0	0	0	0	3	0	0	0	0	1	3	0
chr1	229450525	229465519	-	NUP133	hsa_circ_0003896	0	0	0	0	0	3	0	0	0	0	0	0
chr1	229458161	229460769	-	NUP133	NA	0	0	0	0	0	0	1	0	2	1	0	1
chr1	229458161	229463676	-	NUP133	NA	0	0	0	0	2	0	0	0	0	0	2	0
chr1	229458161	229465519	-	NUP133	hsa_circ_0016794	0	0	0	0	3	0	0	1	0	0	3	1
chr1	229458161	229477760	-	NUP133	NA	0	0	0	2	3	2	0	0	0	2	3	1
chr1	229460611	229465519	-	NUP133	NA	0	0	0	4	0	0	0	0	1	4	0	0
chr1	229460611	229475732	-	NUP133	hsa_circ_0016797	0	0	0	3	0	0	0	0	0	3	1	0
chr1	229463543	229465519	-	NUP133	NA	0	2	0	4	2	0	0	2	0	4	2	0
chr1	229466634	229487613	-	NUP133	NA	0	0	0	4	3	3	0	0	0	4	3	3
chr1	229466634	229498306	-	NUP133	NA	0	0	3	2	0	0	0	0	3	2	1	0
chr1	229489955	229498306	-	NUP133	NA	4	0	0	4	0	4	3	0	1	4	0	4
chr1	229495495	229498306	-	NUP133	NA	0	0	0	4	0	2	0	0	0	4	0	2
chr1	229525936	229542371	-	ABCB10	NA	0	0	0	0	3	0	0	0	0	0	2	2
chr1	229530199	229549434	-	ABCB10	NA	0	0	0	0	2	0	0	0	0	0	2	0
chr1	229539456	229549434	-	ABCB10	NA	0	0	0	3	2	2	0	0	0	3	2	2
chr1	229610106	229614485	-	TAF5L	hsa_circ_0016834	0	0	0	0	0	2	0	0	0	0	0	1
chr1	230178218	230203290	+	GALNT2	hsa_circ_0000192	2	0	0	8	7	8	2	0	0	6	7	7
chr1	230198103	230203290	+	GALNT2	NA	0	0	0	0	0	2	0	0	0	0	0	0
chr1	230236014	230236725	+	GALNT2	NA	0	0	0	3	0	8	0	0	0	0	0	7
chr1	230236014	230250560	+	GALNT2	NA	0	0	0	0	2	0	0	1	0	0	2	0
chr1	230243306	230255344	+	GALNT2	NA	0	2	0	3	0	2	0	2	0	3	1	1
chr1	230243306	230265367	+	GALNT2	hsa_circ_0016852	2	0	0	2	0	0	2	0	1	0	1	0
chr1	230255218	230265367	+	GALNT2	hsa_circ_0016859	0	0	0	0	0	3	1	1	0	0	0	3
chr1	2302978	2304585	+	SKI	hsa_circ_0007120	0	0	0	0	3	0	0	0	0	1	3	1
chr1	2302978	2306956	+	SKI	NA	0	0	0	0	2	0	0	0	0	0	0	0
chr1	23030469	23044486	+	KDM1A	NA	0	0	0	0	2	4	0	0	0	0	2	0
chr1	23030469	23050520	+	KDM1A	hsa_circ_0009061	12	3	8	35	24	39	12	2	9	31	23	37
chr1	23030469	23059167	+	KDM1A	hsa_circ_0007822	4	0	0	12	8	11	4	0	0	10	7	8
chr1	23044427	23059167	+	KDM1A	hsa_circ_0008831	0	0	0	2	0	2	0	0	0	2	0	0
chr1	23050387	23057565	+	KDM1A	hsa_circ_0010808	0	0	2	0	3	3	0	0	1	1	2	2
chr1	23050387	23059167	+	KDM1A	hsa_circ_0003889	3	2	4	4	12	5	3	2	5	4	6	5
chr1	23053761	23057565	+	KDM1A	hsa_circ_0010811	0	0	0	0	2	0	0	0	0	0	0	0
chr1	23055069	23057565	+	KDM1A	hsa_circ_0010815	0	0	0	0	0	2	3	0	0	0	0	0
chr1	23055069	23069151	+	KDM1A	hsa_circ_0003685	0	0	0	4	0	2	0	0	0	4	0	2
chr1	230659464	230664587	+	COG2	NA	0	0	0	2	2	0	1	0	0	0	1	1
chr1	230659464	230687132	+	COG2	NA	0	0	2	0	0	0	0	0	1	1	0	0
chr1	230663141	230664587	+	COG2	hsa_circ_0016866	3	0	0	0	0	7	2	0	0	0	0	5
chr1	230663141	230671640	+	COG2	hsa_circ_0016867	2	5	3	3	3	7	0	5	0	2	3	7
chr1	230663141	230675124	+	COG2	hsa_circ_0016868	8	7	7	14	9	9	8	5	7	13	8	9
chr1	23071225	23072197	+	KDM1A	hsa_circ_0010835	0	0	2	6	3	7	0	0	0	6	2	6
chr1	230933779	230958299	-	TTC13	NA	0	0	0	0	0	2	0	0	0	0	0	0
chr1	230943806	230958299	-	TTC13	NA	0	0	0	0	2	0	0	0	0	0	2	0
chr1	230943806	230961303	-	TTC13	hsa_circ_0004531	4	2	3	7	6	6	0	2	0	7	5	6
chr1	230945389	230961303	-	TTC13	hsa_circ_0000194	0	0	0	7	5	3	0	0	0	0	5	4
chr1	230948899	230961303	-	TTC13	NA	0	2	0	0	0	0	0	0	0	0	0	0
chr1	230954333	230961303	-	TTC13	hsa_circ_0000195	10	11	16	37	33	24	8	11	16	38	30	24
chr1	231364327	231367636	-	EGLN1	NA	0	0	0	0	0	2	0	0	0	0	0	0
chr1	231364327	231374099	-	EGLN1	NA	0	0	0	0	3	0	0	0	0	0	0	0
chr1	231370562	231374099	-	EGLN1	hsa_circ_0000196	3	0	4	13	7	15	2	0	3	10	6	12
chr1	231529255	231542611	+	TSNAX	NA	0	0	0	0	0	3	1	0	0	0	1	3
chr1	231537213	231542611	+	TSNAX	hsa_circ_0004834	8	8	4	18	20	25	7	8	4	16	18	16
chr1	232415494	232432471	-	SIPA1L2	hsa_circ_0016909	0	0	0	0	2	2	1	0	0	1	0	2
chr1	232415494	232461161	-	SIPA1L2	hsa_circ_0016911	0	0	0	0	0	2	1	0	0	0	0	2
chr1	232425589	232432471	-	SIPA1L2	NA	0	0	0	0	2	2	0	0	0	1	2	0
chr1	232460887	232471528	-	SIPA1L2	NA	0	3	0	2	5	2	0	0	0	2	5	2
chr1	232479627	232493660	-	SIPA1L2	NA	0	0	0	0	0	2	0	0	0	1	0	2
chr1	232490874	232515608	-	SIPA1L2	NA	0	0	0	0	0	4	0	0	0	0	0	4
chr1	232513857	232515608	-	SIPA1L2	NA	5	3	0	9	7	9	5	2	0	8	5	8
chr1	232513857	232533583	-	SIPA1L2	NA	2	0	6	5	0	5	0	0	0	0	0	0
chr1	232513857	232574222	-	n/a	NA	0	0	0	2	2	0	0	0	0	0	0	0
chr1	233090061	233095863	-	PCNX2	hsa_circ_0005994	0	0	0	0	4	5	0	0	0	0	0	4
chr1	233135013	233161363	-	PCNX2	hsa_circ_0016956	2	0	0	3	0	4	2	0	0	3	0	3
chr1	233198939	233252788	-	PCNX2	hsa_circ_0006881	0	0	0	0	2	0	0	0	1	1	2	0
chr1	233208518	233236980	-	PCNX2	hsa_circ_0006415	0	0	0	0	0	2	0	0	1	0	1	2
chr1	233217899	233227371	-	PCNX2	hsa_circ_0003314	0	0	0	2	3	0	0	0	0	0	3	0
chr1	233236256	233236980	-	PCNX2	NA	0	0	0	2	0	0	0	0	0	0	0	0
chr1	233346442	233355011	+	MAP3K21	NA	4	0	3	11	23	12	4	1	2	10	21	11
chr1	233346442	233362293	+	MAP3K21	NA	6	9	6	13	7	22	6	7	5	11	5	19
chr1	233346442	233376527	+	MAP3K21	NA	0	0	6	2	0	8	1	0	6	2	0	8
chr1	233346442	233379710	+	MAP3K21	NA	0	2	5	2	2	0	1	1	5	2	0	0
chr1	233353807	233355011	+	MAP3K21	hsa_circ_0016997	0	0	0	0	0	2	1	0	0	1	1	2
chr1	233353807	233362293	+	MAP3K21	NA	3	0	2	0	4	4	3	0	2	0	4	4
chr1	233375916	233379710	+	MAP3K21	NA	0	0	0	0	3	2	0	0	0	0	3	2
chr1	233660474	233661936	+	KCNK1	NA	0	0	0	2	0	0	0	0	0	0	0	0
chr1	234206649	234231741	+	SLC35F3	NA	0	0	0	0	0	2	0	0	0	0	0	0
chr1	234418084	234427766	-	TARBP1	NA	0	0	0	0	3	0	0	0	0	1	3	0
chr1	234418084	234472811	-	TARBP1	NA	0	0	0	0	3	0	0	0	0	0	1	0
chr1	234425673	234471257	-	TARBP1	NA	0	0	0	2	0	0	0	0	0	2	0	0
chr1	234433410	234450566	-	TARBP1	NA	0	0	0	0	0	0	2	0	0	0	0	0
chr1	234437275	234472811	-	TARBP1	NA	0	0	0	2	2	0	0	0	0	1	1	0
chr1	234446803	234450566	-	TARBP1	NA	3	3	0	2	3	2	3	3	0	2	2	2
chr1	234446803	234472811	-	TARBP1	NA	3	2	2	5	7	5	3	0	2	4	8	5
chr1	234450428	234472811	-	TARBP1	NA	2	0	3	20	15	10	1	0	3	18	14	11
chr1	234457667	234471257	-	TARBP1	NA	2	0	0	0	0	2	0	0	0	0	0	0
chr1	234457667	234472811	-	TARBP1	NA	0	0	5	3	4	2	0	1	0	4	3	0
chr1	235152706	235155112	-	RBM34	hsa_circ_0017041	0	0	2	6	6	4	0	0	2	6	6	4
chr1	235172618	235196115	-	ARID4B	NA	0	0	0	0	2	0	1	0	0	0	0	0
chr1	235219793	235231189	-	ARID4B	NA	3	0	0	0	0	0	2	0	0	0	0	0
chr1	235219793	235260752	-	ARID4B	NA	2	0	0	0	0	0	2	0	0	0	0	0
chr1	235240313	235260752	-	ARID4B	NA	0	0	0	0	0	3	0	0	0	0	0	1
chr1	235246420	235260752	-	ARID4B	NA	0	2	2	0	0	3	0	1	0	1	0	3
chr1	235335242	235342883	+	GGPS1	NA	0	0	0	0	0	2	0	0	0	0	0	0
chr1	235341708	235342883	+	GGPS1	NA	0	0	0	3	0	4	0	0	0	0	0	0
chr1	235419417	235434280	+	TBCE	hsa_circ_0017051	0	0	0	5	3	4	0	0	0	3	3	4
chr1	235419473	235427239	+	TBCE	hsa_circ_0006474	0	0	0	0	5	0	0	0	0	0	4	0
chr1	235419473	235434280	+	TBCE	hsa_circ_0006021	0	0	0	4	4	3	0	1	0	5	5	2
chr1	235419473	235442911	+	TBCE	hsa_circ_0017052	0	0	0	0	0	2	0	0	0	0	0	2
chr1	235434204	235437474	+	TBCE	hsa_circ_0008908	0	2	0	0	4	0	0	2	1	1	2	1
chr1	235437322	235441882	+	TBCE	NA	0	0	0	2	2	0	0	1	0	2	2	0
chr1	235437322	235442911	+	TBCE	NA	0	0	0	2	3	0	0	0	0	2	1	0
chr1	235438769	235442911	+	TBCE	NA	0	0	0	0	3	0	1	0	0	0	1	0
chr1	235450240	235470960	-	B3GALNT2	NA	0	0	0	2	0	0	0	0	0	0	0	0
chr1	235455559	235458786	-	B3GALNT2	NA	0	0	0	0	0	0	0	0	0	0	1	2
chr1	235455559	235484515	-	B3GALNT2	NA	0	0	0	6	3	0	0	1	0	6	3	0
chr1	235455559	235494828	-	B3GALNT2	NA	0	0	0	0	0	2	0	0	0	0	0	2
chr1	235465636	235470960	-	B3GALNT2	NA	3	2	0	7	5	3	1	1	0	6	4	3
chr1	235465636	235484515	-	B3GALNT2	NA	0	0	0	2	4	2	0	1	0	2	4	2
chr1	235465636	235489268	-	B3GALNT2	NA	0	0	0	0	0	2	0	0	0	0	0	1
chr1	235465636	235494828	-	B3GALNT2	hsa_circ_0017065	0	2	0	0	3	4	1	2	1	1	3	4
chr1	235465636	235496308	-	B3GALNT2	NA	2	2	2	0	4	4	0	0	0	0	0	0
chr1	235470850	235484515	-	B3GALNT2	hsa_circ_0017067	0	3	0	2	2	0	0	3	1	2	0	0
chr1	235470850	235494828	-	B3GALNT2	hsa_circ_0017069	4	0	0	5	4	9	3	0	0	5	3	7
chr1	235470850	235496308	-	B3GALNT2	hsa_circ_0017070	0	3	0	3	0	4	0	0	0	0	0	0
chr1	235480054	235484515	-	B3GALNT2	hsa_circ_0017071	0	0	0	2	0	0	0	0	0	2	0	1
chr1	235480054	235489268	-	B3GALNT2	hsa_circ_0017072	0	0	2	0	2	7	0	0	0	0	0	7
chr1	235480054	235494828	-	B3GALNT2	hsa_circ_0002343	9	3	7	21	13	32	8	2	5	18	12	26
chr1	235480054	235496308	-	B3GALNT2	hsa_circ_0017073	7	2	3	13	6	9	0	0	0	0	0	0
chr1	235484322	235494828	-	B3GALNT2	hsa_circ_0017075	0	0	0	2	2	0	0	0	0	2	2	0
chr1	235484322	235496308	-	B3GALNT2	NA	0	0	0	0	0	3	0	0	0	0	0	0
chr1	235494681	235496308	-	B3GALNT2	NA	0	0	3	11	2	9	0	0	0	0	0	0
chr1	235780865	235782087	-	LYST	NA	0	0	0	0	0	2	0	0	0	0	0	1
chr1	235793503	235801097	-	LYST	hsa_circ_0004550	0	0	0	0	0	2	0	0	0	0	0	2
chr1	235800320	235801097	-	LYST	hsa_circ_0017092	0	0	0	0	2	0	0	0	0	1	0	0
chr1	235830226	235833667	-	LYST	hsa_circ_0005899	0	0	0	2	0	5	0	0	0	1	1	4
chr1	236594012	236596976	-	HEATR1	NA	0	0	0	0	0	3	0	1	1	1	0	3
chr1	236803428	236816543	+	MTR	NA	0	0	0	3	0	0	1	0	0	3	0	0
chr1	236803428	236829268	+	MTR	hsa_circ_0017139	0	0	0	2	0	0	1	0	0	2	0	0
chr1	236803428	236838599	+	MTR	NA	0	0	0	0	0	3	0	0	0	0	2	3
chr1	236803431	236838599	+	MTR	NA	0	0	2	2	0	0	0	0	0	0	0	0
chr1	236806144	236816543	+	MTR	hsa_circ_0004039	0	0	3	5	4	4	1	0	3	5	3	3
chr1	236808704	236816543	+	MTR	NA	0	0	0	0	0	3	0	0	0	0	1	2
chr1	236810503	236838599	+	MTR	NA	0	0	2	0	0	0	0	0	1	0	0	0
chr1	236812738	236838599	+	MTR	NA	0	0	0	0	0	0	0	0	0	0	0	2
chr1	236824119	236826896	+	MTR	hsa_circ_0007875	0	0	0	6	0	0	0	0	0	4	0	0
chr1	236824119	236853088	+	MTR	NA	2	0	0	0	0	0	2	0	0	0	0	0
chr1	236835547	236853088	+	MTR	hsa_circ_0017155	0	0	0	0	2	0	0	0	0	1	2	0
chr1	236850344	236853088	+	MTR	hsa_circ_0017160	2	0	0	2	0	2	1	1	1	2	1	2
chr1	236859833	236863554	+	MTR	hsa_circ_0003929	0	0	0	0	3	0	1	0	0	0	3	0
chr1	23749021	23749948	+	ELOA	NA	0	0	0	3	0	0	0	0	0	0	0	0
chr1	23772111	23772426	-	ELOA-AS1	NA	0	0	0	0	0	3	0	0	0	1	0	2
chr1	23814190	23820593	-	HMGCL	hsa_circ_0003757	0	0	0	4	3	0	0	0	0	4	3	0
chr1	23816675	23820593	-	HMGCL	hsa_circ_0010902	0	0	0	0	0	2	1	0	0	0	0	2
chr1	2393270	2403081	+	RER1	NA	0	0	2	0	0	0	0	0	0	0	0	0
chr1	2395784	2400935	+	RER1	hsa_circ_0009377	0	0	0	4	0	0	0	0	0	3	0	0
chr1	241504042	241517316	-	FH	NA	0	0	6	0	2	0	0	0	0	0	0	0
chr1	241506003	241508785	-	FH	NA	0	0	0	3	0	0	0	0	0	3	0	0
chr1	241850409	241852411	+	EXO1	NA	0	0	0	0	0	4	0	0	0	1	0	3
chr1	241850409	241885507	+	EXO1	NA	0	0	0	3	0	0	0	0	1	2	0	0
chr1	241853358	241867055	+	EXO1	NA	0	0	0	2	0	0	0	0	0	1	0	0
chr1	241853358	241879343	+	EXO1	NA	0	0	0	0	0	0	2	0	0	0	0	1
chr1	241857345	241861502	+	EXO1	NA	0	0	0	0	0	2	0	0	0	0	0	1
chr1	241866585	241867055	+	EXO1	NA	0	2	0	3	2	2	0	0	0	0	0	0
chr1	241878749	241885507	+	EXO1	NA	2	0	0	4	0	0	2	0	0	4	0	1
chr1	243136143	243225321	-	CEP170	NA	0	0	0	0	2	0	0	0	0	0	0	0
chr1	243156221	243225321	-	CEP170	hsa_circ_0017223	0	0	0	0	0	2	0	2	0	0	0	1
chr1	243169628	243225321	-	CEP170	NA	0	0	0	0	0	2	0	0	0	0	0	0
chr1	243185779	243225321	-	CEP170	NA	0	0	0	0	0	2	0	0	0	0	4	2
chr1	243186259	243225321	-	CEP170	hsa_circ_0004485	2	0	0	2	5	0	1	0	0	1	3	0
chr1	243199060	243211964	-	CEP170	NA	0	0	0	2	4	0	0	0	1	0	0	0
chr1	243199060	243225321	-	CEP170	hsa_circ_0009111	0	0	0	8	2	3	0	0	1	4	0	3
chr1	243221724	243225321	-	CEP170	hsa_circ_0005749	2	2	2	2	12	3	2	0	2	0	10	3
chr1	243270092	243308177	+	SDCCAG8	NA	0	0	0	2	0	2	1	1	1	2	0	1
chr1	243270092	243426558	+	SDCCAG8	NA	0	0	2	0	0	0	0	0	1	0	1	1
chr1	243270105	243286397	+	SDCCAG8	NA	0	0	0	2	0	0	0	0	0	0	1	0
chr1	243293091	243308177	+	SDCCAG8	hsa_circ_0007442	0	2	0	3	0	0	0	2	0	3	0	1
chr1	243293091	243378863	+	SDCCAG8	hsa_circ_0017235	0	0	2	0	0	2	0	0	2	0	1	2
chr1	243293091	243426558	+	SDCCAG8	NA	0	0	0	2	0	0	0	0	1	2	0	0
chr1	243304713	243316893	+	SDCCAG8	NA	0	0	0	2	7	9	1	0	0	3	7	8
chr1	243304713	243330692	+	SDCCAG8	NA	0	0	2	3	0	0	0	0	0	2	1	0
chr1	243304713	243378863	+	SDCCAG8	hsa_circ_0017237	0	0	0	0	0	2	0	0	0	0	0	0
chr1	243341039	243426558	+	SDCCAG8	NA	0	0	0	2	0	0	0	0	0	0	0	1
chr1	243415702	243426558	+	SDCCAG8	hsa_circ_0017241	4	3	0	0	2	3	4	2	0	1	2	2
chr1	244408712	244416078	-	ADSS	NA	2	0	0	0	0	0	0	0	0	0	0	0
chr1	244408712	244417752	-	ADSS	NA	0	0	0	0	2	0	0	0	0	0	0	0
chr1	244408712	244424387	-	ADSS	hsa_circ_0006769	0	0	0	3	2	0	0	0	0	0	0	0
chr1	244409485	244424387	-	ADSS	NA	0	0	2	0	5	2	0	0	0	0	0	0
chr1	244409485	244437768	-	ADSS	NA	4	0	0	6	0	6	0	0	0	0	0	0
chr1	244409485	244450171	-	ADSS	NA	0	0	0	0	3	0	0	0	0	0	0	0
chr1	244411287	244424387	-	ADSS	NA	0	0	0	0	0	0	0	0	0	0	2	2
chr1	244411287	244437768	-	ADSS	NA	0	0	0	0	4	2	0	0	0	1	4	2
chr1	244415981	244424387	-	ADSS	hsa_circ_0017264	0	2	0	0	0	0	0	0	0	0	0	0
chr1	244417628	244437768	-	ADSS	NA	0	0	0	0	0	0	0	0	0	2	0	0
chr1	244418760	244420296	-	ADSS	NA	0	0	0	2	2	2	0	0	0	2	2	2
chr1	244422835	244424387	-	ADSS	hsa_circ_0017265	0	0	0	0	0	4	0	0	0	0	0	0
chr1	244552322	244561145	+	CATSPERE	hsa_circ_0006080	0	0	0	0	2	0	1	0	0	0	2	1
chr1	244843135	244846706	-	HNRNPU	NA	0	0	0	0	3	6	0	0	0	0	0	0
chr1	244843135	244848856	-	HNRNPU	NA	12	5	5	30	22	37	0	0	0	0	0	0
chr1	244845247	244848856	-	HNRNPU	NA	0	0	0	9	2	5	0	0	0	0	0	0
chr1	244845247	244856158	-	HNRNPU	NA	0	0	0	0	0	2	0	0	0	0	0	0
chr1	244989114	245017326	+	EFCAB2	NA	0	0	0	2	0	0	0	0	0	0	0	0
chr1	245002121	245017326	+	EFCAB2	hsa_circ_0008294	5	4	0	17	4	10	3	2	1	10	2	6
chr1	245002121	245022296	+	EFCAB2	hsa_circ_0006983	2	2	0	4	0	7	0	0	0	0	0	0
chr1	245002121	245059458	+	EFCAB2	hsa_circ_0002426	2	0	0	0	2	5	0	1	0	0	2	0
chr1	245017242	245022296	+	EFCAB2	NA	0	2	0	3	2	4	0	0	0	0	0	0
chr1	245017242	245059458	+	EFCAB2	NA	0	0	2	3	4	4	0	0	0	2	0	2
chr1	245017242	245083688	+	EFCAB2	NA	0	0	0	0	0	4	0	1	0	0	0	0
chr1	24514314	24514567	+	RCAN3	hsa_circ_0003553	5	2	3	8	4	5	5	2	2	5	4	4
chr1	24531218	24533254	+	RCAN3	hsa_circ_0004802	0	0	0	0	0	2	0	0	0	0	0	2
chr1	245858496	245863886	-	SMYD3	hsa_circ_0017286	3	0	2	5	7	9	3	0	2	5	6	8
chr1	245858496	245929937	-	SMYD3	hsa_circ_0017289	0	5	0	5	4	4	0	5	0	0	4	4
chr1	245915530	245929937	-	SMYD3	hsa_circ_0005090	0	0	2	15	3	10	0	0	0	14	3	10
chr1	245927931	245929937	-	SMYD3	hsa_circ_0017304	0	0	0	0	3	7	0	0	0	0	0	6
chr1	246143822	246193963	-	SMYD3	NA	0	0	0	0	2	0	0	0	0	0	0	0
chr1	246186743	246186942	-	SMYD3	hsa_circ_0008834	2	0	0	2	2	4	0	0	0	0	0	0
chr1	246186743	246193963	-	SMYD3	hsa_circ_0008650	6	4	3	8	3	7	0	0	0	0	0	0
chr1	246186743	246195464	-	SMYD3	NA	0	0	0	0	0	2	0	0	0	0	0	0
chr1	246186743	246204753	-	SMYD3	NA	0	0	0	0	0	2	0	0	0	0	0	0
chr1	246186743	246207459	-	SMYD3	NA	4	2	4	9	5	5	0	0	0	0	0	0
chr1	246186743	246213453	-	SMYD3	NA	0	0	0	0	2	0	0	0	0	0	0	0
chr1	246274305	246327337	-	SMYD3	NA	0	0	0	0	2	0	0	0	0	0	0	0
chr1	246327201	246330537	-	SMYD3	hsa_circ_0017305	0	0	0	5	4	5	0	0	0	0	0	5
chr1	246327201	246335474	-	SMYD3	hsa_circ_0017306	21	12	13	45	40	55	18	11	10	23	35	41
chr1	246327201	246355094	-	SMYD3	hsa_circ_0005034	3	0	0	5	3	4	0	1	0	0	3	3
chr1	246327201	246390206	-	SMYD3	NA	0	0	0	0	2	0	0	0	0	0	0	0
chr1	246327201	246440124	-	SMYD3	NA	0	0	0	0	2	0	0	0	0	0	0	0
chr1	246435945	246440124	-	SMYD3	hsa_circ_0002691	0	0	0	4	4	6	0	0	0	0	0	0
chr1	246437148	246440124	-	SMYD3	hsa_circ_0005988	6	7	5	19	13	19	0	0	0	0	0	0
chr1	246437148	246441299	-	SMYD3	NA	0	0	0	0	0	2	0	0	0	0	0	0
chr1	246437148	246481309	-	SMYD3	NA	0	0	2	2	0	4	0	0	0	0	0	0
chr1	246540938	246551302	-	TFB2M	NA	0	0	0	2	0	3	0	0	0	0	0	0
chr1	246540938	246556721	-	TFB2M	NA	0	0	0	2	0	0	0	0	0	0	0	0
chr1	246548545	246556721	-	TFB2M	hsa_circ_0017308	0	0	0	0	3	0	0	1	0	0	3	0
chr1	246556573	246557534	-	TFB2M	hsa_circ_0004005	0	0	0	0	3	0	0	0	0	0	3	0
chr1	246591512	246591941	+	CNST	hsa_circ_0017310	0	0	0	2	2	2	1	1	0	1	3	2
chr1	24660719	24662804	+	SRRM1	NA	0	0	0	2	0	0	0	0	0	2	0	1
chr1	246618258	246634587	+	CNST	NA	0	0	0	0	2	0	0	0	0	0	0	0
chr1	246621429	246634587	+	CNST	hsa_circ_0017311	0	0	0	3	4	6	0	1	0	1	3	5
chr1	246647139	246660334	+	CNST	NA	0	0	0	0	3	0	1	0	0	0	2	0
chr1	246726892	246740301	+	SCCPDH	NA	2	0	2	3	0	6	2	0	0	1	1	6
chr1	246726892	246744125	+	SCCPDH	NA	0	0	0	0	5	6	0	0	0	0	0	0
chr1	246735975	246744125	+	SCCPDH	NA	0	0	0	0	4	0	0	0	0	0	0	0
chr1	246876037	246877302	-	AHCTF1	hsa_circ_0006097	0	0	0	0	0	0	2	0	2	6	2	11
chr1	246902525	246918377	-	AHCTF1	NA	0	0	0	0	0	0	0	0	0	0	0	2
chr1	246903949	246918377	-	AHCTF1	NA	0	0	0	0	0	0	0	0	0	2	0	0
chr1	246913232	246918377	-	AHCTF1	NA	0	0	0	2	2	0	0	1	0	5	2	0
chr1	247037856	247159813	-	n/a	NA	0	0	0	8	0	0	0	0	0	0	0	0
chr1	247138716	247159813	-	ZNF124	hsa_circ_0002802	24	19	22	67	69	102	0	0	0	0	0	0
chr1	247155566	247159813	-	ZNF124	hsa_circ_0002922	243	136	213	501	508	693	0	0	0	0	0	0
chr1	247155566	247159867	-	ZNF124	NA	3	0	0	0	0	5	0	0	0	0	0	0
chr1	247156406	247159813	-	ZNF124	NA	57	33	30	126	106	124	0	0	0	0	0	0
chr1	247156406	247159867	-	ZNF124	NA	0	0	0	0	0	2	0	0	0	0	0	0
chr1	247156832	247159813	-	ZNF124	NA	0	0	0	0	2	0	0	0	0	0	0	0
chr1	247157000	247159813	-	ZNF124	hsa_circ_0005667	29	13	19	49	48	56	0	0	0	0	0	0
chr1	247157084	247159813	-	ZNF124	NA	0	0	0	4	2	4	0	0	0	0	0	0
chr1	247159006	247159795	-	ZNF124	NA	0	0	0	0	5	0	0	0	0	0	0	0
chr1	247159006	247159813	-	ZNF124	hsa_circ_0017348	17	10	14	80	53	65	8	3	5	28	19	31
chr1	247308475	247310456	-	ZNF496	NA	0	0	0	2	2	4	0	0	1	2	1	3
chr1	24797742	24814219	+	CLIC4	NA	0	0	0	0	0	0	0	0	0	0	0	2
chr1	25306896	25318271	-	RSRP1	NA	0	0	0	0	0	2	0	0	0	0	0	0
chr1	25340474	25343073	+	TMEM50A	hsa_circ_0000032	0	0	0	2	0	0	0	0	0	1	0	0
chr1	25340474	25351693	+	TMEM50A	hsa_circ_0007054	0	0	0	0	3	0	0	0	0	0	0	1
chr1	25351626	25356853	+	TMEM50A	hsa_circ_0010932	0	0	0	0	2	0	0	0	0	0	0	0
chr1	25446762	25458892	+	MACO1	hsa_circ_0010935	0	0	0	0	2	0	0	0	0	1	2	0
chr1	25454259	25456831	+	MACO1	hsa_circ_0010939	0	0	0	2	0	0	0	0	0	2	0	0
chr1	25553922	25554972	+	LDLRAP1	NA	0	0	0	0	0	0	0	0	0	0	0	2
chr1	25553922	25557267	+	LDLRAP1	NA	0	0	0	4	3	0	0	0	0	3	2	1
chr1	25553922	25565207	+	LDLRAP1	NA	0	0	0	0	2	0	0	0	0	0	0	0
chr1	25808580	25811879	+	SELENON	hsa_circ_0010952	0	0	0	0	0	2	0	0	0	0	0	1
chr1	26239762	26259802	+	CEP85	hsa_circ_0010972	0	0	0	2	0	0	0	0	0	2	0	0
chr1	26255171	26255865	+	CEP85	hsa_circ_0002135	0	0	0	2	0	0	0	0	0	2	0	0
chr1	26255171	26259802	+	CEP85	hsa_circ_0002868	0	0	0	3	2	2	0	0	0	3	0	0
chr1	26257597	26259802	+	CEP85	hsa_circ_0000033	3	4	5	17	14	16	3	0	4	17	11	14
chr1	26268483	26269614	+	CEP85	NA	0	0	0	0	0	5	1	0	0	1	1	0
chr1	26294205	26298062	-	UBXN11	NA	0	0	0	0	2	0	0	0	0	1	2	1
chr1	26446316	26447660	+	DHDDS	hsa_circ_0000034	7	2	3	12	5	11	6	1	2	12	4	9
chr1	26446316	26460144	+	DHDDS	hsa_circ_0011000	0	0	0	3	0	4	0	0	0	0	0	0
chr1	26447559	26460144	+	DHDDS	hsa_circ_0008614	0	0	0	0	2	3	0	1	0	0	2	2
chr1	26457791	26460144	+	DHDDS	hsa_circ_0007537	0	2	0	2	4	3	0	0	0	0	5	3
chr1	26729651	26732792	+	ARID1A	hsa_circ_0008494	0	0	0	0	3	2	0	0	1	0	3	2
chr1	26941457	26941818	+	NUDC	hsa_circ_0003940	0	0	0	0	0	3	0	0	1	0	1	4
chr1	26942657	26943065	+	NUDC	NA	0	0	2	0	0	0	0	0	0	0	0	0
chr1	26942660	26943065	+	NUDC	hsa_circ_0005087	11	6	7	10	16	15	9	4	9	6	15	11
chr1	27260956	27287861	+	WDTC1	hsa_circ_0011049	0	0	0	0	0	0	0	0	0	0	0	2
chr1	27414833	27419088	-	WASF2	NA	0	0	0	2	0	0	0	0	0	1	0	0
chr1	27789562	27793632	+	STX12	hsa_circ_0008126	0	0	0	0	5	0	0	1	1	0	4	1
chr1	27978374	28004419	-	EYA3	NA	0	0	0	2	0	0	0	0	0	0	0	0
chr1	27988535	28004419	-	EYA3	NA	0	0	0	2	2	0	0	0	0	0	2	0
chr1	28010947	28017239	-	EYA3	hsa_circ_0011115	0	0	0	4	0	3	0	0	0	1	0	3
chr1	28011306	28011711	-	EYA3	NA	0	0	2	0	0	0	0	0	0	0	0	0
chr1	28027789	28048426	-	EYA3	NA	0	0	0	0	0	2	0	0	0	0	0	0
chr1	28035544	28042650	-	EYA3	hsa_circ_0011120	0	0	0	2	0	0	0	0	1	2	0	1
chr1	28035544	28048426	-	EYA3	hsa_circ_0008057	0	3	0	5	3	3	0	3	0	5	0	0
chr1	28035544	28058094	-	EYA3	hsa_circ_0007895	5	2	0	15	5	2	4	2	0	15	5	2
chr1	28274825	28279241	+	SESN2	NA	2	0	0	4	3	5	2	1	0	2	1	6
chr1	28407410	28408818	+	PHACTR4	NA	0	0	0	0	0	2	0	0	0	0	0	0
chr1	28459085	28466535	+	PHACTR4	hsa_circ_0005406	2	3	0	7	5	2	0	0	0	0	0	0
chr1	28473554	28480604	+	PHACTR4	hsa_circ_0011137	0	0	0	2	0	0	1	1	0	2	0	0
chr1	28580560	28581229	-	SNHG12	hsa_circ_0005174	15	7	11	22	15	29	16	7	10	19	13	28
chr1	28603528	28622165	-	TAF12	NA	2	0	0	3	0	0	0	0	0	0	0	0
chr1	28605372	28622165	-	TAF12	hsa_circ_0011159	0	0	0	3	2	5	0	0	1	0	1	3
chr1	28617953	28622165	-	TAF12	hsa_circ_0011162	0	0	0	2	0	2	0	0	0	2	0	0
chr1	28742403	28743986	+	YTHDF2	hsa_circ_0000039	2	0	3	8	9	9	2	1	2	6	7	10
chr1	28987431	28987905	+	EPB41	hsa_circ_0011167	0	0	0	2	0	0	0	0	0	2	1	1
chr1	28987431	28997319	+	EPB41	hsa_circ_0011168	0	3	0	0	0	2	0	2	0	0	1	2
chr1	28987431	29065158	+	EPB41	NA	0	0	0	2	0	0	0	0	0	2	0	1
chr1	28993330	29018442	+	EPB41	hsa_circ_0000041	0	0	0	0	0	0	0	2	0	1	1	0
chr1	29035826	29039426	+	EPB41	hsa_circ_0000042	0	0	0	4	5	3	1	1	1	2	5	2
chr1	29035826	29053312	+	EPB41	hsa_circ_0011173	0	0	0	0	0	3	0	0	0	0	0	4
chr1	29060422	29097935	+	EPB41	NA	0	0	0	2	0	0	0	0	0	2	1	0
chr1	29097807	29112448	+	EPB41	NA	0	0	0	2	0	0	0	0	0	1	0	0
chr1	29148080	29154910	-	SRSF4	NA	0	0	0	0	2	0	0	0	0	0	0	0
chr1	29149009	29168638	-	SRSF4	NA	0	0	0	2	0	2	0	0	0	0	0	0
chr1	29154696	29154910	-	SRSF4	hsa_circ_0006602	3	0	0	9	9	8	2	0	0	8	6	8
chr1	29282676	29284869	+	PTPRU	NA	0	0	0	0	0	0	0	0	0	0	0	2
chr1	30936643	30967310	-	PUM1	hsa_circ_0011217	0	0	0	0	4	0	0	0	0	0	4	1
chr1	30941151	30942123	-	PUM1	hsa_circ_0011218	2	0	0	0	0	3	2	1	0	0	0	2
chr1	30941151	30967310	-	PUM1	NA	0	0	2	2	0	3	0	0	2	2	0	2
chr1	30945346	30953981	-	PUM1	hsa_circ_0011228	0	0	0	0	0	0	0	0	1	0	0	2
chr1	30950127	30968492	-	PUM1	NA	0	0	0	0	0	0	0	0	0	0	0	2
chr1	30964674	30968492	-	PUM1	hsa_circ_0011237	0	0	0	4	0	0	0	1	0	3	0	0
chr1	30964674	30981405	-	PUM1	hsa_circ_0011240	0	0	0	4	3	0	0	0	1	3	0	0
chr1	30964674	30995220	-	PUM1	hsa_circ_0011241	0	0	0	0	2	2	0	1	1	0	2	3
chr1	30965982	30968492	-	PUM1	NA	0	0	0	0	3	0	0	0	0	0	3	0
chr1	30974651	30981405	-	PUM1	hsa_circ_0011245	0	0	0	5	0	0	0	0	0	5	0	0
chr1	30980062	30981405	-	PUM1	hsa_circ_0011248	0	0	0	2	2	2	0	0	0	2	2	0
chr1	30980062	30982640	-	PUM1	hsa_circ_0005308	0	0	0	0	4	5	0	0	0	0	0	0
chr1	30980062	30995220	-	PUM1	hsa_circ_0002452	2	0	2	2	2	3	2	0	0	1	0	2
chr1	30992390	30995220	-	PUM1	hsa_circ_0000043	38	11	22	60	49	72	34	10	19	53	42	63
chr1	30992390	31007099	-	PUM1	hsa_circ_0006636	0	3	5	10	3	9	0	0	0	0	0	0
chr1	30992390	31007102	-	PUM1	hsa_circ_0000044	13	9	11	26	39	26	8	10	9	22	33	24
chr1	30992390	31028864	-	PUM1	hsa_circ_0011253	0	0	0	0	0	0	0	0	1	0	2	1
chr1	31005853	31007099	-	PUM1	NA	3	0	0	4	0	2	0	0	0	0	0	0
chr1	31005853	31007102	-	PUM1	hsa_circ_0004949	8	4	6	17	20	21	8	4	6	17	16	20
chr1	31005853	31028864	-	PUM1	hsa_circ_0011257	0	0	0	0	2	0	0	0	0	0	0	1
chr1	31028796	31059577	-	PUM1	NA	0	0	0	3	0	3	0	0	0	3	0	3
chr1	31055313	31059577	-	PUM1	NA	0	2	2	0	3	2	0	0	0	0	0	0
chr1	31059204	31059577	-	PUM1	hsa_circ_0000045	0	0	0	5	0	3	0	0	1	5	1	2
chr1	31267871	31292006	-	SNRNP40	hsa_circ_0011264	3	0	0	0	2	0	2	0	0	0	2	0
chr1	31291913	31293348	-	SNRNP40	hsa_circ_0011267	0	0	0	0	2	0	0	0	0	0	2	0
chr1	31310044	31339048	+	ZCCHC17	hsa_circ_0007617	2	0	0	0	0	0	0	0	0	1	1	0
chr1	31310044	31348974	+	ZCCHC17	NA	0	0	0	0	0	3	0	0	0	0	0	3
chr1	31337175	31339048	+	ZCCHC17	hsa_circ_0009057	0	0	2	10	13	8	0	1	1	9	14	9
chr1	31337175	31348974	+	ZCCHC17	hsa_circ_0007249	8	5	7	8	10	12	7	5	7	4	8	8
chr1	31346640	31348974	+	ZCCHC17	NA	2	0	2	0	3	4	2	0	2	2	3	3
chr1	31423693	31425913	+	SERINC2	hsa_circ_0011278	0	0	0	0	0	2	0	0	0	0	1	2
chr1	31907661	31911826	-	PTP4A2	NA	2	0	0	0	0	0	0	0	0	0	0	0
chr1	31907661	31919658	-	PTP4A2	NA	0	0	0	0	0	2	0	0	0	0	0	0
chr1	31910038	31911826	-	PTP4A2	hsa_circ_0005674	0	0	0	0	4	0	0	0	0	0	5	0
chr1	31910038	31919658	-	PTP4A2	hsa_circ_0011335	0	0	0	0	2	0	2	0	0	0	1	0
chr1	31911696	31919658	-	PTP4A2	hsa_circ_0004893	2	0	0	0	0	2	2	0	0	0	0	2
chr1	31915891	31919658	-	PTP4A2	hsa_circ_0005067	0	0	0	0	2	3	0	0	0	0	0	0
chr1	31915895	31919658	-	PTP4A2	hsa_circ_0007364	44	24	31	86	77	117	38	32	40	103	87	124
chr1	32030298	32031640	+	KHDRBS1	NA	0	0	0	3	0	0	0	0	0	0	0	0
chr1	32030298	32033334	+	KHDRBS1	hsa_circ_0007777	3	3	2	3	4	3	0	3	2	3	2	3
chr1	32030298	32038619	+	KHDRBS1	hsa_circ_0003446	0	0	0	0	2	0	0	0	0	1	2	0
chr1	32030298	32045390	+	KHDRBS1	hsa_circ_0004289	0	0	4	2	4	4	0	0	4	0	0	4
chr1	32036910	32038619	+	KHDRBS1	hsa_circ_0007231	0	0	0	2	2	0	0	0	0	0	2	1
chr1	32036910	32039573	+	KHDRBS1	hsa_circ_0002467	0	3	2	5	7	0	1	3	2	5	7	0
chr1	32094784	32100562	+	TMEM39B	hsa_circ_0003601	0	2	0	0	4	2	0	2	0	0	4	1
chr1	32154588	32158361	+	KPNA6	NA	0	0	0	2	3	4	0	0	0	0	3	3
chr1	32154588	32171206	+	KPNA6	NA	0	0	0	0	3	0	0	0	0	0	0	0
chr1	32163235	32167296	+	KPNA6	hsa_circ_0003880	0	0	0	0	2	0	0	0	0	0	2	0
chr1	32184525	32188124	+	TXLNA	hsa_circ_0011361	0	0	0	2	3	0	0	0	0	2	2	1
chr1	32187954	32188124	+	TXLNA	hsa_circ_0006994	0	0	0	6	0	0	0	0	0	5	0	0
chr1	32187954	32190249	+	TXLNA	hsa_circ_0003238	4	0	0	6	2	0	4	1	0	7	2	0
chr1	32224034	32224475	+	EIF3I	hsa_circ_0011377	2	0	0	3	9	3	2	0	1	2	5	3
chr1	32226171	32226530	+	EIF3I	hsa_circ_0011385	0	0	0	0	0	3	0	0	0	0	0	3
chr1	32228499	32229208	+	EIF3I	hsa_circ_0004240	0	0	0	2	0	0	0	0	0	2	1	1
chr1	32324479	32327677	+	HDAC1	hsa_circ_0011401	0	0	0	0	0	0	2	0	0	0	0	0
chr1	32326939	32327677	+	HDAC1	hsa_circ_0005339	2	2	5	7	3	7	1	2	2	6	3	4
chr1	32553459	32557965	+	n/a	NA	0	0	0	4	3	0	0	0	0	0	0	0
chr1	32592931	32593754	+	ZBTB8A	hsa_circ_0011422	2	0	2	4	3	5	0	1	2	4	2	5
chr1	32592931	32595223	+	ZBTB8A	hsa_circ_0002306	0	0	0	4	2	2	0	1	0	3	2	2
chr1	32631827	32634110	-	ZBTB8OS	NA	0	0	0	2	0	2	0	0	0	3	0	1
chr1	32631827	32634792	-	ZBTB8OS	NA	0	0	0	0	0	3	0	0	0	0	0	0
chr1	32633645	32634110	-	ZBTB8OS	NA	0	0	0	0	2	0	0	0	0	0	4	0
chr1	32651914	32672901	+	RBBP4	NA	0	0	0	2	0	0	0	0	0	1	1	0
chr1	32657427	32672901	+	RBBP4	NA	0	0	0	0	0	0	0	0	0	0	2	0
chr1	32668225	32672901	+	RBBP4	hsa_circ_0008672	0	0	0	0	2	0	1	2	0	2	2	1
chr1	32779382	32781145	-	YARS	NA	0	3	0	2	0	0	1	3	0	2	0	0
chr1	32810591	32811057	-	YARS	NA	0	0	0	3	8	10	0	0	1	3	8	10
chr1	32821225	32821536	+	S100PBP	NA	0	0	0	2	0	0	0	0	0	0	0	0
chr1	32825313	32828081	+	S100PBP	NA	0	0	0	4	0	3	0	0	0	2	0	4
chr1	32825313	32830067	+	S100PBP	hsa_circ_0011450	5	4	0	13	11	13	4	3	0	11	10	11
chr1	32825313	32832379	+	S100PBP	NA	0	0	0	2	0	0	0	0	0	2	0	0
chr1	32825313	32834061	+	S100PBP	NA	0	3	0	4	2	4	0	0	0	0	0	0
chr1	32825313	32853166	+	S100PBP	hsa_circ_0011451	0	0	0	2	5	4	0	0	1	2	5	0
chr1	32942252	32945628	-	RNF19B	hsa_circ_0011456	0	0	0	2	0	0	0	0	0	2	0	0
chr1	32944019	32945628	-	RNF19B	hsa_circ_0011458	0	0	0	3	0	3	0	0	0	2	0	2
chr1	32948222	32949774	-	RNF19B	hsa_circ_0000048	3	2	0	7	6	8	3	2	0	6	6	6
chr1	33013207	33014594	-	AK2	hsa_circ_0011462	2	0	0	2	0	2	0	0	0	3	1	2
chr1	33276100	33281811	+	ZNF362	NA	0	0	0	2	0	0	0	0	1	2	0	0
chr1	33294937	33295305	+	ZNF362	hsa_circ_0009027	2	2	5	8	12	8	2	1	3	7	11	8
chr1	33328870	33335359	-	n/a	hsa_circ_0004748	0	0	0	0	2	0	0	0	0	0	0	0
chr1	34992234	35015162	-	ZMYM6	NA	0	0	0	0	0	2	0	0	1	0	0	2
chr1	34992234	35030713	-	ZMYM6	NA	0	0	0	0	0	0	0	0	0	0	0	2
chr1	35003968	35015162	-	ZMYM6	NA	0	0	0	0	0	2	0	0	1	0	1	2
chr1	35093914	35110447	+	ZMYM1	NA	0	0	2	0	0	2	0	0	2	1	1	2
chr1	35095819	35097566	+	ZMYM1	NA	0	0	0	0	0	2	0	0	0	0	0	2
chr1	35095819	35104769	+	ZMYM1	hsa_circ_0011521	0	0	0	0	0	2	0	0	0	0	0	1
chr1	35104295	35104769	+	ZMYM1	NA	0	0	0	0	0	2	0	1	0	0	0	1
chr1	35104295	35110447	+	ZMYM1	hsa_circ_0003730	0	0	0	5	0	3	0	0	0	3	2	3
chr1	35104295	35113181	+	ZMYM1	NA	0	2	2	0	0	0	0	0	0	0	0	0
chr1	35117533	35118024	+	n/a	NA	0	0	0	0	0	2	0	0	0	0	0	0
chr1	3514550	3524246	-	MEGF6	NA	0	0	0	0	3	0	0	0	0	0	1	0
chr1	35177989	35188090	-	SFPQ	NA	0	2	2	0	0	2	1	2	2	0	0	0
chr1	35293026	35295988	+	ZMYM4	NA	0	0	0	2	0	2	0	0	0	0	0	0
chr1	35354246	35361789	+	ZMYM4	NA	0	0	0	2	0	0	0	0	0	0	0	0
chr1	35358925	35361789	+	ZMYM4	hsa_circ_0011536	9	9	16	25	25	43	11	9	17	28	27	43
chr1	35358925	35370627	+	ZMYM4	hsa_circ_0011537	0	0	2	0	0	2	0	2	0	0	1	2
chr1	35370029	35370627	+	ZMYM4	NA	0	0	0	0	2	0	0	0	0	0	0	1
chr1	35381259	35381758	+	ZMYM4	hsa_circ_0002043	0	0	3	2	0	3	0	0	3	2	2	3
chr1	35381259	35389082	+	ZMYM4	hsa_circ_0000051	6	13	22	37	30	51	6	12	22	36	25	45
chr1	35381259	35390098	+	ZMYM4	hsa_circ_0011542	3	3	5	4	7	9	3	3	4	4	6	8
chr1	35381259	35393739	+	ZMYM4	hsa_circ_0011543	0	0	0	0	0	4	0	0	0	1	1	3
chr1	35381259	35399576	+	ZMYM4	hsa_circ_0011545	2	0	0	0	0	3	1	0	0	0	0	0
chr1	35381259	35405468	+	ZMYM4	hsa_circ_0011546	0	0	0	2	0	0	0	0	0	2	1	0
chr1	35381259	35408159	+	ZMYM4	hsa_circ_0011547	0	0	0	4	0	4	0	1	0	4	0	4
chr1	35385442	35390098	+	ZMYM4	NA	0	0	2	3	0	0	0	0	1	2	1	0
chr1	35405023	35408159	+	ZMYM4	NA	0	0	0	0	0	2	0	1	1	1	0	2
chr1	35413972	35415714	+	ZMYM4	hsa_circ_0004709	0	0	0	4	3	7	0	0	0	4	3	6
chr1	35415466	35415714	+	ZMYM4	hsa_circ_0011558	0	0	0	2	0	0	0	0	0	1	0	0
chr1	35466608	35479212	-	KIAA0319L	hsa_circ_0011569	0	0	0	0	0	5	0	0	0	0	0	5
chr1	35466608	35507135	-	KIAA0319L	NA	0	0	0	0	0	2	0	0	0	0	0	2
chr1	35470863	35479212	-	KIAA0319L	hsa_circ_0011571	2	0	0	3	0	3	1	0	1	3	1	3
chr1	35474805	35479212	-	KIAA0319L	hsa_circ_0011572	0	0	0	0	2	0	0	0	0	0	2	0
chr1	35478966	35479212	-	KIAA0319L	hsa_circ_0004660	0	0	0	5	0	2	1	0	0	5	0	2
chr1	35739136	35746992	-	CLSPN	hsa_circ_0011585	0	0	2	0	0	0	1	1	2	1	0	1
chr1	35743141	35746992	-	CLSPN	hsa_circ_0011587	0	0	0	0	0	3	0	1	0	0	1	3
chr1	35745451	35746992	-	CLSPN	hsa_circ_0011588	0	0	0	3	4	0	0	1	0	3	4	0
chr1	35747907	35748604	-	CLSPN	hsa_circ_0003352	3	0	0	5	3	7	1	0	0	5	0	7
chr1	35831427	35835993	+	AGO4	NA	0	0	0	2	4	0	1	1	1	1	4	0
chr1	35945692	35973511	+	AGO3	hsa_circ_0003435	0	0	0	4	3	3	0	0	1	3	3	3
chr1	35966955	35973511	+	AGO3	hsa_circ_0002828	0	2	2	4	3	3	0	2	4	3	2	3
chr1	35972024	35973511	+	AGO3	hsa_circ_0011631	0	0	0	0	2	0	0	0	0	1	0	1
chr1	35972024	36004475	+	AGO3	NA	0	0	0	0	0	2	0	0	0	0	1	2
chr1	36004341	36009594	+	AGO3	hsa_circ_0011635	0	0	0	0	0	3	0	1	0	1	0	1
chr1	36004341	36014048	+	AGO3	hsa_circ_0011636	0	0	0	2	4	2	0	0	0	2	3	2
chr1	36039790	36040441	+	AGO3	hsa_circ_0011653	3	0	0	0	2	2	3	0	0	0	2	2
chr1	36091244	36093514	+	ADPRHL2	NA	0	0	0	0	3	0	0	0	0	0	0	0
chr1	36170971	36173478	+	MAP7D1	hsa_circ_0004093	0	0	0	3	0	0	0	1	1	2	1	0
chr1	36289095	36289251	+	THRAP3	NA	0	3	0	0	0	0	0	0	0	0	0	0
chr1	36348770	36358271	-	STK40	NA	0	0	0	0	4	8	0	0	0	0	0	0
chr1	36358239	36358822	-	STK40	hsa_circ_0011692	0	0	0	5	0	3	0	0	1	5	0	4
chr1	36358239	36361340	-	STK40	hsa_circ_0011693	0	2	0	0	0	0	0	0	0	0	1	0
chr1	36361221	36362656	-	STK40	hsa_circ_0000053	0	0	0	3	3	2	0	0	0	0	0	0
chr1	3740233	3746186	-	TP73-AS1	NA	0	0	0	4	0	2	0	0	0	0	0	0
chr1	37552645	37554242	-	SNIP1	NA	0	0	0	0	0	2	0	0	0	0	0	0
chr1	37582223	37583933	-	GNL2	hsa_circ_0001987	0	0	0	0	0	2	0	0	0	1	1	2
chr1	37582223	37587495	-	GNL2	hsa_circ_0011705	0	0	0	0	0	2	0	0	0	0	1	1
chr1	37587311	37589082	-	GNL2	NA	2	0	3	0	2	3	0	0	0	0	0	0
chr1	3780638	3784111	-	LRRC47	NA	0	0	0	2	0	0	0	0	0	0	0	0
chr1	3780638	3785203	-	LRRC47	NA	2	0	0	0	0	0	0	0	0	0	0	0
chr1	3781512	3784111	-	LRRC47	NA	0	0	0	0	2	0	0	0	0	1	3	0
chr1	3781512	3787310	-	LRRC47	NA	3	0	0	0	0	0	0	0	0	0	0	1
chr1	37835079	37840158	-	MTF1	hsa_circ_0011724	0	0	0	2	0	0	0	0	0	2	0	0
chr1	37864312	37868614	-	INPP5B	hsa_circ_0011725	0	0	0	0	0	2	0	0	1	0	0	0
chr1	37865761	37868614	-	INPP5B	hsa_circ_0011726	0	0	2	0	3	0	0	0	2	0	3	1
chr1	37866459	37874088	-	INPP5B	hsa_circ_0005807	6	0	3	18	11	15	0	0	0	0	0	0
chr1	37866459	37945850	-	INPP5B	NA	0	0	0	0	0	2	0	1	0	0	0	0
chr1	37872930	37874155	-	INPP5B	NA	0	0	0	2	0	0	0	0	0	2	0	0
chr1	37931913	37940798	-	INPP5B	hsa_circ_0011740	0	0	0	2	0	0	0	0	0	1	0	0
chr1	37980586	37981811	-	SF3A3	NA	0	0	0	0	0	3	0	0	0	1	0	0
chr1	38845939	38852488	-	RRAGC	NA	0	0	0	2	0	0	0	0	0	1	0	0
chr1	38998171	39001106	+	AKIRIN1	hsa_circ_0003529	0	0	0	0	3	3	0	0	0	1	3	2
chr1	39047036	39047987	+	n/a	NA	0	0	0	0	2	0	0	0	0	0	0	0
chr1	39121199	39122396	+	MACF1	NA	0	0	0	3	0	3	0	0	0	0	0	0
chr1	39350785	39359264	+	MACF1	hsa_circ_0011821	0	0	0	0	3	0	1	0	0	0	3	1
chr1	39370030	39372596	+	MACF1	NA	0	0	0	0	0	2	0	0	0	1	1	2
chr1	39439274	39439500	+	MACF1	hsa_circ_0011843	2	0	0	0	2	0	0	0	0	0	2	0
chr1	39567751	39572586	-	PABPC4	NA	0	0	0	0	2	0	1	0	0	0	0	0
chr1	39740165	39753052	+	PPIE	NA	0	0	0	0	0	2	0	0	0	0	0	2
chr1	39841135	39857417	-	TRIT1	hsa_circ_0006164	2	0	3	2	5	6	0	0	0	0	0	0
chr1	39853970	39857417	-	TRIT1	hsa_circ_0000057	0	2	2	4	0	6	0	2	2	4	1	5
chr1	40059334	40061812	+	CAP1	hsa_circ_0003107	0	0	0	0	2	0	0	0	0	0	1	0
chr1	40064227	40064559	+	CAP1	hsa_circ_0009142	0	0	0	0	2	0	0	0	0	0	0	0
chr1	40089410	40092507	-	PPT1	hsa_circ_0011885	0	0	0	0	0	0	0	0	0	0	2	2
chr1	40189055	40195764	+	RLF	hsa_circ_0011889	0	0	0	2	2	2	0	0	0	1	1	2
chr1	40189055	40202614	+	RLF	hsa_circ_0006373	8	2	6	12	13	26	9	2	6	13	12	22
chr1	40190772	40195764	+	RLF	hsa_circ_0011891	0	2	0	0	2	0	0	0	0	0	2	0
chr1	40190772	40202614	+	RLF	hsa_circ_0007302	2	0	3	7	7	9	2	0	3	7	7	9
chr1	40201928	40202614	+	RLF	NA	0	0	0	0	2	0	0	0	0	0	0	0
chr1	40260839	40272035	+	ZMPSTE24	NA	0	0	0	0	0	2	1	0	0	0	0	0
chr1	40267786	40272035	+	ZMPSTE24	hsa_circ_0008985	2	0	4	2	6	4	0	1	3	2	6	3
chr1	40267786	40286029	+	ZMPSTE24	NA	0	0	0	0	0	2	0	0	0	0	0	2
chr1	40456945	40457439	+	ZFP69B	NA	0	0	2	0	0	0	0	0	2	0	0	0
chr1	40738836	40753246	+	NFYC	NA	0	0	0	0	2	2	0	0	1	0	2	2
chr1	40983278	40991845	+	CTPS1	NA	0	0	0	2	0	0	0	0	0	2	0	0
chr1	40995917	40997526	+	CTPS1	NA	0	0	0	0	2	0	0	0	0	0	2	0
chr1	40997394	41001117	+	CTPS1	hsa_circ_0011929	0	0	0	3	4	7	0	0	0	3	3	3
chr1	40997394	41002254	+	CTPS1	hsa_circ_0011930	0	0	0	2	0	0	0	0	0	0	0	0
chr1	41008794	41009589	+	CTPS1	hsa_circ_0005157	0	0	3	6	9	7	0	0	2	3	9	7
chr1	41008794	41010254	+	CTPS1	hsa_circ_0008296	0	2	0	4	8	4	0	2	1	3	8	4
chr1	41046407	41075451	-	SCMH1	hsa_circ_0011938	0	0	0	2	0	0	0	0	1	2	1	0
chr1	41070595	41075451	-	SCMH1	hsa_circ_0000061	12	5	9	43	28	52	10	3	9	37	26	45
chr1	41113283	41117010	-	SCMH1	hsa_circ_0004628	5	6	6	12	18	17	5	6	6	13	18	15
chr1	41113283	41143112	-	SCMH1	hsa_circ_0000063	5	2	8	10	9	15	4	2	9	11	8	15
chr1	41113283	41151684	-	SCMH1	hsa_circ_0011945	0	0	0	3	2	6	0	0	0	0	1	6
chr1	41113283	41152741	-	SCMH1	hsa_circ_0011946	2	0	0	2	0	2	2	0	0	2	1	2
chr1	41113283	41161432	-	SCMH1	hsa_circ_0003751	2	0	2	4	6	4	0	0	0	2	5	4
chr1	41159725	41161432	-	SCMH1	NA	0	0	0	0	0	3	0	0	0	0	0	3
chr1	41186121	41194399	-	SCMH1	hsa_circ_0005303	0	3	2	8	4	3	0	0	0	0	0	0
chr1	41186121	41203247	-	SCMH1	NA	0	0	0	2	0	0	0	0	0	0	0	0
chr1	41628749	41628947	-	HIVEP3	hsa_circ_0011951	0	0	0	0	0	3	0	0	0	0	0	3
chr1	41846383	41849089	-	HIVEP3	NA	0	0	0	0	0	2	0	0	0	0	0	0
chr1	42227883	42311110	-	FOXJ3	hsa_circ_0011958	0	0	2	2	5	2	0	0	0	2	0	0
chr1	42227883	42323827	-	FOXJ3	hsa_circ_0011959	0	3	4	5	4	8	0	0	3	4	4	6
chr1	42265115	42278672	-	FOXJ3	hsa_circ_0006848	8	3	7	11	15	18	5	0	6	9	15	18
chr1	42265115	42278784	-	FOXJ3	NA	2	2	0	4	4	5	0	0	0	0	0	0
chr1	42265115	42311110	-	FOXJ3	hsa_circ_0004416	10	0	6	21	16	29	8	0	0	15	14	24
chr1	42265115	42323827	-	FOXJ3	NA	5	2	0	17	13	10	5	0	0	14	10	9
chr1	42278348	42278672	-	FOXJ3	NA	0	0	0	2	0	0	0	0	1	2	0	0
chr1	42278348	42311110	-	FOXJ3	hsa_circ_0011960	0	0	0	2	6	2	0	0	0	2	0	2
chr1	42278348	42323827	-	FOXJ3	NA	0	0	0	0	5	2	0	0	0	0	5	2
chr1	42311050	42323827	-	FOXJ3	NA	0	0	0	5	8	8	0	0	0	3	5	8
chr1	42773563	42775479	+	n/a	hsa_circ_0004752	2	0	0	7	3	12	0	0	0	0	0	0
chr1	43403177	43404550	+	SZT2	hsa_circ_0012033	0	0	0	3	0	0	0	0	0	2	1	0
chr1	43427281	43433190	+	SZT2	NA	0	0	0	0	0	0	0	0	0	2	0	0
chr1	43669100	43671875	+	KDM4A	NA	0	0	0	2	0	0	0	0	0	2	0	0
chr1	43671505	43683804	+	KDM4A	hsa_circ_0003099	0	0	0	0	0	2	0	0	0	0	1	1
chr1	43792102	43838311	+	ST3GAL3	hsa_circ_0012103	0	0	0	0	0	2	0	0	0	0	0	0
chr1	43824731	43838311	+	ST3GAL3	hsa_circ_0012107	0	0	0	3	4	3	1	1	0	3	4	0
chr1	43898235	43899727	+	ST3GAL3	hsa_circ_0012109	0	0	0	0	0	3	0	0	0	0	0	3
chr1	43920404	43920928	+	ST3GAL3	hsa_circ_0006595	3	0	6	15	11	25	3	1	4	14	11	21
chr1	43984865	43985621	+	B4GALT2	NA	0	0	0	0	0	2	0	0	0	0	0	2
chr1	44002313	44002985	-	SLC6A9	hsa_circ_0012133	0	0	0	2	2	0	1	0	0	1	2	0
chr1	44008353	44008623	-	SLC6A9	hsa_circ_0012134	0	0	3	2	3	5	0	0	3	2	2	5
chr1	44050950	44061227	+	AL139220.2	NA	0	0	0	0	2	0	0	0	0	0	0	0
chr1	44050950	44101615	+	AL139220.2	NA	0	0	0	0	0	2	0	0	0	0	0	0
chr1	44101560	44105514	+	AL139220.2	NA	2	0	0	6	5	13	0	0	0	0	0	0
chr1	44103066	44105514	+	AL139220.2	NA	0	0	2	2	3	6	0	0	0	0	0	0
chr1	44129353	44130756	+	KLF17	NA	0	2	2	0	3	9	1	2	2	0	2	9
chr1	44200542	44201443	-	n/a	NA	0	0	2	6	0	3	0	0	0	0	0	0
chr1	44200542	44201673	-	n/a	NA	0	0	0	2	0	0	0	0	0	0	0	0
chr1	44200542	44201679	-	n/a	NA	11	7	13	29	17	42	0	0	0	0	0	0
chr1	44200542	44206706	-	n/a	NA	2	4	4	5	6	8	0	0	0	0	0	0
chr1	44200542	44209369	-	n/a	NA	2	0	2	6	3	2	0	0	0	0	0	0
chr1	44214703	44214898	+	DMAP1	NA	0	0	0	2	0	0	0	0	0	2	0	0
chr1	44220534	44221640	-	n/a	NA	0	0	0	0	0	3	0	0	0	0	0	0
chr1	44241915	44248038	-	ERI3	NA	0	0	0	2	0	5	0	0	0	0	0	0
chr1	44247939	44251542	-	ERI3	hsa_circ_0000065	0	0	0	7	2	3	0	0	0	0	0	0
chr1	44247939	44256852	-	ERI3	NA	0	0	2	0	0	0	0	0	0	0	0	0
chr1	44247939	44319744	-	ERI3	NA	0	0	0	4	2	0	0	1	0	4	2	1
chr1	44247939	44339322	-	ERI3	hsa_circ_0012138	0	0	2	0	4	3	1	1	1	1	4	3
chr1	44247939	44352925	-	ERI3	hsa_circ_0012139	0	2	0	0	0	0	0	2	0	0	1	0
chr1	44284835	44313228	-	ERI3	hsa_circ_0012141	0	0	0	0	0	2	0	0	0	0	0	0
chr1	44284835	44319744	-	ERI3	hsa_circ_0005716	0	2	5	9	6	14	0	0	0	8	7	10
chr1	44284835	44339322	-	ERI3	hsa_circ_0007437	8	0	3	17	14	10	8	0	0	18	13	8
chr1	44284835	44352925	-	ERI3	hsa_circ_0012142	0	0	0	2	2	0	0	0	0	2	0	0
chr1	44308310	44313228	-	ERI3	hsa_circ_0012143	0	0	0	3	0	0	0	0	0	0	0	0
chr1	44308310	44319744	-	ERI3	hsa_circ_0012144	8	0	6	19	15	22	8	0	0	18	14	20
chr1	44308310	44339322	-	ERI3	hsa_circ_0007693	13	2	9	22	20	47	13	2	9	20	20	46
chr1	44308310	44352925	-	ERI3	hsa_circ_0012145	0	0	0	2	3	0	0	0	0	0	2	0
chr1	44313169	44319744	-	ERI3	NA	0	0	0	0	0	0	0	0	0	2	0	0
chr1	44319628	44339322	-	ERI3	hsa_circ_0005246	0	0	4	8	3	9	0	0	4	8	3	9
chr1	44319628	44352925	-	ERI3	hsa_circ_0012149	0	0	0	0	2	0	0	0	0	0	0	0
chr1	44334813	44339322	-	ERI3	NA	0	0	0	3	0	0	0	0	0	0	0	0
chr1	44339045	44339322	-	ERI3	hsa_circ_0012151	2	0	4	10	10	12	1	1	3	9	10	10
chr1	44339045	44352925	-	ERI3	NA	0	0	0	0	0	3	0	0	0	0	0	3
chr1	44411981	44412722	+	RNF220	hsa_circ_0012152	3	2	3	21	16	6	2	2	3	19	15	6
chr1	44411981	44416223	+	RNF220	NA	0	0	0	0	0	2	0	0	0	0	0	0
chr1	44750442	44753833	+	KIF2C	NA	0	0	0	0	0	2	1	0	0	0	0	2
chr1	44753733	44762658	+	KIF2C	hsa_circ_0012165	2	0	0	0	0	2	0	0	1	1	0	1
chr1	44757556	44758140	+	KIF2C	hsa_circ_0002563	22	23	24	67	68	58	20	21	23	63	62	51
chr1	44757556	44759348	+	KIF2C	hsa_circ_0012167	0	0	0	0	3	0	0	0	0	1	3	0
chr1	44757556	44760702	+	KIF2C	hsa_circ_0002952	0	0	0	0	2	0	0	0	0	0	0	1
chr1	44874678	44881739	-	EIF2B3	hsa_circ_0012186	0	0	0	0	0	2	0	0	0	1	1	2
chr1	44874678	44897444	-	EIF2B3	hsa_circ_0012187	0	0	0	0	0	3	0	0	0	0	0	3
chr1	44978315	44981177	-	EIF2B3	hsa_circ_0012196	0	0	0	0	2	0	1	0	0	0	2	0
chr1	45034312	45036299	-	ZSWIM5	NA	0	0	0	0	0	2	0	0	0	1	0	2
chr1	45087881	45088237	-	ZSWIM5	NA	0	0	4	3	3	7	0	0	4	3	3	7
chr1	45191260	45191640	-	ZSWIM5	NA	0	0	2	0	0	0	0	0	0	0	0	0
chr1	45330516	45334511	-	MUTYH	NA	0	0	0	3	0	0	0	0	0	0	0	0
chr1	45514507	45519054	-	PRDX1	NA	0	0	0	0	0	2	0	0	0	0	0	2
chr1	45552436	45561878	+	AKR1A1	hsa_circ_0012227	0	0	0	0	0	2	0	0	0	0	0	0
chr1	45566569	45567020	+	AKR1A1	hsa_circ_0000067	5	4	4	18	24	19	5	4	4	18	22	17
chr1	45600385	45602365	+	NASP	NA	0	0	0	0	4	0	0	0	0	0	0	0
chr1	45602255	45605016	+	NASP	NA	2	0	0	0	0	4	2	0	0	0	0	4
chr1	45615013	45616393	+	NASP	hsa_circ_0012248	0	0	0	3	0	0	0	0	0	3	0	0
chr1	45628260	45660377	-	GPBP1L1	NA	0	0	0	2	0	0	0	0	0	0	0	0
chr1	45630482	45634236	-	GPBP1L1	NA	0	0	0	0	0	2	0	1	0	0	0	1
chr1	45630482	45640403	-	GPBP1L1	NA	0	0	0	6	3	5	0	0	0	6	3	3
chr1	45633489	45642499	-	GPBP1L1	hsa_circ_0005361	2	0	0	4	5	0	2	0	0	3	4	0
chr1	45634096	45660377	-	GPBP1L1	NA	2	0	2	3	5	0	0	0	0	0	0	0
chr1	45640210	45642499	-	GPBP1L1	hsa_circ_0008774	3	4	0	10	9	17	3	4	0	9	7	15
chr1	45659028	45661225	-	GPBP1L1	hsa_circ_0000068	0	2	0	0	0	2	0	2	0	0	0	2
chr1	45727631	45729769	-	IPP	hsa_circ_0012275	0	0	0	2	0	2	0	0	0	2	0	2
chr1	45824433	45829581	+	MAST2	hsa_circ_0012277	0	0	0	0	2	3	0	0	0	1	0	2
chr1	45899873	45959477	+	MAST2	NA	0	0	0	0	2	0	0	0	0	0	0	0
chr1	45911040	45959477	+	MAST2	NA	0	0	0	2	0	0	0	0	0	0	0	0
chr1	46055795	46066179	-	n/a	NA	0	0	0	0	0	2	0	0	0	0	0	0
chr1	46055795	46080750	-	PIK3R3	hsa_circ_0012300	0	3	6	7	5	5	1	3	5	0	5	4
chr1	46061929	46080750	-	PIK3R3	hsa_circ_0012301	2	0	2	0	0	0	2	0	2	0	0	1
chr1	46077515	46080750	-	PIK3R3	hsa_circ_0003161	5	0	0	7	5	7	0	0	0	5	3	5
chr1	46309101	46310316	+	UQCRH	hsa_circ_0012333	0	0	0	2	2	3	0	0	0	0	0	0
chr1	46309897	46310316	+	UQCRH	NA	0	0	0	3	3	3	0	0	0	2	3	3
chr1	46571417	46572167	-	MKNK1	NA	0	0	0	0	2	0	0	0	0	0	0	0
chr1	46632759	46635970	-	ATPAF1	NA	0	0	0	0	2	0	0	0	0	0	0	0
chr1	46678469	46691937	-	EFCAB14	NA	0	0	0	0	0	2	0	0	0	0	0	0
chr1	47260289	47272241	-	STIL	NA	2	0	3	0	2	6	2	0	3	0	0	6
chr1	47262903	47272241	-	STIL	hsa_circ_0012363	0	0	2	0	0	0	0	0	2	0	0	0
chr1	47269635	47272241	-	STIL	hsa_circ_0012366	2	0	2	0	0	3	2	0	1	0	0	3
chr1	47269635	47304996	-	STIL	NA	0	0	0	0	0	0	0	2	0	0	0	0
chr1	47272076	47282459	-	STIL	hsa_circ_0012368	0	0	0	0	0	3	0	0	0	1	0	1
chr1	47272076	47301748	-	STIL	NA	0	0	0	0	0	2	0	0	0	0	0	3
chr1	47280241	47282459	-	STIL	hsa_circ_0000069	4	0	6	11	8	17	3	0	5	6	6	18
chr1	47287551	47295848	-	STIL	hsa_circ_0012378	0	0	0	0	2	2	0	0	0	0	0	0
chr1	47287551	47300152	-	STIL	hsa_circ_0004280	2	0	0	0	2	3	0	0	0	0	0	0
chr1	47287551	47304996	-	STIL	NA	2	0	0	3	2	2	0	0	0	3	2	1
chr1	47295765	47300152	-	STIL	hsa_circ_0012379	0	0	0	0	2	2	0	0	0	0	1	0
chr1	47295765	47301748	-	STIL	hsa_circ_0002632	6	4	2	10	20	14	4	4	2	12	18	14
chr1	47295765	47304996	-	STIL	hsa_circ_0005428	0	0	0	0	5	4	0	0	0	0	4	4
chr1	47301561	47310362	-	STIL	hsa_circ_0007322	2	2	0	3	0	5	2	2	0	4	0	3
chr1	47363088	47376872	+	CMPK1	NA	0	0	0	2	0	0	0	0	0	0	0	0
chr1	47368469	47373107	+	CMPK1	hsa_circ_0012383	0	0	0	0	3	0	0	0	0	0	3	0
chr1	47368469	47375293	+	CMPK1	hsa_circ_0008201	0	0	0	4	4	10	0	0	0	5	4	9
chr1	50490588	50491801	-	FAF1	NA	0	0	0	0	0	2	0	0	0	0	0	0
chr1	50490588	50535457	-	FAF1	hsa_circ_0008981	2	0	0	0	0	0	0	0	0	1	0	0
chr1	50535369	50584811	-	FAF1	hsa_circ_0012396	0	0	0	0	0	3	0	0	0	0	0	3
chr1	50535369	50596216	-	FAF1	hsa_circ_0012397	4	2	0	9	9	11	4	2	0	9	9	10
chr1	50539592	50596216	-	FAF1	hsa_circ_0012400	0	0	4	8	5	11	0	1	3	6	5	10
chr1	50567077	50584811	-	FAF1	NA	2	0	0	0	2	0	1	0	0	1	1	1
chr1	50567077	50596216	-	FAF1	hsa_circ_0008197	5	7	7	31	32	30	4	6	4	30	32	26
chr1	50582618	50596216	-	FAF1	hsa_circ_0012402	0	0	3	3	2	3	1	0	0	3	2	2
chr1	50582618	50705891	-	FAF1	NA	0	0	0	2	0	0	0	0	0	2	0	0
chr1	50655442	50744775	-	FAF1	hsa_circ_0004619	0	0	0	2	2	0	0	0	0	3	1	0
chr1	50655442	50752523	-	FAF1	NA	0	0	2	0	0	0	0	0	0	0	0	0
chr1	50705786	50801677	-	FAF1	hsa_circ_0000070	0	0	0	3	0	0	0	0	0	0	0	0
chr1	50705786	50857997	-	FAF1	NA	0	0	2	0	0	2	0	0	0	0	0	0
chr1	50734193	50744775	-	FAF1	NA	0	0	0	3	2	0	0	0	0	0	0	0
chr1	50738863	50744775	-	FAF1	hsa_circ_0012409	0	0	2	4	0	0	0	0	2	4	0	0
chr1	50738863	50801677	-	FAF1	NA	0	0	0	0	4	0	0	0	0	0	0	0
chr1	50780857	50801677	-	FAF1	NA	2	0	0	2	2	0	0	0	0	0	0	0
chr1	50788000	50801677	-	FAF1	hsa_circ_0005191	6	4	4	30	21	25	6	0	4	25	18	25
chr1	50788000	50857997	-	FAF1	hsa_circ_0003332	4	0	2	4	6	2	0	0	0	4	5	0
chr1	50854342	50857997	-	FAF1	NA	0	0	0	0	3	0	0	0	0	0	0	0
chr1	51363866	51366029	-	EPS15	hsa_circ_0012417	0	0	0	0	0	2	0	0	0	0	1	2
chr1	51394381	51400953	-	EPS15	hsa_circ_0012421	0	0	0	0	0	2	0	0	0	0	0	0
chr1	51394381	51421858	-	EPS15	hsa_circ_0012423	0	0	2	0	3	5	0	0	0	0	0	5
chr1	51394381	51447105	-	EPS15	NA	0	0	0	0	0	3	1	0	0	0	0	0
chr1	51394381	51448135	-	EPS15	hsa_circ_0012425	3	0	2	3	3	6	2	1	2	0	0	7
chr1	51402435	51406108	-	EPS15	hsa_circ_0004501	0	0	0	0	0	0	0	1	0	0	2	0
chr1	51402435	51408332	-	EPS15	hsa_circ_0005567	5	3	3	8	8	10	3	1	3	7	7	7
chr1	51402435	51445045	-	EPS15	hsa_circ_0012433	0	0	0	2	0	0	0	0	0	0	0	0
chr1	51402435	51465326	-	EPS15	hsa_circ_0012436	0	0	0	0	0	2	0	1	0	0	0	2
chr1	51405905	51408332	-	EPS15	hsa_circ_0004877	0	0	0	3	0	0	0	1	0	3	1	0
chr1	51421786	51448135	-	EPS15	hsa_circ_0012444	0	0	0	3	0	0	0	0	0	1	0	0
chr1	51440347	51448135	-	EPS15	hsa_circ_0006125	0	0	0	2	0	0	0	0	0	2	0	1
chr1	51461091	51463798	-	EPS15	hsa_circ_0012448	0	0	0	0	0	2	0	0	0	0	0	0
chr1	51461091	51465326	-	EPS15	hsa_circ_0007330	0	2	6	10	14	12	0	0	6	9	14	0
chr1	51461091	51481314	-	EPS15	hsa_circ_0006350	2	0	0	2	0	0	0	0	0	0	0	0
chr1	51741840	51750195	+	OSBPL9	NA	0	0	0	0	0	2	0	0	0	0	0	0
chr1	51745536	51750195	+	OSBPL9	NA	0	0	0	0	2	3	0	0	0	0	0	1
chr1	51745536	51765981	+	OSBPL9	hsa_circ_0003622	0	0	0	0	0	2	0	1	0	0	0	2
chr1	51745536	51772723	+	OSBPL9	hsa_circ_0012458	0	0	0	0	0	2	0	0	0	0	1	2
chr1	51748369	51765981	+	OSBPL9	NA	0	0	0	0	0	2	0	0	0	0	0	0
chr1	51750145	51761971	+	OSBPL9	hsa_circ_0012460	0	0	0	3	0	3	0	0	0	4	0	0
chr1	51750145	51765981	+	OSBPL9	hsa_circ_0008022	0	0	0	0	2	0	0	0	0	0	0	0
chr1	51750145	51772182	+	OSBPL9	hsa_circ_0008811	0	0	0	0	0	3	0	0	1	0	0	0
chr1	51814035	51814813	-	NRDC	hsa_circ_0012474	0	0	0	0	0	2	0	0	0	0	0	0
chr1	51814035	51834057	-	NRDC	NA	0	2	0	0	0	0	0	0	0	0	0	0
chr1	51818066	51821555	-	NRDC	NA	0	0	0	0	0	2	0	0	0	0	0	0
chr1	51818066	51834170	-	NRDC	hsa_circ_0003613	0	0	0	2	2	3	0	0	0	1	1	3
chr1	51823664	51827869	-	NRDC	NA	0	0	0	0	0	2	1	0	0	0	0	2
chr1	51823664	51834057	-	NRDC	NA	2	0	0	2	2	2	0	0	0	0	0	0
chr1	51823664	51834170	-	NRDC	hsa_circ_0007430	9	6	4	16	14	14	6	5	3	12	15	12
chr1	51827796	51834170	-	NRDC	hsa_circ_0009076	3	5	3	6	8	6	0	3	3	5	0	4
chr1	51827796	51840514	-	NRDC	hsa_circ_0012480	0	0	0	0	0	2	0	0	0	0	0	2
chr1	51834017	51855388	-	NRDC	NA	0	0	0	0	2	0	0	0	0	0	0	0
chr1	52023491	52028630	-	TXNDC12	NA	0	0	0	0	0	2	1	0	0	0	0	0
chr1	52233171	52239595	+	ZFYVE9	hsa_circ_0012492	0	0	0	0	0	3	1	0	1	1	0	2
chr1	52263773	52303925	+	ZFYVE9	NA	0	0	0	0	2	0	0	0	0	0	2	0
[truncated: 20,828 more rows]
