# Supplementary material for: An improved method for circular RNA purification using RNase R that efficiently removes linear RNAs containing G-quadruplexes or structured 3′ ends
Source: Nucleic Acids Res. 2019 Jul 3;47(16):8755–69. doi: 10.1093/nar/gkz576 (PMC6895279; doi:10.1093/nar/gkz576)
Supplement: gkz576_Supplemental_Files [file gkz576_supplemental_files.zip › Supplementary Table S3.xlsx]

## Sheet: HeLa ciRNA (KCl)
Chrom	Start	End	Strand	Gene	Rep1 Control KCl	Rep1 RNaseR KCl	Rep2 Control KCl	Rep2 RNaseR KCl
chr1	108695781	108696007	+	PRPF38B	0	0	0	3
chr1	109627904	109628063	+	AMPD2	0	0	0	2
chr1	112690099	112691629	+	MOV10	0	1	0	3
chr1	112692930	112694001	+	MOV10	0	4	1	0
chr1	112694897	112695391	+	MOV10	0	0	0	2
chr1	112699983	112700187	+	MOV10	0	0	0	3
chr1	114727117	114730257	-	CSDE1	0	0	0	3
chr1	116392989	116393495	+	ATP1A1	0	0	0	2
chr1	117095368	117096117	+	TTF2	0	0	0	2
chr1	11844074	11845491	+	NPPA-AS1	0	2	0	0
chr1	119921835	119922235	-	NOTCH2	0	0	0	2
chr1	119924027	119925304	-	NOTCH2	0	2	0	0
chr1	1320556	1320995	-	INTS11	0	2	0	0
chr1	149064515	149065525	-	NBPF9	0	2	0	0
chr1	149927325	149927725	-	SF3B4	0	0	0	3
chr1	150557336	150557477	+	ADAMTSL4	0	2	0	1
chr1	150578508	150578842	-	MCL1	0	0	0	4
chr1	150578521	150578842	-	MCL1	0	2	0	2
chr1	151369573	151369712	-	SELENBP1	0	2	0	1
chr1	151400846	151401199	+	PSMB4	0	0	0	4
chr1	151424307	151424954	-	POGZ	0	0	0	3
chr1	151692585	151692888	+	SNX27	0	0	0	2
chr1	153625749	153626319	-	S100A13	0	0	0	2
chr1	153662818	153663018	-	ILF2	0	5	0	0
chr1	153665364	153665662	-	ILF2	0	0	0	3
chr1	153771964	153772311	+	INTS3	0	0	0	4
chr1	153940286	153940430	-	DENND4B	0	2	0	0
chr1	153976793	153976975	-	JTB	0	3	0	0
chr1	153991224	153991543	+	RPS27	0	0	0	3
chr1	15426019	15427120	+	EFHD2	0	0	0	2
chr1	154261110	154261568	+	UBAP2L	0	0	0	2
chr1	154598011	154598401	-	ADAR	0	0	0	2
chr1	154598610	154601040	-	ADAR	0	0	0	2
chr1	155133781	155133923	+	EFNA1	0	6	0	0
chr1	155265977	155266728	-	CLK2	0	0	0	2
chr1	155757350	155757890	-	GON4L	0	0	0	3
chr1	155926869	155927103	-	KHDC4	0	3	0	0
chr1	156273483	156274596	-	SMG5	0	1	0	2
chr1	156334955	156335826	-	CCT3	0	2	0	0
chr1	156596153	156596386	-	GPATCH4	0	0	0	2
chr1	160238797	160239696	-	DCAF8	0	0	0	6
chr1	160305804	160306353	-	COPA	0	0	0	2
chr1	160356755	160357010	+	NCSTN	0	2	0	0
chr1	161162098	161162242	+	USP21	0	2	0	0
chr1	16133954	16134467	-	EPHA2	0	0	0	2
chr1	168044672	168044878	+	DCAF6	0	0	0	2
chr1	173866231	173866527	-	GAS5	0	4	0	2
chr1	173866827	173866990	-	GAS5	0	14	0	7
chr1	17412213	17413072	-	RCC2	0	0	0	3
chr1	179345077	179347576	+	SOAT1	0	0	0	2
chr1	186331601	186332194	-	TPR	0	2	0	0
chr1	201870859	201871136	+	IPO9	0	2	0	0
chr1	202756542	202758390	-	KDM5B	0	2	0	0
chr1	204430103	204431668	-	PIK3C2B	0	2	0	0
chr1	207783331	207785043	+	CD46	0	0	0	3
chr1	209833359	209835051	+	UTP25	0	0	0	2
chr1	214651887	214652795	+	CENPF	0	0	0	2
chr1	21703656	21704261	-	USP48	0	2	0	0
chr1	21872783	21872996	-	HSPG2	0	2	0	0
chr1	220154086	220157269	-	RAB3GAP2	0	3	0	0
chr1	220210520	220210800	-	RAB3GAP2	0	0	0	2
chr1	226362117	226363098	-	PARP1	0	0	0	2
chr1	226984942	226985224	+	COQ8A	0	3	0	2
chr1	227081043	227091885	-	CDC42BPA	0	0	0	2
chr1	228286351	228286749	+	OBSCN	0	2	0	2
chr1	228286351	228286750	+	OBSCN	0	2	0	3
chr1	228370239	228370661	+	OBSCN	0	2	1	2
chr1	23318713	23321527	-	HNRNPR	0	0	0	2
chr1	236566067	236566645	-	HEATR1	0	0	0	3
chr1	236808774	236810479	+	MTR	0	0	0	4
chr1	23961135	23961415	+	PNRC2	0	0	0	2
chr1	246867379	246867660	-	AHCTF1	0	2	0	5
chr1	248857512	248857827	-	ZNF692	2	0	0	0
chr1	2509082	2509861	-	PANK4	0	2	0	0
chr1	26284507	26285463	-	UBXN11	0	0	2	1
chr1	26731605	26732651	+	ARID1A	0	2	0	0
chr1	28205384	28208341	-	DNAJC8	0	2	0	0
chr1	28536027	28536240	+	RCC1	0	2	0	0
chr1	28580672	28581110	-	SNHG12	0	2	0	0
chr1	32226531	32228474	+	EIF3I	0	0	0	3
chr1	32394163	32394403	-	BSDC1	0	2	0	2
chr1	33491703	33493159	+	ZSCAN20	0	0	0	2
chr1	35454812	35456012	-	KIAA0319L	0	0	0	2
chr1	36137342	36137795	-	TRAPPC3	0	3	0	0
chr1	36301697	36303771	+	THRAP3	0	0	0	2
chr1	37593870	37595758	-	GNL2	0	0	0	2
chr1	37945864	37946251	-	INPP5B	0	2	0	0
chr1	38019384	38022673	+	UTP11	0	0	0	2
chr1	39564806	39565105	-	PABPC4	0	0	0	2
chr1	41008891	41009410	+	CTPS1	0	4	0	0
chr1	41008891	41009420	+	CTPS1	0	2	0	0
chr1	44753255	44753699	+	KIF2C	5	14	6	23
chr1	44759349	44760260	+	KIF2C	0	2	0	0
chr1	44775601	44776006	+	RPS8	0	0	2	3
chr1	44778130	44778554	+	RPS8	0	0	0	17
chr1	46022972	46023213	+	MAST2	0	1	0	2
chr1	53940133	53945554	-	HSPB11	0	0	0	2
chr1	55056190	55057305	+	PCSK9	0	1	0	2
chr1	55056190	55057307	+	PCSK9	0	3	2	9
chr1	55056190	55057310	+	PCSK9	0	0	0	2
chr1	55147084	55147648	-	USP24	0	2	0	0
chr1	62440038	62441462	+	USP1	0	0	0	3
chr1	67424306	67424887	-	SERBP1	0	2	0	2
chr1	68487008	68488373	-	DEPDC1	0	0	0	7
chr1	71065173	71065677	-	ZRANB2	0	4	0	5
chr1	75786275	75787471	+	RABGGTB	0	1	0	4
chr1	8866527	8867116	-	ENO1	0	4	0	0
chr1	8867277	8867987	-	ENO1	0	2	0	3
chr1	8868078	8870451	-	ENO1	0	0	0	2
chr1	92832118	92833367	+	RPL5	0	2	0	0
chr1	93571866	93576013	-	BCAR3	0	2	0	0
chr10	102148939	102149150	+	PPRC1	0	2	0	0
chr10	103405184	103405961	+	PDCD11	0	1	0	2
chr10	103627233	103660982	-	SH3PXD2A	0	4	0	2
chr10	112442382	112443514	-	ZDHHC6	0	2	0	0
chr10	119050004	119050520	-	EIF3A	0	0	0	3
chr10	119169364	119172381	-	PRDX3	0	2	0	0
chr10	11930017	11931640	-	UPF2	0	0	0	2
chr10	133419593	133420004	+	MTG1	0	0	0	2
chr10	32908557	32910222	-	ITGB1	0	0	0	2
chr10	5453561	5454239	+	NET1	0	2	0	0
chr10	60784862	60785645	+	CDK1	0	3	0	0
chr10	71287766	71288546	+	UNC5B	0	1	2	5
chr10	71287766	71288547	+	UNC5B	0	2	1	5
chr10	72274422	72274665	+	DDIT4	0	0	0	3
chr10	73505015	73505307	-	USP54	0	3	0	5
chr10	73791500	73791834	+	ZSWIM8	0	2	0	0
chr10	75229702	75230862	+	VDAC2	0	3	0	0
chr10	80504779	80507204	+	TSPAN14	4	3	4	7
chr10	92607238	92608993	+	KIF11	0	2	0	0
chr10	97360640	97363853	-	RRP12	0	0	0	2
chr10	97744916	97748247	+	ZFYVE27	0	1	0	2
chr10	97757724	97759213	+	ZFYVE27	0	0	0	2
chr10	99813145	99817284	+	ABCC2	0	2	0	0
chr11	10806079	10806819	-	EIF4G2	0	3	0	0
chr11	112230231	112230595	+	PTS	0	2	0	0
chr11	119049239	119049555	-	HYOU1	0	0	0	2
chr11	120424416	120428020	+	ARHGEF12	0	0	0	2
chr11	123058861	123059058	-	HSPA8	0	2	0	0
chr11	134209506	134210269	-	NCAPD3	0	0	0	2
chr11	18403812	18405376	+	LDHA	0	2	0	2
chr11	3019290	3020219	-	CARS	0	0	0	5
chr11	4107536	4109616	+	RRM1	0	2	0	0
chr11	45948978	45949401	-	PHF21A	0	2	0	1
chr11	46544086	46545603	-	AMBRA1	0	0	0	2
chr11	46702766	46702958	+	ZNF408	0	2	0	0
chr11	46762220	46762626	-	CKAP5	0	2	0	0
chr11	46876846	46877198	-	LRP4	0	0	0	2
chr11	47161191	47161436	+	C11orf49	0	0	0	3
chr11	47161191	47161438	+	C11orf49	0	8	2	9
chr11	47420438	47420630	-	PSMC3	0	1	0	2
chr11	47792020	47792785	-	NUP160	0	4	0	3
chr11	48153887	48155792	+	PTPRJ	0	2	0	0
chr11	57416710	57417747	-	SLC43A3	0	0	0	3
chr11	57425695	57425988	-	SLC43A3	0	0	0	2
chr11	57426377	57426587	-	SLC43A3	0	2	0	7
chr11	57426678	57427061	-	SLC43A3	0	0	0	2
chr11	59652612	59652837	-	PATL1	0	0	0	2
chr11	61325729	61326778	-	DDB1	0	0	0	2
chr11	61325730	61326778	-	DDB1	0	2	0	0
chr11	61353175	61353783	-	CYB561A3	0	0	0	2
chr11	62130591	62137798	+	INCENP	0	0	0	2
chr11	62853138	62853551	-	SNHG1	0	0	0	4
chr11	62853146	62853551	-	SNHG1	0	4	0	5
chr11	62853854	62854017	-	SNHG1	0	2	0	3
chr11	6477288	6477717	-	ARFIP2	0	1	0	3
chr11	65018734	65020394	+	ARL2	0	0	0	2
chr11	65032204	65032411	+	ARL2-SNX15	0	2	0	0
chr11	65281733	65282453	+	POLA2	0	2	0	0
chr11	6540084	6544097	+	DNHD1	0	0	0	2
chr11	65579437	65579916	+	EHBP1L1	0	0	0	3
chr11	65634642	65634946	+	PCNX3	0	0	0	2
chr11	6563565	6563664	+	DNHD1	0	1	0	2
chr11	6601632	6601851	-	RRP8	0	3	0	0
chr11	66055586	66056817	+	SF3B2	0	0	0	2
chr11	67610571	67610967	+	NDUFV1	0	0	0	2
chr11	68030734	68032126	+	NDUFS8	0	0	0	4
chr11	68363944	68365550	+	LRP5	0	2	0	0
chr11	68446534	68448783	+	LRP5	0	0	0	2
chr11	68896703	68897926	-	MRPL21	0	0	0	2
chr11	72229753	72229897	+	INPPL1	0	0	0	2
chr11	74203822	74204342	+	PPME1	0	0	0	2
chr11	75425605	75426519	-	KLHL35	0	0	0	2
chr11	773652	774007	-	GATD1	0	0	0	2
chr11	7995368	7995922	+	EIF3F	0	4	0	1
chr11	8621344	8621644	-	TRIM66	0	0	2	4
chr11	93732312	93733086	-	TAF1D	0	3	0	0
chr11	93733421	93734624	-	TAF1D	0	0	0	3
chr11	93734684	93736140	-	TAF1D	0	3	0	0
chr12	103931624	103932258	+	HSP90B1	0	3	0	0
chr12	103956768	103957068	-	C12orf73	0	2	0	0
chr12	108530343	108531203	-	SART3	0	2	0	0
chr12	108657445	108658737	-	CORO1C	0	2	0	0
chr12	112141225	112142063	+	TRAFD1	0	0	0	2
chr12	112406365	112406746	-	RPL6	0	2	0	0
chr12	112408700	112409586	-	RPL6	0	2	0	3
chr12	113268873	113269756	+	TPCN1	0	2	0	0
chr12	113369210	113372615	+	PLBD2	0	0	0	2
chr12	119708346	119710250	-	CIT	0	0	0	2
chr12	119710660	119712177	-	CIT	0	0	2	0
chr12	120717043	120719874	+	UNC119B	0	2	0	0
chr12	121443060	121443679	-	KDM2B	0	0	0	4
chr12	121849100	121849686	-	HPD	0	0	0	2
chr12	122129630	122129915	+	MLXIP	0	13	3	24
chr12	122498879	122500639	-	ZCCHC8	0	0	0	2
chr12	122505734	122506833	-	RSRC2	0	2	0	0
chr12	122571127	122572936	+	KNTC1	0	2	0	0
chr12	122591454	122592887	+	KNTC1	0	2	0	0
chr12	122621971	122622441	+	KNTC1	0	0	0	2
chr12	122981267	122981573	+	ARL6IP4	0	2	0	0
chr12	123651057	123652514	+	GTF2H3	0	0	0	2
chr12	123734009	123735506	+	ATP6V0A2	0	0	0	2
chr12	123735625	123737031	+	ATP6V0A2	0	0	0	2
chr12	124334648	124335134	-	NCOR2	0	2	0	0
chr12	124968674	124968866	-	DHX37	0	1	0	2
chr12	124971436	124972502	-	DHX37	0	4	0	0
chr12	14793952	14794536	-	WBP11	0	0	2	0
chr12	2931241	2933395	+	TULP3	0	0	0	3
chr12	29370266	29371527	-	ERGIC2	0	0	0	2
chr12	31101131	31101807	+	DDX11	0	2	0	0
chr12	45348632	45350636	+	ANO6	0	2	0	0
chr12	46229295	46229563	-	SLC38A1	0	0	0	2
chr12	46364029	46364388	-	SLC38A2	0	5	0	8
chr12	48133058	48133292	+	PFKM	0	2	0	0
chr12	49048796	49049104	-	KMT2D	2	0	0	0
chr12	49053669	49053977	-	KMT2D	0	2	0	0
chr12	49324038	49325480	+	TROAP	0	1	0	3
chr12	49797416	49798349	-	NCKAP5L	0	2	0	0
chr12	49802003	49802957	-	NCKAP5L	0	2	0	0
chr12	49992399	49992549	-	RACGAP1	0	0	0	2
chr12	53021861	53022466	+	EIF4B	0	2	0	0
chr12	53464853	53465905	+	PCBP2	0	2	0	0
chr12	53467294	53467773	+	PCBP2	0	2	0	0
chr12	55968170	55968752	+	CDK2	0	0	0	2
chr12	56109294	56109833	+	PA2G4	0	1	0	2
chr12	56116800	56117125	+	RPL41	0	5	0	3
chr12	56181135	56181481	-	SMARCC2	0	2	0	0
chr12	56257384	56257827	-	ANKRD52	1	6	2	10
chr12	56257385	56257827	-	ANKRD52	0	10	1	12
chr12	57489972	57490183	+	MARS	0	0	0	3
chr12	57515337	57515897	+	MARS	0	0	0	2
chr12	57716194	57716391	+	OS9	0	2	0	0
chr12	6384685	6384994	+	LTBR	0	0	0	2
chr12	6592084	6592392	-	CHD4	0	2	0	0
chr12	6596162	6597893	-	CHD4	0	0	0	2
chr12	6601789	6601959	-	CHD4	0	0	0	2
chr12	67302616	67304587	+	CAND1	0	0	0	2
chr12	6856892	6857602	+	USP5	0	0	0	2
chr12	6859542	6860120	+	USP5	0	3	0	0
chr12	68808492	68809183	+	MDM2	0	0	0	2
chr12	6967259	6967675	-	PHB2	0	0	0	2
chr12	6967261	6967675	-	PHB2	0	2	0	0
chr12	6971092	6974303	+	EMG1	0	0	0	2
chr12	76373434	76375272	-	OSBPL8	0	2	0	0
chr12	88505257	88506310	-	KITLG	0	4	0	0
chr12	88505264	88506310	-	KITLG	0	0	0	4
chr12	916504	916638	-	RAD52	0	3	0	1
chr12	98598036	98598493	+	SLC25A3	0	4	0	0
chr13	114243349	114243831	+	CDC16	0	2	0	0
chr13	20797085	20799164	-	XPO4	0	0	0	2
chr13	20979816	20981465	-	LATS2	0	2	0	2
chr13	33830856	33831214	+	RFC3	0	2	0	0
chr13	41320825	41323042	+	NAA16	0	0	0	2
chr13	45340810	45341041	-	TPT1	0	2	0	0
chr13	48090437	48094953	-	MED4	0	2	0	0
chr13	51374829	51376047	-	INTS6	0	0	0	4
chr14	103466092	103466321	+	MARK3	0	2	0	0
chr14	104706177	104706881	+	INF2	0	2	0	0
chr14	104893136	104893497	+	CEP170B	0	16	0	19
chr14	105147910	105148115	-	JAG2	0	0	0	4
chr14	21263371	21269297	-	HNRNPC	0	2	0	0
chr14	22922274	22922442	-	PRMT5	0	2	0	0
chr14	23301879	23302159	-	PPP1R3E	0	0	0	3
chr14	23301881	23302159	-	PPP1R3E	0	1	0	3
chr14	23321821	23322151	+	PABPN1	0	0	0	2
chr14	23562085	23562287	-	AP1G2	0	0	0	2
chr14	64441454	64442033	+	MTHFD1	0	1	0	2
chr14	67584125	67585545	+	PLEKHH1	0	0	0	2
chr14	67691271	67692437	-	RDH11	0	0	0	2
chr14	77243057	77244311	+	TMEM63C	0	2	0	0
chr14	77674282	77675655	-	ALKBH1	0	0	0	2
chr14	91304022	91305764	-	CCDC88C	0	0	0	3
chr14	92711499	92711658	-	LGMN	0	0	0	2
chr14	95116729	95117621	-	DICER1	0	2	0	0
chr15	28275038	28280067	-	HERC2	0	0	0	2
chr15	40038418	40038875	-	SRP14	0	3	0	2
chr15	40619012	40620605	+	KNL1	0	0	0	2
chr15	40774460	40775030	-	DNAJC17	0	2	0	0
chr15	41055384	41056621	-	INO80	0	0	0	2
chr15	43793084	43793689	+	SERF2	0	1	0	6
chr15	48503961	48505024	-	FBN1	0	0	0	2
chr15	63755352	63756436	-	HERC1	0	2	0	0
chr15	64688865	64689083	-	OAZ2	0	5	0	2
chr15	66502764	66503057	-	RPL4	0	5	0	9
chr15	69453722	69455139	+	RPLP1	0	4	0	2
chr15	72199781	72200473	-	PKM	0	0	0	5
chr15	72208908	72209672	-	PKM	0	0	0	2
chr15	72209892	72210346	-	PKM	0	0	0	2
chr15	72242242	72242619	-	PARP6	0	0	0	2
chr15	74411002	74411294	-	SEMA7A	0	1	0	2
chr15	75362779	75363998	-	MAN2C1	0	2	0	0
chr15	78483435	78484732	+	IREB2	0	3	0	0
chr15	82540154	82540425	-	RPS17	0	2	0	0
chr15	82540158	82540425	-	RPS17	0	0	0	3
chr15	85723321	85726371	+	AKAP13	0	0	0	2
chr15	88464913	88465586	-	MRPL46	0	2	0	1
chr15	89329139	89330080	-	POLG	0	0	0	4
chr15	90907496	90909285	+	MAN2A2	0	2	0	0
chr15	90911551	90912020	+	MAN2A2	0	3	0	4
chr15	92971928	92972240	+	CHD2	0	2	0	0
chr15	98943053	98948553	+	IGF1R	0	4	0	3
chr16	1760016	1760357	+	MAPK8IP3	0	4	1	0
chr16	1962927	1963148	-	RPS2	0	18	0	0
chr16	1962929	1963148	-	RPS2	0	0	0	2
chr16	1962931	1963148	-	RPS2	3	11	8	11
chr16	1999149	1999495	-	ZNF598	0	0	0	2
chr16	2062601	2062952	+	TSC2	0	0	0	2
chr16	21962517	21962722	+	UQCRC2	0	0	0	2
chr16	21962517	21962733	+	UQCRC2	0	2	0	0
chr16	24816957	24818569	+	TNRC6A	0	0	0	2
chr16	28835759	28835907	+	ATXN2L	1	3	0	2
chr16	2937385	2938162	+	FLYWCH1	0	2	0	1
chr16	29798748	29798950	+	KIF22	0	4	0	0
chr16	29804066	29804789	+	KIF22	0	3	0	2
chr16	30666991	30667296	+	FBRS	0	0	0	3
chr16	31130901	31131173	+	KAT8	0	2	0	0
chr16	3674518	3675323	-	TRAP1	0	0	0	2
chr16	4426093	4426372	+	DNAJA3	0	2	0	0
chr16	46604482	46608296	-	SHCBP1	0	0	0	2
chr16	46681514	46682078	-	VPS35	0	0	0	2
chr16	46729173	46729593	-	MYLK3	0	0	0	2
chr16	4699204	4700969	-	ANKS3	0	0	0	2
chr16	47660820	47661699	+	PHKB	0	2	0	0
chr16	56872787	56878007	+	SLC12A3	0	0	0	2
chr16	56939360	56939863	+	HERPUD1	0	2	0	0
chr16	57059062	57059445	+	NLRC5	1	3	0	0
chr16	58534426	58536988	-	CNOT1	0	0	1	2
chr16	58718729	58719195	-	GOT2	0	0	0	2
chr16	635366	636093	-	METTL26	0	0	0	2
chr16	647545	647761	+	MCRIP2	0	4	0	1
chr16	647545	647762	+	MCRIP2	0	3	0	3
chr16	647545	648099	+	MCRIP2	0	0	0	2
chr16	669607	670101	+	RHOT2	0	8	0	7
chr16	70261184	70262345	-	AARS	0	3	0	0
chr16	70269784	70270195	-	AARS	0	18	0	13
chr16	70523929	70526562	+	SF3B3	0	0	0	3
chr16	70541835	70544408	+	SF3B3	0	0	0	2
chr16	70568496	70569016	+	SF3B3	0	2	0	0
chr16	71734732	71738941	-	AP1G1	0	0	0	3
chr16	71915729	71916438	+	IST1	0	3	0	0
chr16	71920823	71921319	+	IST1	0	2	0	0
chr16	84758808	84759338	+	USP10	0	2	0	3
chr16	84976545	84977094	-	ZDHHC7	0	4	0	0
chr16	85663094	85663304	+	GSE1	0	3	0	1
chr16	87833050	87834413	-	SLC7A5	0	1	0	6
chr16	87833052	87834413	-	SLC7A5	0	0	0	2
chr16	87837969	87838713	-	SLC7A5	1	0	0	4
chr16	87838836	87839701	-	SLC7A5	0	0	0	7
chr16	88033246	88035300	+	BANP	0	0	0	2
chr16	88646239	88646754	-	CYBA	0	3	0	0
chr16	88720770	88721165	-	PIEZO1	0	0	0	2
chr16	88722421	88722582	-	PIEZO1	0	0	0	2
chr16	88725107	88725415	-	PIEZO1	0	2	0	0
chr16	88725709	88726283	-	PIEZO1	0	0	0	6
chr16	89561369	89561540	+	RPL13	0	0	0	3
chr16	89561752	89562313	+	RPL13	0	2	0	7
chr16	89689325	89690529	+	CDK10	0	2	0	0
chr16	89692517	89693254	+	CDK10	0	1	0	2
chr16	89770655	89771677	-	FANCA	0	1	2	0
chr16	89791575	89791926	-	FANCA	0	0	1	2
chr16	89906285	89907216	+	TCF25	0	0	0	3
chr17	1012008	1012687	-	ABR	0	0	0	2
chr17	16026703	16027346	+	TTC19	0	5	0	0
chr17	16439061	16439305	+	LRRC75A-AS1	0	2	0	0
chr17	1675373	1675619	-	PRPF8	0	2	0	2
chr17	2372489	2372926	+	SGSM2	0	2	0	0
chr17	2692143	2692360	-	CLUH	0	2	0	0
chr17	2700846	2701139	-	CLUH	0	4	0	3
chr17	2700847	2701139	-	CLUH	0	6	0	4
chr17	2700855	2701139	-	CLUH	1	6	2	11
chr17	28168658	28172490	+	NLK	0	0	0	2
chr17	28388540	28395882	+	SARM1	0	2	0	0
chr17	28585685	28585863	-	SPAG5	0	2	0	3
chr17	28747265	28747818	+	TRAF4	0	2	0	0
chr17	29617652	29618789	-	CORO6	0	0	0	2
chr17	35137220	35137542	-	NLE1	0	0	0	2
chr17	36504041	36505296	-	MYO19	0	0	2	1
chr17	36504042	36505296	-	MYO19	0	9	7	0
chr17	36511480	36513428	-	MYO19	0	6	0	11
chr17	36511481	36513428	-	MYO19	0	0	1	9
chr17	38717954	38719491	+	MLLT6	0	2	0	1
chr17	38853135	38853697	-	RPL23	0	0	0	3
chr17	39201320	39202291	+	RPL19	0	2	0	3
chr17	39203110	39204044	+	RPL19	0	2	0	0
chr17	40022846	40023130	-	MED24	0	1	0	5
chr17	40399170	40399871	-	TOP2A	0	2	0	0
chr17	40416095	40416421	-	TOP2A	0	0	0	3
chr17	40833200	40834352	+	TMEM99	0	0	0	2
chr17	41825677	41827425	-	NT5C3B	0	0	0	2
chr17	41909725	41910221	-	ACLY	0	0	0	2
chr17	42568560	42568813	+	MLX	0	0	0	2
chr17	42569607	42569959	+	MLX	0	2	0	0
chr17	42582292	42582673	-	RETREG3	0	0	0	2
chr17	42704711	42705087	-	EZH1	0	0	0	2
chr17	42713418	42717975	-	EZH1	0	0	0	2
chr17	43534024	43536425	-	ETV4	0	2	0	0
chr17	44216011	44216528	-	UBTF	0	0	2	0
chr17	44322550	44322807	-	SLC25A39	0	2	0	0
chr17	44931754	44932055	-	KIF18B	0	2	0	0
chr17	44935438	44936031	-	KIF18B	0	0	0	2
chr17	44935439	44936031	-	KIF18B	2	0	2	10
chr17	4541912	4542463	-	MYBBP1A	0	2	0	0
chr17	4541915	4542463	-	MYBBP1A	1	23	0	40
chr17	4541949	4542463	-	MYBBP1A	0	4	0	0
chr17	4894634	4895048	+	MINK1	0	2	0	0
chr17	4894634	4895051	+	MINK1	0	0	1	3
chr17	49311486	49311926	-	ZNF652	0	0	0	2
chr17	50193071	50193942	-	COL1A1	0	2	0	0
chr17	50357253	50358187	+	XYLT2	0	0	0	2
chr17	5381506	5383092	+	RABEP1	0	2	0	0
chr17	5461130	5462318	-	DHX33	1	4	1	4
chr17	56899203	56901418	-	TRIM25	0	2	0	0
chr17	62680454	62680776	+	MRC2	0	0	0	2
chr17	62680454	62680777	+	MRC2	0	4	1	2
chr17	63807901	63808796	+	DDX42	0	0	0	2
chr17	64146001	64146206	+	SNHG25	0	3	0	0
chr17	67150013	67151045	-	HELZ	0	0	0	2
chr17	68035841	68037077	+	KPNA2	0	0	0	3
chr17	7244268	7244550	-	CTDNEP1	0	2	0	0
chr17	7311123	7311320	+	EIF5A	0	5	0	4
chr17	7311123	7311321	+	EIF5A	0	3	1	2
chr17	7384755	7386534	+	TNK1	0	2	0	0
chr17	75522334	75523248	+	TSEN54	0	2	0	0
chr17	7577917	7578142	+	SENP3-EIF4A1	0	3	0	0
chr17	75822659	75823240	+	UNK	0	0	0	2
chr17	76019088	76019527	-	EVPL	0	12	2	16
chr17	76019089	76019527	-	EVPL	0	2	1	3
chr17	76060418	76061109	-	SRP68	0	0	0	3
chr17	76084608	76085313	-	EXOC7	0	7	2	7
chr17	77490860	77492590	+	2019-09-09	0	2	0	0
chr17	77490860	77492598	+	2019-09-09	0	0	1	6
chr17	78125901	78126276	-	TMC6	0	2	1	0
chr17	78799046	78799666	-	USP36	0	2	0	1
chr17	7898103	7898473	+	CHD3	0	3	0	0
chr17	7901376	7902588	+	CHD3	0	3	0	0
chr17	7903504	7903801	+	CHD3	0	1	0	5
chr17	7903504	7903802	+	CHD3	0	2	0	2
chr17	7905166	7905596	+	CHD3	0	2	0	0
chr17	7936818	7937141	+	CNTROB	0	2	0	0
chr17	80110056	80110701	+	GAA	0	2	0	0
chr17	80138304	80139020	-	EIF4A3	0	0	0	2
chr17	80189873	80190747	+	CARD14	0	4	0	2
chr17	80471942	80473199	-	NPTX1	0	0	0	2
chr17	80473460	80475510	-	NPTX1	0	9	0	12
chr17	81715742	81715986	+	SLC25A10	0	4	0	1
chr17	81914722	81915439	-	SIRT7	0	2	1	5
chr17	81914727	81915439	-	SIRT7	0	2	0	0
chr17	81914729	81915439	-	SIRT7	1	2	0	0
chr17	8205413	8206490	-	AURKB	0	1	0	2
chr17	82060131	82060700	-	DUS1L	0	1	0	4
chr17	82062989	82063467	-	DUS1L	0	8	1	7
chr17	82064253	82064822	-	DUS1L	0	2	0	0
chr17	82082697	82082913	-	FASN	0	2	0	4
chr17	82091708	82092454	-	FASN	0	8	5	9
chr17	82237894	82238685	+	SLC16A3	0	4	0	2
chr17	82449309	82450699	-	CYBC1	0	2	0	2
chr17	8256964	8257780	+	PFAS	0	2	0	0
chr17	82616671	82617295	-	WDR45B	0	1	0	2
chr18	12028152	12028803	+	IMPA2	0	2	0	0
chr18	58709557	58709950	+	MALT1	0	0	0	3
chr18	6961789	6961944	-	LAMA1	0	3	0	0
chr18	6976109	6977726	-	LAMA1	0	0	0	2
chr18	6982610	6983098	-	LAMA1	0	0	0	2
chr19	10087301	10089637	+	C19orf66	0	0	0	3
chr19	1012209	1012462	-	TMEM259	0	0	0	2
chr19	10555379	10557551	-	KRI1	0	0	0	4
chr19	10678705	10679072	+	ILF3	0	2	0	2
chr19	10786707	10793683	+	DNM2	0	2	0	0
chr19	1089571	1089883	-	POLR2E	0	0	0	3
chr19	10984374	10985242	+	SMARCA4	0	2	0	0
chr19	11113763	11116068	+	LDLR	0	5	0	2
chr19	1116130	1116828	-	SBNO2	0	2	0	0
chr19	11445474	11446244	+	PRKCSH	0	0	0	2
chr19	12676174	12677290	-	DHPS	0	0	0	2
chr19	12705793	12706195	-	TNPO2	2	2	0	0
chr19	12705795	12706195	-	TNPO2	0	0	0	2
chr19	12705796	12706195	-	TNPO2	0	3	0	0
chr19	1356450	1356980	+	MUM1	0	2	0	0
chr19	13817354	13817696	+	ZSWIM4	0	0	0	5
chr19	13817354	13817699	+	ZSWIM4	0	0	0	2
chr19	1417541	1418157	+	DAZAP1	0	0	0	3
chr19	1432691	1434718	+	DAZAP1	0	0	0	2
chr19	1611384	1611703	-	TCF3	0	0	0	2
chr19	17202884	17203128	+	MYO9B	0	2	0	0
chr19	17267528	17268772	+	BABAM1	0	2	5	6
chr19	18173974	18175018	+	IFI30	0	2	0	1
chr19	18991173	18993637	-	SUGP2	0	2	0	0
chr19	19657430	19659600	-	ATP13A1	2	0	0	0
chr19	2271955	2272720	+	OAZ1	0	0	0	3
chr19	288194	291284	-	PLPP2	1	2	0	3
chr19	32631532	32639355	-	ANKRD27	0	0	0	2
chr19	3547573	3547847	-	MFSD12	0	0	0	2
chr19	3547576	3547847	-	MFSD12	2	0	0	0
chr19	35890079	35890373	-	NFKBID	0	0	0	3
chr19	36102152	36102730	+	WDR62	0	1	1	9
chr19	3620295	3620706	-	CACTIN	0	8	3	14
chr19	38837670	38838396	-	HNRNPL	0	1	0	6
chr19	39386831	39388338	-	PAF1	0	2	0	0
chr19	3979455	3979807	-	EEF2	0	9	0	9
chr19	3980109	3980513	-	EEF2	0	0	1	2
chr19	3983312	3984135	-	EEF2	0	7	0	2
chr19	39980455	39980650	+	PSMC4	0	0	0	2
chr19	45641767	45642195	+	EML2-AS1	0	11	3	18
chr19	45641767	45642196	+	EML2-AS1	0	1	0	2
chr19	45641767	45642197	+	EML2-AS1	1	15	0	24
chr19	45641770	45641917	-	EML2	0	0	1	5
chr19	45642073	45642195	+	EML2-AS1	0	2	0	1
chr19	45642073	45642197	+	EML2-AS1	0	4	1	1
chr19	4704329	4705857	-	DPP9	0	3	0	2
chr19	47150376	47152869	+	SAE1	0	2	0	0
chr19	47270689	47271049	+	CCDC9	0	2	0	0
chr19	47475582	47476531	-	KPTN	0	0	0	2
chr19	48136147	48137007	-	LIG1	1	0	0	2
chr19	49490577	49490750	+	RPL13A	0	4	0	3
chr19	49496472	49497166	+	RPS11	0	0	0	2
chr19	49496472	49497168	+	RPS11	0	10	0	9
chr19	49803377	49805438	+	AP2A1	0	4	0	0
chr19	49857131	49857670	+	PTOV1	0	4	4	3
chr19	50798991	50799293	-	C19orf48	0	0	2	0
chr19	54201610	54206252	+	RPS9	0	0	0	2
chr19	55245703	55246876	-	PPP6R1	0	1	2	0
chr19	55689951	55691731	+	EPN1	0	0	0	5
chr19	5787379	5787588	-	DUS3L	0	8	0	4
chr19	5787381	5787588	-	DUS3L	0	6	0	9
chr19	58388246	58392936	+	RPS5	0	0	0	2
chr19	5923333	5923811	-	RANBP3	0	2	0	0
chr19	806557	807516	+	PTBP1	0	0	0	3
chr19	8466389	8467522	+	HNRNPM	0	0	0	4
chr19	8821687	8822002	-	ZNF558	0	0	0	12
chr19	8900055	8900294	-	MUC16	0	1	0	2
chr19	9156749	9157241	+	ZNF317	0	2	0	0
chr19	9568214	9569001	-	ZNF121	0	0	0	2
chr2	108772582	108772835	+	RANBP2	0	0	0	2
chr2	130156695	130157250	-	SMPD4	0	19	1	20
chr2	131515748	131516294	+	LOC150776	0	11	4	13
chr2	134946147	134947661	+	CCNT2	0	2	0	0
chr2	152662720	152663034	-	PRPF40A	0	2	0	0
chr2	15275844	15276850	-	NBAS	0	0	0	3
chr2	159219362	159219664	+	TANC1	0	2	0	0
chr2	181892278	181892585	+	ITPRID2	0	2	0	0
chr2	197498877	197499781	-	HSPD1	0	2	0	1
chr2	200818394	200818732	+	BZW1	0	2	0	0
chr2	210577511	210579687	+	CPS1	0	0	0	4
chr2	210591970	210592845	+	CPS1	0	2	0	0
chr2	210648541	210650332	+	CPS1	0	0	0	2
chr2	210656633	210658572	+	CPS1	0	2	0	0
chr2	210674962	210675727	+	CPS1	0	0	0	2
chr2	210675841	210676975	+	CPS1	0	0	0	2
chr2	216116843	216117735	+	XRCC5	0	0	0	2
chr2	216498878	216499239	+	RPL37A	0	1	0	2
chr2	217886666	217890961	-	TNS1	0	2	0	0
chr2	219173497	219174145	-	CNPPD1	0	0	0	2
chr2	219601716	219601966	+	STK11IP	0	1	0	3
chr2	231459161	231460151	-	NCL	0	0	0	3
chr2	231711420	231711867	+	PTMA	0	0	0	3
chr2	233441996	233445600	+	DGKD	0	1	0	2
chr2	233524581	233525477	-	USP40	0	0	0	2
chr2	240598398	240598625	+	CAPN10	0	3	0	5
chr2	241498384	241498638	-	STK25	0	0	0	3
chr2	241498395	241498638	-	STK25	0	0	0	2
chr2	241500818	241501477	-	STK25	0	1	0	2
chr2	241508095	241508442	-	STK25	0	0	0	2
chr2	241668222	241668518	+	ATG4B	0	2	0	1
chr2	24821668	24822510	-	ADCY3	0	4	0	0
chr2	27037703	27038116	+	TMEM214	0	4	0	0
chr2	27226650	27226805	+	CAD	0	0	0	2
chr2	27238188	27238401	+	CAD	0	1	0	2
chr2	27373312	27373835	+	SNX17	0	2	0	3
chr2	27771800	27772648	+	MRPL33	0	0	0	2
chr2	3580261	3580779	+	RPS7	0	1	0	2
chr2	3580261	3580782	+	RPS7	0	4	0	0
chr2	38317381	38318534	-	ATL2	0	2	0	0
chr2	47046432	47049918	+	TTC7A	0	2	0	0
chr2	54630030	54630826	+	SPTBN1	0	0	0	2
chr2	54660000	54660294	+	SPTBN1	0	2	0	0
chr2	73247927	73248963	+	CCT7	0	0	0	2
chr2	73250439	73251197	+	CCT7	0	0	0	2
chr2	73766620	73766827	-	DUSP11	0	3	0	0
chr2	74092992	74093273	+	TET3	0	0	0	2
chr2	74506909	74507041	-	PCGF1	0	2	0	0
chr2	74531926	74532595	+	HTRA2	0	0	0	2
chr2	85343819	85343998	-	RETSAT	0	2	0	0
chr2	85597179	85597427	+	RNF181	0	5	0	0
chr2	86045397	86045616	-	POLR1A	0	4	0	1
chr2	96195027	96195340	-	STARD7	0	2	0	0
chr2	96284606	96285179	-	SNRNP200	0	1	0	2
chr2	96287181	96287438	-	SNRNP200	0	2	0	0
chr2	96826983	96827700	+	CNNM3	0	2	0	0
chr20	2653394	2654387	+	NOP56	0	3	0	0
chr20	3046738	3047711	+	MRPS26	0	0	0	2
chr20	31797516	31798340	+	TPX2	0	0	0	3
chr20	32433918	32434403	+	ASXL1	0	0	0	2
chr20	33660419	33669374	-	NECAB3	0	0	0	2
chr20	33680008	33680325	-	E2F1	0	2	0	0
chr20	33680439	33686003	-	E2F1	0	0	0	4
chr20	34077246	34078473	+	RALY	0	2	0	0
chr20	34290966	34291418	-	AHCY	0	4	0	0
chr20	35004601	35005694	-	TRPC4AP	0	0	0	2
chr20	35473553	35473848	+	CEP250	0	2	0	0
chr20	37996978	37999187	-	TTI1	0	0	0	2
chr20	38565479	38567066	+	RALGAPB	0	0	0	2
chr20	44932433	44933024	+	PABPC1L	0	0	0	2
chr20	45801459	45801982	+	DNTTIP1	0	2	0	0
chr20	46352253	46354881	-	SLC35C2	0	1	0	2
chr20	46356672	46357622	-	SLC35C2	0	1	0	3
chr20	48969278	48971090	+	ARFGEF2	0	0	0	3
chr20	49084163	49085257	+	CSE1L	0	3	0	0
chr20	49280965	49289021	+	ZFAS1	0	0	0	5
chr20	49636493	49637340	-	B4GALT5	0	0	0	4
chr20	56386561	56388155	-	AURKA	0	2	0	0
chr20	58989022	58989467	+	NELFCD	0	2	0	0
chr20	58991447	58991857	+	NELFCD	0	2	0	4
chr20	62387675	62387842	+	RPS21	0	0	0	2
chr20	62807606	62808209	+	OGFR	0	2	0	0
chr20	63282852	63284841	+	ARFGAP1	0	0	0	2
chr20	63733740	63734684	+	ZGPAT	0	2	0	6
chr21	26842017	26842338	-	ADAMTS1	0	2	0	0
chr21	31691953	31692348	-	SCAF4	0	0	0	2
chr21	31694328	31694812	-	SCAF4	0	0	0	2
chr21	32315125	32316465	-	URB1	0	0	0	2
chr21	32333451	32334162	-	URB1	2	0	0	0
chr21	32352932	32353932	-	URB1	0	4	0	0
chr21	33559377	33559567	+	SON	0	0	0	2
chr21	33581514	33581950	-	DONSON	0	3	0	2
chr21	43419507	43419858	-	SIK1B	0	3	0	0
chr21	43420030	43420233	-	SIK1B	0	2	0	1
chr21	43425555	43426022	-	SIK1B	0	3	0	1
chr21	43676337	43676700	+	RRP1B	0	0	0	2
chr21	46191266	46191880	-	LSS	0	3	1	0
chr21	46241020	46243382	+	MCM3AP-AS1	0	3	0	0
chr21	46314904	46315473	-	C21orf58	0	1	0	2
chr21	46443949	46444643	+	PCNT	0	0	0	4
chr21	6112240	6112707	+	SIK1B	0	2	0	0
chr21	6118028	6118231	+	SIK1B	0	0	0	4
chr22	19977607	19977957	-	ARVCF	1	0	0	3
chr22	20125437	20126275	+	RANBP1	0	0	0	2
chr22	20126369	20126930	+	RANBP1	0	5	0	0
chr22	20727889	20729312	-	PI4KA	0	0	0	2
chr22	20992370	20992770	+	LZTR1	0	2	0	0
chr22	21000810	21001255	-	THAP7	0	0	0	4
chr22	21971981	21972611	-	TOP3B	0	2	0	0
chr22	23766307	23767373	-	CHCHD10	0	0	0	2
chr22	28795754	28796046	-	XBP1	0	5	0	0
chr22	29331557	29331786	-	AP1B1	0	2	0	0
chr22	29340882	29341500	-	AP1B1	1	0	5	0
chr22	29340883	29341500	-	AP1B1	0	0	0	2
chr22	29340884	29341500	-	AP1B1	0	2	0	5
chr22	29528204	29528425	-	THOC5	0	2	0	0
chr22	29539499	29542858	-	THOC5	0	2	0	0
chr22	29560853	29561170	-	NIPSNAP1	1	2	0	5
chr22	30337208	30337689	-	SF3A1	0	3	0	0
chr22	31575393	31578370	+	SFI1	0	1	2	0
chr22	35421461	35423192	+	MCM5	0	0	0	2
chr22	36285357	36285657	-	MYH9	0	1	0	7
chr22	36285360	36285657	-	MYH9	0	2	0	0
chr22	36295095	36295504	-	MYH9	0	2	0	2
chr22	36301089	36301533	-	MYH9	0	5	0	2
chr22	36490293	36493632	-	FOXRED2	0	0	0	5
chr22	36517451	36518762	-	EIF3D	0	2	0	0
chr22	36517514	36518762	-	EIF3D	0	0	0	2
chr22	37497199	37502601	-	CARD10	0	2	0	0
chr22	37616998	37618426	+	GGA1	0	2	0	0
chr22	38751393	38752506	-	SUN2	2	4	2	7
chr22	39313751	39314106	-	RPL3	0	4	0	1
chr22	39314865	39315368	-	RPL3	0	2	0	1
chr22	39315579	39316705	-	RPL3	0	2	0	3
chr22	39316866	39317460	-	RPL3	0	0	0	3
chr22	40409019	40409227	+	SGSM3	0	2	0	3
chr22	41261610	41264663	-	RANGAP1	0	2	0	0
chr22	41467635	41468123	-	PHF5A	0	2	0	0
chr22	41658353	41661298	+	XRCC6	0	0	0	2
chr22	43137328	43141161	-	MCAT	0	0	0	3
chr22	43169590	43171818	-	TTLL12	0	0	0	2
chr22	44848051	44848908	+	PRR5-ARHGAP8	0	2	0	0
chr22	46098011	46098469	+	MIRLET7BHG	0	5	3	13
chr22	46394282	46396604	-	CELSR1	0	3	0	0
chr22	50193655	50194318	+	TRABD	0	3	0	0
chr3	101682513	101682770	-	RPL24	0	0	2	0
chr3	12587666	12590797	-	RAF1	0	0	0	2
chr3	127576075	127576616	-	TPRA1	0	0	0	6
chr3	127576277	127576616	-	TPRA1	0	2	0	0
chr3	128487096	128487710	-	GATA2	0	2	0	0
chr3	12908553	12909272	-	IQSEC1	0	2	0	1
chr3	129260401	129260599	+	COPG1	0	2	0	0
chr3	129566034	129566526	-	PLXND1	0	0	0	4
chr3	13340324	13341747	-	NUP210	0	0	0	3
chr3	14129562	14130786	+	TMEM43	0	0	0	4
chr3	143010860	143012172	+	U2SURP	0	2	0	0
chr3	143043277	143050914	+	U2SURP	0	0	0	2
chr3	15047327	15049707	-	MRPS25	0	0	0	4
chr3	155172213	155172504	+	MME	0	3	0	0
chr3	157150401	157152176	-	CCNL1	0	0	0	2
chr3	160400966	160401858	+	SMC4	0	2	0	0
chr3	160433210	160433623	+	SMC4	0	2	0	0
chr3	183798990	183800432	+	YEATS2	0	0	2	0
chr3	184182249	184182735	+	AP2M1	0	6	0	5
chr3	184315546	184315740	+	EIF4G1	0	2	0	0
chr3	184317498	184317678	+	EIF4G1	0	0	0	2
chr3	185494786	185495153	-	TMEM41A	0	0	0	2
chr3	186783640	186784410	+	EIF4A2	0	0	0	4
chr3	194644765	194646163	-	LSG1	0	0	0	3
chr3	196062670	196062853	-	TFRC	0	2	0	0
chr3	196242122	196242561	-	PCYT1A	0	1	0	2
chr3	23918032	23918415	+	RPL15	0	0	0	2
chr3	3154076	3154746	-	CRBN	0	0	0	2
chr3	33573379	33576168	-	CLASP2	0	0	0	2
chr3	40457364	40457865	+	RPL14	0	2	0	0
chr3	47017292	47017637	-	SETD2	0	0	0	2
chr3	47427694	47428512	-	SCAP	0	3	0	0
chr3	47678340	47680436	-	SMARCC1	0	0	0	2
chr3	49032797	49033119	-	QRICH1	0	1	2	9
chr3	50115608	50115879	+	RBM5	0	5	0	0
chr3	50269350	50270104	+	SEMA3B	0	2	0	0
chr3	50274058	50274329	+	SEMA3B	0	0	0	6
chr3	50288962	50289254	-	IFRD2	0	0	0	2
chr3	51994151	51995041	-	RPL29	0	3	0	5
chr3	51994152	51995041	-	RPL29	3	17	6	44
chr3	52490232	52490673	+	NISCH	0	2	0	0
chr3	52490232	52490676	+	NISCH	0	7	0	1
chr3	52490232	52490678	+	NISCH	0	14	5	16
chr3	52490232	52490679	+	NISCH	0	8	0	10
chr3	52912702	52913477	-	SFMBT1	0	0	0	2
chr3	53237947	53240250	-	TKT	0	2	0	0
chr3	53241276	53242124	-	TKT	0	2	0	0
chr3	56624671	56624827	-	FAM208A	0	1	0	2
chr3	8939687	8941466	-	RAD18	0	2	0	0
chr3	9442246	9443286	+	SETD5	0	0	0	2
chr3	9743254	9743549	+	BRPF1	0	1	0	2
chr3	9839204	9840183	-	RPUSD3	0	2	2	2
chr3	98591188	98592948	-	CPOX	0	0	0	2
chr4	127805225	127805657	+	HSPA4L	0	0	0	2
chr4	17812425	17812886	+	NCAPG	0	0	0	2
chr4	2931489	2931824	-	MFSD10	0	2	0	0
chr4	39458522	39458890	-	RPL9	2	0	0	0
chr4	48581645	48582496	-	FRYL	0	0	0	2
chr4	55442663	55443686	-	CLOCK	0	0	0	2
chr4	70833298	70836157	-	GRSF1	0	2	0	0
chr4	7828623	7838523	-	AFAP1	0	0	0	2
chr4	82849008	82851430	-	SEC31A	0	0	0	2
chr4	99949426	99949662	-	H2AFZ	0	0	0	4
chr5	10260912	10261518	+	CCT5	0	21	0	42
chr5	10410277	10411303	+	2019-03-06	2	0	0	1
chr5	1324849	1325750	-	CLPTM1L	0	3	0	0
chr5	132604047	132604772	+	RAD50	0	0	0	2
chr5	133065038	133067393	+	HSPA4	0	2	0	0
chr5	138567203	138567454	-	HSPA9	0	2	0	0
chr5	139314737	139315670	+	MATR3	0	0	0	2
chr5	141578653	141579087	-	DIAPH1	0	2	0	0
chr5	141628660	141629172	-	HDAC3	0	2	0	0
chr5	141937358	141938493	+	DELE1	0	3	0	0
chr5	146144735	146149621	-	LARS	0	2	0	0
chr5	150040880	150041763	+	HMGXB3	0	0	0	2
chr5	150372237	150374156	+	TCOF1	0	0	0	2
chr5	171390131	171391279	+	NPM1	0	0	0	3
chr5	177288926	177291929	+	NSD1	0	0	0	2
chr5	177304078	177304597	+	PRELID1	0	0	0	2
chr5	177515416	177515684	-	DDX41	0	3	0	0
chr5	177515417	177515684	-	DDX41	0	0	0	4
chr5	178860128	178860974	+	ZNF354B	0	2	0	1
chr5	179605925	179607257	+	RUFY1	0	2	0	0
chr5	179799657	179799953	-	MGAT4B	0	0	0	2
chr5	179879218	179879627	-	TBC1D9B	0	3	0	2
chr5	224522	225397	+	SDHA	0	0	0	2
chr5	31429578	31431575	-	DROSHA	0	2	0	0
chr5	32271932	32273979	-	MTMR12	3	1	0	1
chr5	33459862	33460869	+	TARS	0	0	0	2
chr5	34914990	34915415	-	RAD1	0	2	0	0
chr5	36168448	36170306	+	SKP2	0	0	0	2
chr5	37008724	37010061	+	NIPBL	0	0	0	2
chr5	37379555	37381575	+	WDR70	0	0	0	2
chr5	38942993	38944445	-	RICTOR	0	0	0	2
chr5	39381651	39382617	-	DAB2	0	0	0	2
chr5	40834291	40834470	-	RPL37	0	3	0	3
chr5	422859	423810	+	AHRR	0	2	2	2
chr5	43556025	43556581	-	PAIP1	0	0	0	3
chr5	620262	624444	+	CEP72	0	0	0	3
chr5	62352711	62353255	+	KIF2A	0	2	0	1
chr5	6750504	6751005	+	TENT4A	0	0	0	2
chr5	69171453	69174249	+	CCNB1	0	2	0	0
chr5	78360012	78360213	-	SCAMP1-AS1	0	2	0	0
chr5	79612770	79612958	+	TENT2	0	2	0	0
chr5	82276544	82277692	-	RPS23	0	6	0	1
chr5	842696	843599	-	ZDHHC11	0	0	0	2
chr5	842698	843599	-	ZDHHC11	0	5	0	2
chr5	98885674	98886596	-	CHD1	0	0	0	2
chr6	10400618	10402491	-	TFAP2A	0	2	0	0
chr6	122413650	122416177	+	HSF2	0	0	0	4
chr6	157927215	157928575	+	SNX9	0	2	0	0
chr6	159786022	159787742	-	TCP1	0	2	0	0
chr6	166328381	166329506	-	SFT2D1	0	0	0	2
chr6	24784170	24784421	+	GMNN	0	0	0	2
chr6	26405649	26405883	+	BTN3A1	0	4	0	1
chr6	2838024	2838548	-	SERPINB1	0	0	0	2
chr6	28904691	28907235	-	TRIM27	0	0	0	3
chr6	30583891	30584169	+	ABCF1	0	0	0	2
chr6	30602989	30603209	-	PPP1R10	0	0	0	4
chr6	30889011	30889179	+	DDR1	0	2	0	0
chr6	30921306	30921565	+	VARS2	0	3	0	4
chr6	31531478	31532779	-	DDX39B	0	0	0	3
chr6	31535521	31536499	-	DDX39B	0	0	0	2
chr6	31740614	31741131	+	MSH5	0	1	0	2
chr6	31795273	31795545	-	VARS	0	8	1	11
chr6	31892934	31896262	-	EHMT2	0	0	0	2
chr6	32980133	32980314	+	BRD2	0	2	0	0
chr6	33675857	33676740	+	ITPR3	0	0	0	2
chr6	34417570	34418368	-	RPS10-NUDT3	0	2	0	1
chr6	34417576	34418368	-	RPS10-NUDT3	0	0	0	2
chr6	34421830	34424668	-	RPS10-NUDT3	0	2	0	2
chr6	36214387	36217897	+	BRPF3	0	0	0	2
chr6	36972820	36975657	-	MTCH1	0	1	0	2
chr6	3723759	3727550	-	PXDC1	0	1	0	2
chr6	4061148	4061623	+	PRPF4B	0	0	0	4
chr6	41931557	41931700	+	BYSL	0	2	0	1
chr6	43043201	43043447	-	CUL7	0	0	0	2
chr6	43178883	43179066	+	SRF	0	0	0	12
chr6	43625086	43625362	-	GTPBP2	0	2	0	0
chr6	43675301	43675493	-	MRPS18A	0	0	0	3
chr6	44150311	44150534	+	TMEM63B	0	2	0	2
chr6	44424584	44426076	+	CDC5L	0	2	0	0
chr6	52266189	52266610	-	MCM3	0	0	0	2
chr6	53095665	53097696	+	FBXO9	0	0	0	3
chr6	555317	555953	-	EXOC2	0	0	0	2
chr6	63572720	63576404	+	PTP4A1	0	0	0	3
chr6	7211710	7226438	+	RREB1	1	0	0	2
chr6	73519540	73519882	-	EEF1A1	0	0	0	2
chr6	87529688	87530783	-	RARS2	0	2	0	0
chr6	89675604	89676101	-	MDN1	0	0	0	2
chr6	89716825	89718365	-	MDN1	0	0	0	2
chr7	139078676	139079469	-	ZC3HAV1	0	3	0	0
chr7	149213815	149223787	+	ZNF282	0	0	0	2
chr7	149292309	149293348	+	LOC155060	0	0	0	3
chr7	149550978	149551654	-	ZNF767P	0	3	0	1
chr7	151036171	151036521	+	ABCB8	0	2	1	0
chr7	151118633	151119969	+	AGAP3	0	0	0	2
chr7	152194594	152195906	-	KMT2C	0	0	0	2
chr7	1550403	1550816	-	TMEM184A	0	3	0	2
chr7	16689907	16694813	+	BZW2	0	0	0	2
chr7	16695005	16696891	+	BZW2	0	0	0	2
chr7	26195937	26196400	-	HNRNPA2B1	0	0	0	3
chr7	44115418	44115765	-	POLD2	2	0	0	0
chr7	45102092	45102346	-	TBRG4	0	3	0	0
chr7	5390654	5394439	-	TNRC18	0	3	0	0
chr7	55142438	55143273	+	EGFR	0	2	0	0
chr7	6177970	6187049	-	CYTH3	0	0	0	2
chr7	72945709	72946112	+	POM121	0	1	0	2
chr7	72949599	72949845	-	NSUN5P2	0	0	0	4
chr7	74545810	74547084	+	GTF2IRD1	0	0	0	2
chr7	7573770	7574084	+	MIOS	0	0	0	3
chr7	75982323	75983501	+	POR	0	0	0	2
chr7	75983857	75984759	+	POR	0	0	0	2
chr7	92504929	92506247	-	PEX1	0	3	0	0
chr7	92577748	92578149	-	FAM133B	0	0	1	2
chr8	100705086	100705588	-	PABPC1	0	0	0	2
chr8	100712479	100712651	-	PABPC1	0	0	0	4
chr8	133258450	133259167	-	NDRG1	0	0	0	3
chr8	141192664	141194007	+	DENND3	0	2	0	0
chr8	143379509	143379809	+	RHPN1	0	2	0	2
chr8	143567910	143568141	-	MROH6	0	0	0	2
chr8	143690124	143691056	+	ZNF707	0	2	0	1
chr8	143804192	143804567	-	SCRIB	0	1	0	5
chr8	143936045	143936978	-	PLEC	0	2	0	0
chr8	144138814	144138990	+	HGH1	0	3	0	0
chr8	144138814	144138991	+	HGH1	0	6	0	3
chr8	144239364	144239595	+	MROH1	0	2	0	0
chr8	144357140	144357438	-	FBXL6	0	3	0	2
chr8	144515486	144515763	-	RECQL4	0	2	0	1
chr8	19817667	19818248	+	INTS10	0	2	0	0
chr8	48919023	48919895	-	SNAI2	0	2	0	0
chr8	56074189	56074380	-	RPS20	0	2	0	0
chr8	60849155	60850438	+	CHD7	0	1	0	2
chr8	66922141	66922323	-	SNHG6	0	22	0	0
chr8	80051668	80053281	-	TPD52	0	0	0	2
chr8	98045116	98045346	-	RPL30	0	0	0	4
chr9	114367715	114368438	-	AKNA	0	0	0	2
chr9	120860204	120861088	-	PHF19	0	2	0	0
chr9	123076287	123076595	+	RABGAP1	0	0	0	2
chr9	124875152	124876851	+	ARPC5L	0	2	0	0
chr9	127449383	127449609	-	RPL12	0	3	0	4
chr9	127491296	127492771	+	LRSAM1	0	2	0	3
chr9	127788693	127789137	+	CDK9	0	1	0	2
chr9	128692001	128692639	+	SET	0	2	0	0
chr9	128714366	128714538	+	PKN3	0	3	0	0
chr9	129638684	129639201	-	ASB6	0	0	1	7
chr9	129638685	129639201	-	ASB6	1	9	3	6
chr9	129638687	129639201	-	ASB6	0	1	0	5
chr9	131032176	131036144	+	LAMC3	1	3	0	3
chr9	131072836	131073220	+	LAMC3	0	0	0	2
chr9	131436723	131438968	+	PRRC2B	0	2	0	0
chr9	131477950	131478446	+	PRRC2B	0	6	0	3
chr9	131518958	131519366	+	POMT1	0	2	0	1
chr9	132896789	132897183	-	TSC1	0	3	0	2
chr9	133350320	133350578	+	RPL7A	0	10	0	30
chr9	133366154	133366598	-	SURF4	0	2	0	0
chr9	136395456	136395602	-	SNAPC4	0	3	0	0
chr9	136464596	136465961	-	SEC16A	0	1	0	2
chr9	136466492	136466956	-	SEC16A	0	0	1	2
chr9	136725135	136726310	-	SNHG7	0	9	0	0
chr9	136898929	136899559	+	TRAF2	0	2	0	2
chr9	137107663	137108365	+	MAN1B1	0	2	0	0
chr9	137175500	137175707	-	ANAPC2	0	2	2	8
chr9	137215203	137215377	+	NDOR1	0	5	1	4
chr9	137272223	137272481	+	NELFB	0	3	1	8
chr9	137277908	137278632	+	TOR4A	0	0	0	2
chr9	137452831	137453055	-	NSMF	0	0	0	11
chr9	2811615	2812219	-	PUM3	0	0	0	2
chr9	33307300	33311085	+	NFX1	0	0	2	0
chr9	35076057	35076431	-	FANCG	0	0	0	2
chr9	35397713	35398188	+	UNC13B	0	3	0	0
chr9	35664518	35664755	-	ARHGEF39	0	0	0	3
chr9	83971381	83971671	-	HNRNPK	0	0	0	5
chr9	83975750	83976994	-	HNRNPK	0	0	0	2
chr9	92250328	92250712	-	IARS	0	2	0	0
chr9	97606265	97610345	-	TSTD2	0	2	0	0
chrX	103356607	103357061	+	TCEAL9	0	0	0	2
chrX	103377107	103377421	+	BEX3	0	6	0	0
chrX	147930245	147932402	+	FMR1	0	2	0	0
chrX	153726167	153729206	+	ABCD1	0	2	0	0
chrX	153868973	153869519	-	L1CAM	2	0	0	0
chrX	153959517	153959801	-	HCFC1	0	3	0	0
chrX	154380368	154380724	+	EMD	0	3	0	0
chrX	154449298	154449655	+	FAM50A	0	0	0	6
chrX	154776325	154776775	+	DKC1	0	0	0	3
chrX	16839917	16841407	+	TXLNG	0	0	0	2
chrX	21971991	21972484	+	SMS	0	2	0	0
chrX	41342837	41343194	+	DDX3X	0	0	0	5
chrX	41343823	41344008	+	DDX3X	0	2	0	0
chrX	47169499	47171005	+	RBM10	0	0	0	2
chrX	49687585	49689417	-	PAGE1	0	0	0	2

## Sheet: HeLa ciRNA (A-Tailing + LiCl)
Chrom	Start	End	Strand	Gene	Rep1 Control LiCl	Rep2 Control LiCl	Rep3 Control LiCl	Rep1 A-tailing + RNaseR LiCl	Rep2 A-tailing + RNaseR LiCl	Rep3 A-tailing + RNaseR LiCl
chr1	109281289	109281618	-	PSRC1	2	0	0	1	1	0
chr1	112690099	112691627	+	MOV10	0	0	0	2	1	0
chr1	112698790	112699664	+	MOV10	0	0	0	3	0	0
chr1	1314394	1314823	-	INTS11	0	0	0	2	0	0
chr1	150578521	150578842	-	MCL1	0	0	0	2	0	2
chr1	153687790	153688033	+	NPR1	0	0	0	0	2	1
chr1	155757350	155757890	-	GON4L	0	0	0	3	0	0
chr1	156550387	156551704	-	IQGAP3	0	0	0	0	0	2
chr1	173866827	173866990	-	GAS5	0	0	0	0	16	0
chr1	206473315	206474307	+	IKBKE	2	0	0	0	0	0
chr1	21847531	21847688	-	HSPG2	0	0	0	2	5	6
chr1	21847535	21847688	-	HSPG2	0	0	0	0	2	0
chr1	228097716	228097828	+	ARF1	0	0	0	2	0	0
chr1	228286351	228286750	+	OBSCN	0	0	0	2	0	0
chr1	228370239	228370661	+	OBSCN	0	0	0	2	1	0
chr1	229499842	229500755	-	NUP133	0	0	0	0	2	0
chr1	2399515	2400836	+	RER1	0	0	0	2	0	0
chr1	26560852	26561022	+	RPS6KA1	0	0	0	0	0	2
chr1	32394163	32394403	-	BSDC1	0	0	0	0	2	0
chr1	41028363	41028583	-	SCMH1	0	0	0	0	0	2
chr1	44753255	44753699	+	KIF2C	6	1	3	18	11	12
chr1	54852408	54853433	-	DHCR24	0	0	0	0	0	2
chr1	55056190	55057307	+	PCSK9	1	0	0	2	3	6
chr10	102161926	102162079	+	NOLC1	0	0	0	2	0	0
chr10	110573746	110575313	+	SMC3	0	0	0	0	0	2
chr10	12106397	12107888	+	DHTKD1	0	0	0	0	0	2
chr10	71287766	71288546	+	UNC5B	0	0	0	3	2	1
chr10	71287766	71288547	+	UNC5B	0	0	0	0	0	2
chr10	73505017	73505307	-	USP54	0	0	0	2	0	0
chr10	73766542	73766721	+	SEC24C	0	0	0	0	2	0
chr10	99885914	99886299	-	DNMBP	1	0	0	4	0	0
chr11	1008136	1009065	+	AP2A2	0	0	0	2	0	0
chr11	47161191	47161436	+	C11orf49	0	2	0	2	2	3
chr11	47161191	47161438	+	C11orf49	4	0	1	4	10	7
chr11	47420438	47420630	-	PSMC3	0	0	3	0	3	3
chr11	47792020	47792785	-	NUP160	0	0	0	3	1	3
chr11	57426377	57426587	-	SLC43A3	0	0	0	0	0	2
chr11	57699419	57699836	+	ZDHHC5	0	0	0	0	2	0
chr11	64314368	64314713	+	ESRRA	0	1	0	0	2	0
chr11	68018894	68019142	+	ALDH3B1	0	0	0	3	1	2
chr11	773652	774007	-	GATD1	1	0	2	4	2	0
chr11	8621344	8621644	-	TRIM66	0	1	0	1	3	0
chr12	103956768	103957068	-	C12orf73	1	0	0	2	0	0
chr12	110722726	110724659	-	PPP1CC	0	0	0	0	2	0
chr12	122129630	122129915	+	MLXIP	0	6	1	2	0	2
chr12	122521458	122522142	-	RSRC2	0	0	0	2	0	0
chr12	12718315	12718781	+	CDKN1B	0	0	0	0	2	0
chr12	132657468	132657867	-	POLE	0	0	0	3	0	0
chr12	46207642	46209053	-	SLC38A1	0	0	0	0	0	2
chr12	49559556	49559728	-	MCRS1	1	0	0	1	2	0
chr12	53314468	53314750	-	AAAS	0	0	0	0	0	2
chr12	56109294	56109833	+	PA2G4	0	0	0	2	0	0
chr12	56248893	56252014	-	ANKRD52	0	0	0	0	2	0
chr12	56257384	56257827	-	ANKRD52	2	1	2	4	6	2
chr12	56257385	56257827	-	ANKRD52	3	2	4	10	13	5
chr14	104893136	104893497	+	CEP170B	2	0	0	1	3	5
chr14	105147910	105148115	-	JAG2	0	0	0	2	2	0
chr14	105147911	105148115	-	JAG2	0	0	0	1	2	0
chr14	105469499	105469816	+	MTA1	2	0	0	1	0	0
chr14	54966631	54967279	-	WDHD1	0	0	0	0	0	2
chr14	73260830	73261125	+	PAPLN	0	0	0	0	0	2
chr14	88603061	88607207	+	ZC3H14	0	0	0	0	0	2
chr15	23003184	23004101	-	TUBGCP5	0	0	0	0	0	2
chr15	64156162	64156724	-	PPIB	0	0	0	6	0	0
chr15	66502763	66503057	-	RPL4	0	0	0	0	2	0
chr15	66502764	66503057	-	RPL4	0	0	0	4	2	0
chr15	72199781	72200473	-	PKM	0	0	0	0	2	2
chr15	75361970	75362342	-	MAN2C1	0	1	0	0	2	1
chr15	90911551	90912020	+	MAN2A2	0	0	0	0	0	2
chr16	1760016	1760357	+	MAPK8IP3	0	0	0	2	0	2
chr16	1962931	1963148	-	RPS2	3	0	0	8	3	4
chr16	2001722	2002205	-	ZNF598	0	0	0	1	0	2
chr16	2002754	2002990	-	ZNF598	0	0	0	0	4	2
chr16	2173555	2173755	+	TRAF7	0	0	0	2	0	0
chr16	2817457	2817778	+	PRSS21	0	0	0	0	2	0
chr16	28835759	28835907	+	ATXN2L	0	1	2	1	3	3
chr16	57059062	57059445	+	NLRC5	0	0	1	2	0	3
chr16	635083	636093	-	METTL26	0	0	0	0	2	0
chr16	647545	647761	+	MCRIP2	2	0	1	0	2	1
chr16	647545	647762	+	MCRIP2	0	0	2	0	0	0
chr16	669607	670101	+	RHOT2	0	1	1	0	0	5
chr16	70269784	70270195	-	AARS	0	1	1	3	5	3
chr16	85663094	85663304	+	GSE1	0	0	0	2	0	0
chr16	87331536	87333885	-	FBXO31	0	0	0	1	0	2
chr16	88033246	88035300	+	BANP	0	1	0	1	0	2
chr16	89561369	89561554	+	RPL13	0	0	0	2	0	0
chr17	18248906	18249126	-	FLII	0	0	0	2	0	0
chr17	2700846	2701139	-	CLUH	0	0	0	3	2	2
chr17	2700847	2701139	-	CLUH	0	0	0	5	2	3
chr17	2700855	2701139	-	CLUH	2	0	1	5	4	6
chr17	28612382	28612617	-	SGK494	0	0	0	2	0	0
chr17	36504042	36505296	-	MYO19	0	0	2	2	0	0
chr17	36511480	36513428	-	MYO19	1	0	0	5	5	1
chr17	36511481	36513428	-	MYO19	0	0	0	2	2	0
chr17	40027069	40027382	-	MED24	0	0	2	0	0	0
chr17	40027070	40027382	-	MED24	0	0	0	0	0	2
chr17	44747516	44748320	+	DBF4B	0	0	0	0	0	2
chr17	44935439	44936031	-	KIF18B	0	0	1	2	0	0
chr17	45096286	45097106	+	NMT1	1	0	0	1	2	0
chr17	4541915	4542463	-	MYBBP1A	3	2	3	6	6	3
chr17	50197257	50197731	-	COL1A1	0	0	0	1	2	0
chr17	5461130	5462318	-	DHX33	0	0	1	1	2	1
chr17	62680454	62680776	+	MRC2	0	1	1	0	0	2
chr17	7311123	7311320	+	EIF5A	0	0	2	2	2	3
chr17	7311123	7311321	+	EIF5A	0	0	0	0	0	3
chr17	75630304	75630618	-	RECQL5	0	0	0	0	0	2
chr17	75842647	75842856	-	UNC13D	0	0	0	0	2	0
chr17	75843540	75844220	-	UNC13D	0	0	0	0	2	0
chr17	79083952	79084516	+	ENGASE	0	0	0	2	0	0
chr17	80189873	80190747	+	CARD14	0	0	0	2	2	0
chr17	81199004	81199380	-	CEP131	0	0	0	0	2	0
chr17	81914722	81915439	-	SIRT7	1	0	0	3	0	2
chr17	81914729	81915439	-	SIRT7	2	0	0	0	2	0
chr17	82058845	82059947	-	DUS1L	0	0	0	2	1	0
chr17	82062989	82063467	-	DUS1L	0	1	1	2	0	0
chr17	82082697	82082913	-	FASN	0	0	0	0	3	0
chr17	82089407	82089631	-	FASN	0	0	0	0	8	6
chr17	82089408	82089631	-	FASN	0	1	0	0	0	3
chr17	82089421	82089631	-	FASN	0	0	0	0	2	0
chr17	82449309	82450699	-	CYBC1	0	1	0	4	4	0
chr17	8291509	8292522	-	SLC25A35	1	0	0	0	0	2
chr18	2606508	2608675	+	NDC80	0	0	0	0	0	2
chr18	9117904	9119306	+	NDUFV2	0	0	2	0	0	0
chr19	1012208	1012462	-	TMEM259	0	0	0	0	0	2
chr19	12705793	12706195	-	TNPO2	0	2	0	1	1	0
chr19	1274441	1274626	+	CIRBP	0	0	0	0	4	2
chr19	1274441	1274627	+	CIRBP	2	0	0	0	1	0
chr19	14409920	14410215	-	DDX39A	0	0	0	0	2	0
chr19	17267528	17268772	+	BABAM1	0	0	3	0	0	2
chr19	17933049	17936384	+	CCDC124	0	0	0	0	0	3
chr19	288194	291284	-	PLPP2	0	0	0	3	4	0
chr19	33002425	33002812	-	RHPN2	2	0	0	2	0	0
chr19	3576308	3576531	+	HMG20B	0	0	0	0	0	2
chr19	36102152	36102711	+	WDR62	0	0	0	0	2	0
chr19	3620295	3620706	-	CACTIN	0	2	0	0	3	5
chr19	3647410	3648624	-	PIP5K1C	0	0	0	0	0	3
chr19	45641767	45642195	+	EML2-AS1	0	0	1	2	4	2
chr19	45641767	45642196	+	EML2-AS1	0	0	0	2	1	0
chr19	45641767	45642197	+	EML2-AS1	1	1	0	11	5	7
chr19	45641770	45641917	-	EML2	0	0	3	5	2	0
chr19	45642073	45642197	+	EML2-AS1	0	0	0	0	2	1
chr19	45687748	45688386	-	SNRPD2	0	0	2	0	2	1
chr19	48986063	48987193	-	GYS1	0	0	0	0	2	0
chr19	49679926	49680121	+	PRMT1	0	0	0	0	0	2
chr19	50026123	50030869	+	ZNF473	0	0	0	0	0	2
chr19	55689951	55691731	+	EPN1	0	0	0	2	0	0
chr19	5787379	5787588	-	DUS3L	0	0	0	5	5	9
chr19	5787381	5787588	-	DUS3L	0	1	0	7	7	10
chr19	5790366	5791043	-	DUS3L	0	0	0	0	2	1
chr19	8906063	8906304	-	MUC16	0	0	0	2	0	0
chr2	112660573	112661116	+	SLC20A1	1	0	0	0	1	2
chr2	215945030	215945570	-	MREG	0	0	0	0	2	0
chr2	232523203	232523390	+	PRSS56	0	0	0	0	1	3
chr2	240598398	240598625	+	CAPN10	0	0	0	4	2	2
chr2	241255603	241256183	-	HDLBP	0	0	0	2	2	0
chr2	27233141	27233282	+	CAD	0	0	0	2	4	1
chr2	28935608	28936899	+	WDR43	0	0	0	3	1	2
chr2	61483121	61483936	-	XPO1	0	0	0	3	0	0
chr2	74092992	74093502	+	TET3	0	0	0	2	0	0
chr2	85369831	85371060	+	ELMOD3	0	0	0	0	2	0
chr20	2654576	2654728	+	NOP56	0	0	0	0	0	2
chr20	2657489	2657900	+	NOP56	0	0	0	0	2	0
chr20	43533419	43533982	+	L3MBTL1	0	0	0	0	0	2
chr20	46356672	46357622	-	SLC35C2	0	0	1	0	2	0
chr20	58987818	58988883	+	NELFCD	0	2	0	0	0	0
chr21	32359932	32361006	-	URB1	0	0	2	0	0	0
chr21	37505590	37506066	+	DYRK1A	0	0	0	0	2	0
chr22	20126369	20126930	+	RANBP1	0	0	0	2	0	1
chr22	29340882	29341500	-	AP1B1	0	0	0	0	3	0
chr22	29560853	29561170	-	NIPSNAP1	0	2	0	1	0	0
chr22	36285357	36285657	-	MYH9	0	0	0	4	2	0
chr22	38298970	38299894	-	CSNK1E	0	0	0	0	2	2
chr22	38751393	38752506	-	SUN2	0	0	0	3	0	5
chr22	46098011	46098469	+	MIRLET7BHG	0	0	1	12	4	12
chr22	46439415	46463706	-	CELSR1	2	0	0	0	0	0
chr3	119490719	119491492	+	POGLUT1	0	0	0	1	1	2
chr3	127576075	127576616	-	TPRA1	0	0	0	1	3	4
chr3	128901350	128902505	+	ACAD9	0	0	0	3	0	2
chr3	132705852	132708100	-	NPHP3-ACAD11	0	0	0	0	2	0
chr3	13340323	13341747	-	NUP210	0	0	0	0	2	0
chr3	184182249	184182735	+	AP2M1	0	0	0	0	1	4
chr3	196242122	196242561	-	PCYT1A	0	0	0	0	2	0
chr3	38252393	38252789	+	OXSR1	0	0	0	0	3	0
chr3	38481466	38482164	+	ACVR2B	0	0	0	0	0	2
chr3	46923702	46925455	-	CCDC12	0	0	0	2	0	0
chr3	48979634	48980320	+	ARIH2	0	0	0	2	0	1
chr3	49032797	49033119	-	QRICH1	0	0	2	3	0	3
chr3	51413417	51413949	-	DCAF1	0	0	0	0	0	2
chr3	51994151	51995041	-	RPL29	0	0	0	2	0	4
chr3	51994152	51995041	-	RPL29	3	3	1	5	7	8
chr3	52490232	52490678	+	NISCH	3	2	0	12	7	8
chr3	52490232	52490679	+	NISCH	3	1	1	1	3	2
chr3	53230640	53231356	-	TKT	0	0	0	0	2	0
chr4	2626578	2630916	+	FAM193A	0	0	0	0	0	2
chr4	73140306	73141740	-	ANKRD17	0	0	0	2	0	0
chr5	10260912	10261518	+	CCT5	0	0	0	7	11	8
chr5	111097180	111098679	+	WDR36	0	0	0	0	2	0
chr5	1324853	1325750	-	CLPTM1L	0	0	0	2	1	0
chr5	151103747	151105244	-	ANXA6	0	0	0	0	0	2
chr5	178209448	178210533	+	HNRNPAB	0	0	0	2	0	0
chr5	179708381	179708946	+	CANX	0	1	0	1	2	1
chr5	179766742	179768826	+	MAML1	0	0	0	0	2	0
chr5	34914990	34915415	-	RAD1	0	0	0	3	0	0
chr5	619118	620049	+	CEP72	0	0	0	0	0	3
chr5	82276544	82277692	-	RPS23	0	0	0	0	8	2
chr5	891322	891639	-	BRD9	0	0	0	2	0	0
chr6	28246002	28246968	-	ZKSCAN4	0	0	0	0	0	2
chr6	31795273	31795545	-	VARS	2	0	1	2	2	3
chr6	32169470	32169965	-	AGPAT1	0	0	0	2	0	0
chr6	34421830	34424668	-	RPS10-NUDT3	0	0	0	0	3	5
chr6	34880066	34880288	-	TAF11	2	0	0	0	0	0
chr6	41931557	41931700	+	BYSL	0	0	0	2	1	0
chr6	43178883	43179066	+	SRF	1	0	0	1	2	2
chr6	44150311	44150534	+	TMEM63B	0	0	0	2	0	0
chr7	100099452	100099588	-	MCM7	0	0	2	0	0	0
chr7	100576341	100576693	-	LRCH4	0	0	0	0	0	3
chr7	103310476	103311620	+	PMPCB	0	0	0	0	2	0
chr7	149550978	149551573	-	ZNF767P	0	0	0	2	0	0
chr7	151066994	151067846	+	SLC4A2	0	0	0	0	2	0
chr7	1550405	1550816	-	TMEM184A	0	0	0	0	1	2
chr7	44799481	44799679	+	PPIA	0	0	0	2	0	0
chr7	45102512	45103332	-	TBRG4	0	0	0	0	2	1
chr7	5371365	5374054	-	TNRC18	0	0	0	2	0	0
chr8	108201953	108202982	-	EIF3E	0	0	0	2	1	1
chr8	143580757	143581053	-	EEF1D	0	0	0	0	3	0
chr8	144138814	144138991	+	HGH1	0	0	0	0	0	2
chr8	144357140	144357438	-	FBXL6	0	0	1	2	1	0
chr8	73290729	73291042	-	RPL7	0	0	0	0	2	0
chr8	98042803	98044942	-	RPL30	0	0	0	2	0	0
chr9	121770725	121772557	+	DAB2IP	0	0	0	2	0	0
chr9	128635789	128636280	-	WDR34	0	0	0	2	0	0
chr9	128980726	128981241	+	NUP188	0	0	0	0	0	2
chr9	129638684	129639201	-	ASB6	1	0	0	0	3	0
chr9	129638685	129639201	-	ASB6	0	1	0	3	1	6
chr9	131477950	131478446	+	PRRC2B	3	0	2	4	4	4
chr9	133102926	133103229	-	RALGDS	0	0	0	2	0	0
chr9	134155374	134155671	+	WDR5	0	0	0	0	0	2
chr9	136898929	136899559	+	TRAF2	0	0	0	0	0	4
chr9	137175500	137175707	-	ANAPC2	0	2	0	3	0	3
chr9	137215203	137215377	+	NDOR1	1	0	0	2	2	1
chr9	137272223	137272479	+	NELFB	0	0	0	3	0	0
chr9	137272223	137272481	+	NELFB	0	1	3	2	2	4
chr9	2828807	2829773	-	PUM3	0	0	0	2	0	0
chr9	35679343	35679833	+	CA9	0	0	0	2	0	0
chr9	83974614	83975461	-	HNRNPK	0	0	0	0	0	2
chrX	153957556	153957781	-	HCFC1	0	0	0	2	0	0
chrX	154449298	154449655	+	FAM50A	0	0	0	2	0	0
chrX	154489108	154490306	-	SLC10A3	0	0	0	0	2	0
chrX	53575811	53576899	-	HUWE1	0	0	0	3	0	0
