# Supplementary material for: An improved method for circular RNA purification using RNase R that efficiently removes linear RNAs containing G-quadruplexes or structured 3′ ends
Source: Nucleic Acids Res. 2019 Jul 3;47(16):8755–69. doi: 10.1093/nar/gkz576 (PMC6895279; doi:10.1093/nar/gkz576)
Supplement: gkz576_Supplemental_Files [file gkz576_supplemental_files.zip › Supplementary Table S4 060519.xlsx]

## Sheet: HeLa Rep1 (KCl)
Ensembl ID	Gene	Rep1 Control KCl RPKM	Rep1 RNase R KCl RPKM	RPKM ratio (RNase R/Control)
ENSG00000275708	MIR3648-1	9.04679	343.148	37.9304
ENSG00000264462	MIR3648-2	9.04679	343.148	37.9304
ENSG00000284419	MIR663A	155.654	5307.81	34.1001
ENSG00000210196	MT-TP	28.2967	954.295	33.7246
ENSG00000277918	U1	446.484	14327.4	32.0894
ENSG00000207175	RNU1-67P	6.89408	202.579	29.3845
ENSG00000227195	MIR663AHG	14.501	425.032	29.3105
ENSG00000206585	RNVU1-7	1848.53	50883.2	27.5263		R
ENSG00000207513	RNU1-3	1833.91	50430.8	27.4991
ENSG00000206737	RNVU1-18	1833.91	50430.8	27.4991
ENSG00000206652	RNU1-1	1833.91	50430.8	27.4991
ENSG00000206588	RNU1-28P	1833.91	50430.8	27.4991
ENSG00000273768	U1	1833.91	50428.6	27.4979
ENSG00000207389	RNU1-4	1833.91	50428.6	27.4979
ENSG00000207005	RNU1-2	1833.91	50428.6	27.4979
ENSG00000206596	RNU1-27P	1833.91	50428.6	27.4979
ENSG00000202538	RNU4-2	2199.07	59206.7	26.9235
ENSG00000270722	U1	26.1619	698.345	26.6932
ENSG00000199568	RNU5A-1	241.357	6378.52	26.4277
ENSG00000278099	U1	9.19345	236.166	25.6885
ENSG00000276027	RNU12	147.24	3445.46	23.4003
ENSG00000200156	RNU5B-1	81.5856	1862.62	22.8303
ENSG00000200795	RNU4-1	2030.42	45703	22.5091
ENSG00000207142	Y_RNA	239.506	4909.32	20.4977
ENSG00000202354	RNY3	250.516	5036.22	20.1034
ENSG00000207205	RNVU1-15	29.2987	536.148	18.2994
ENSG00000200494	Y_RNA	232.166	4161.95	17.9266
ENSG00000201955	RNY3P1	217.946	3852.54	17.6766
ENSG00000238554	RNU1-88P	9.4932	164.952	17.3758
ENSG00000200972	RNU5A-8P	47.1424	775.953	16.4598
ENSG00000200314	Y_RNA	42.1834	663.919	15.7389
ENSG00000199347	RNU5E-1	62.9648	979.279	15.5528
ENSG00000178209	PLEC	10.3497	160.207	15.4794
ENSG00000200394	SNORA38B	32.5804	486.467	14.9313
ENSG00000188818	ZDHHC11	13.7702	198.171	14.3913
ENSG00000128973	CLN6	8.81673	113.677	12.8933
ENSG00000223345	HIST2H2BA	8.12429	101.951	12.5489
ENSG00000203852	HIST2H3A	53.8116	666.955	12.3943
ENSG00000203811	HIST2H3C	53.8409	666.989	12.3881
ENSG00000278705	HIST1H4B	211.528	2564.28	12.1227
ENSG00000197238	HIST1H4J	549.23	6595.08	12.0079
ENSG00000240869	RN7SL128P	8.02149	95.6731	11.9271
ENSG00000273542	HIST1H4K	297.441	3527.98	11.8611
ENSG00000270276	HIST2H4B	225.349	2664.19	11.8225
ENSG00000197061	HIST1H4C	243.144	2862.92	11.7746
ENSG00000270882	HIST2H4A	261.316	3067.93	11.7403
ENSG00000184270	HIST2H2AB	44.6936	522.537	11.6915
ENSG00000201498	Y_RNA	14.3445	165.481	11.5362
ENSG00000122642	FKBP9	8.7317	99.772	11.4264
ENSG00000278828	HIST1H3H	64.0882	730.902	11.4046
ENSG00000277209	RPPH1	14896.1	169809	11.3996
ENSG00000277775	HIST1H3F	137.886	1544.61	11.2021
ENSG00000197837	HIST4H4	52.9806	591.146	11.1578
ENSG00000183598	HIST2H3D	54.5382	608.174	11.1513
ENSG00000184260	HIST2H2AC	146.399	1629.86	11.133
ENSG00000282988	HIST1H3D	61.088	667.139	10.921
ENSG00000276966	HIST1H4E	53.7837	574.738	10.6861
ENSG00000275713	HIST1H2BH	15.7478	168.221	10.6822
ENSG00000273983	HIST1H3G	32.64	346.522	10.6165
ENSG00000275714	HIST1H3A	38.8805	410.379	10.5549
ENSG00000274452	U2	1230.23	12926.6	10.5075
ENSG00000272196	HIST2H2AA4	260.314	2724.61	10.4666
ENSG00000203812	HIST2H2AA3	271.005	2834.67	10.4598
ENSG00000185130	HIST1H2BL	114.483	1192.86	10.4195
ENSG00000180596	HIST1H2BC	181.695	1885.17	10.3755
ENSG00000124635	HIST1H2BJ	231.743	2387.62	10.3029
ENSG00000197153	HIST1H3J	27.1355	279.412	10.2969
ENSG00000278591	U2	1355.39	13936.6	10.2824
ENSG00000278048	U2	1355.39	13936.6	10.2824
ENSG00000277903	U2	1355.39	13936.6	10.2824
ENSG00000276596	U2	1355.39	13936.6	10.2824
ENSG00000275616	U2	1355.39	13936.6	10.2824
ENSG00000275219	U2	1355.39	13936.6	10.2824
ENSG00000274862	U2	1355.39	13936.6	10.2824
ENSG00000274585	RNU2-1	1355.39	13936.6	10.2824
ENSG00000274432	U2	1355.39	13936.6	10.2824
ENSG00000274062	U2	1355.39	13936.6	10.2824
ENSG00000273709	U2	1355.39	13936.6	10.2824
ENSG00000278774	U2	1331.7	13689.5	10.2797
ENSG00000158373	HIST1H2BD	219.74	2237.97	10.1846
ENSG00000273802	HIST1H2BG	57.9136	582.612	10.06
ENSG00000274641	HIST1H2BO	197.693	1975.19	9.9912
ENSG00000278637	HIST1H4A	77.2798	771.297	9.98058
ENSG00000203814	HIST2H2BF	70.4746	702.691	9.97084
ENSG00000196747	HIST1H2AI	177.63	1745.62	9.82728
ENSG00000276903	HIST1H2AL	58.6604	575.928	9.818
ENSG00000119383	PTPA	12.4524	122.053	9.80156
ENSG00000180573	HIST1H2AC	39.6765	388.536	9.7926
ENSG00000274267	HIST1H3B	332.935	3221.16	9.67504
ENSG00000222328	RNU2-2P	4877.83	46865.4	9.60784
ENSG00000278677	HIST1H2AM	117.851	1108.77	9.40824
ENSG00000187837	HIST1H1C	418.258	3895.51	9.31365
ENSG00000197409	HIST1H3D	39.4758	364.728	9.23928
ENSG00000277224	HIST1H2BF	42.253	389.712	9.2233
ENSG00000196866	HIST1H2AD	86.465	792.664	9.16746
ENSG00000283737	AL023875.1	10.7493	98.2123	9.13662
ENSG00000274997	HIST1H2AH	203.913	1860.31	9.12306
ENSG00000274210	U1	66.5523	603.72	9.07136
ENSG00000233822	HIST1H2BN	65.0728	583.298	8.96378
ENSG00000197903	HIST1H2BK	300.139	2658.1	8.85623
ENSG00000244642	RN7SL396P	10.6464	94.1833	8.84649
ENSG00000278274	SNORA61	43.2873	3.82879e-56	8.84507e-58
ENSG00000277075	HIST1H2AE	160.462	1393.69	8.68548
ENSG00000278588	HIST1H2BI	91.2997	791.828	8.67284
ENSG00000273703	HIST1H2BM	8.26242	70.1797	8.49384
ENSG00000274559	CU639417.1	31.3861	265.387	8.45556
ENSG00000234289	H2BFS	31.3861	265.387	8.45556
ENSG00000282458	WASH5P	15.8398	132.66	8.37511
ENSG00000278771	RN7SL3	273.212	2284.97	8.36336
ENSG00000263740	RN7SL4P	10247.6	85672.5	8.36025
ENSG00000105722	ERF	6.87644	57.1037	8.30425
ENSG00000276368	HIST1H2AJ	84.6948	697.855	8.23964
ENSG00000125746	EML2	20.4732	167.793	8.19574
ENSG00000239899	RN7SL674P	10.7096	87.4161	8.16241
ENSG00000239437	RN7SL752P	7.18629	58.2439	8.10486
ENSG00000087088	BAX	16.9808	132.881	7.82537
ENSG00000117751	PPP1R8	10.2087	79.1616	7.75433
ENSG00000089280	FUS	16.7569	129.386	7.72136
ENSG00000139112	GABARAPL1	21.3406	164.003	7.68502
ENSG00000147164	SNX12	8.96433	68.3587	7.62563
ENSG00000274012	RN7SL2	32398.3	245367	7.57345
ENSG00000199565	Y_RNA	7.35249	54.9353	7.47166
ENSG00000184678	HIST2H2BE	44.9271	334.802	7.45212
ENSG00000169499	PLEKHA2	8.91809	66.2524	7.42899
ENSG00000134871	COL4A2	9.70059	71.779	7.39945
ENSG00000140400	MAN2C1	16.0509	118.054	7.35498
ENSG00000200291	Y_RNA	16.8049	122.515	7.29043
ENSG00000178252	WDR6	13.5272	97.6305	7.21735
ENSG00000158406	HIST1H4H	230.592	1656.31	7.18286
ENSG00000185896	LAMP1	24.5403	175.064	7.13374
ENSG00000070404	FSTL3	20.4211	144.564	7.07915
ENSG00000278249	SCARNA2	186.952	1314.64	7.03197
ENSG00000136830	FAM129B	16.812	118.152	7.02784
ENSG00000200816	SNORA38	78.1618	541.852	6.93244
ENSG00000184357	HIST1H1B	120.014	831.91	6.93177
ENSG00000272114	AL136131.3	19.7509	135.405	6.85564
ENSG00000173153	ESRRA	7.04262	47.5199	6.74747
ENSG00000145860	RNF145	7.12625	48.0493	6.74258
ENSG00000206680	SNORD21	111.59	0.00748835	6.71059e-05
ENSG00000103260	METRN	9.56673	63.9297	6.6825
ENSG00000101199	ARFGAP1	7.61118	50.2533	6.60256
ENSG00000278463	HIST1H2AB	67.3384	434.98	6.45961
ENSG00000141756	FKBP10	32.7903	210.956	6.43349
ENSG00000270103	AL360012.1	119.46	766.246	6.41425
ENSG00000279119	AC006449.7	10.8265	69.3679	6.40723
ENSG00000210194	MT-TE	79.5979	507.786	6.37939
ENSG00000155506	LARP1	21.4332	136.666	6.37637
ENSG00000168298	HIST1H1E	275.565	1724.28	6.25725
ENSG00000130702	LAMA5	7.28979	45.3476	6.2207
ENSG00000204469	PRRC2A	10.7579	66.5554	6.18665
ENSG00000101160	CTSZ	86.378	532.957	6.17005
ENSG00000141526	SLC16A3	68.3724	421.162	6.15982
ENSG00000161091	MFSD12	19.5461	119.11	6.0938
ENSG00000130175	PRKCSH	23.2655	141.619	6.08708
ENSG00000125844	RRBP1	8.00458	48.4051	6.04718
ENSG00000200849	Y_RNA	12.4469	75.1188	6.03514
ENSG00000111229	ARPC3	41.2613	248.917	6.0327
ENSG00000167978	SRRM2	27.1713	162.977	5.99813
ENSG00000165912	PACSIN3	15.9554	95.4054	5.97951
ENSG00000130303	BST2	35.1463	208.48	5.93178
ENSG00000143416	SELENBP1	18.8195	111.55	5.92736
ENSG00000181090	EHMT1	7.1836	42.5435	5.92231
ENSG00000242294	STAG3L5P	10.3686	60.9735	5.88059
ENSG00000107957	SH3PXD2A	6.90844	40.6057	5.87769
ENSG00000184363	PKP3	7.84677	45.8833	5.84741
ENSG00000160685	ZBTB7B	7.16748	41.9055	5.84662
ENSG00000251562	MALAT1	2127.61	12397.2	5.82682
ENSG00000180900	SCRIB	7.71388	44.7977	5.80741
ENSG00000278815	Vault	11.4287	65.8386	5.76081
ENSG00000275994	SNORA24	44.984	2.5672e-22	5.70692e-24
ENSG00000021762	OSBPL5	11.6483	66.4088	5.70116
ENSG00000105576	TNPO2	12.861	73.1001	5.68386
ENSG00000276293	PIP4K2B	8.03822	45.5776	5.67011
ENSG00000200419	Y_RNA	21.3922	120.929	5.65295
ENSG00000143545	RAB13	12.4413	70.2942	5.65007
ENSG00000275023	MLLT6	8.32961	46.991	5.64144
ENSG00000139651	ZNF740	10.5556	59.0091	5.59031
ENSG00000180304	OAZ2	7.07402	39.2285	5.54543
ENSG00000201654	RNU6-7	8.66912	48.0195	5.53914
ENSG00000129245	FXR2	10.4085	57.4083	5.51552
ENSG00000202337	RNU6-8	8.66912	47.7542	5.50854
ENSG00000160285	LSS	8.92519	49.0787	5.4989
ENSG00000196498	NCOR2	7.36019	40.431	5.4932
ENSG00000207217	SNORA80D	122.607	673.405	5.49239
ENSG00000169710	FASN	37.2184	203.387	5.46469
ENSG00000199677	Y_RNA	8.5299	46.5124	5.45287
ENSG00000116337	AMPD2	11.6919	63.7216	5.45006
ENSG00000071655	MBD3	10.3426	56.3317	5.44657
ENSG00000196187	TMEM63A	8.37221	45.5008	5.43474
ENSG00000164889	SLC4A2	23.2366	126.206	5.43135
ENSG00000269858	EGLN2	7.83705	42.535	5.42742
ENSG00000002834	LASP1	12.4672	67.3471	5.40194
ENSG00000121060	TRIM25	13.4956	72.6905	5.38624
ENSG00000200463	SNORD118	8.21277	44.1598	5.37697
ENSG00000108468	CBX1	10.3305	55.2049	5.34387
ENSG00000100242	SUN2	8.15286	43.437	5.32782
ENSG00000140443	IGF1R	14.6032	77.5834	5.31277
ENSG00000176619	LMNB2	9.41186	49.8904	5.3008
ENSG00000140332	TLE3	8.07067	42.6443	5.28386
ENSG00000039650	PNKP	8.17262	43.1153	5.27558
ENSG00000112541	PDE10A	12.7548	66.9708	5.25064
ENSG00000180198	RCC1	15.5427	81.5319	5.24567
ENSG00000104731	KLHDC4	15.5027	81.0518	5.22824
ENSG00000124942	AHNAK	22.9171	119.71	5.22361
ENSG00000276168	RN7SL1	47106.2	245992	5.22207
ENSG00000028310	BRD9	17.4325	90.7204	5.2041
ENSG00000206932	RNU6-4P	8.18403	42.5879	5.20378
ENSG00000206651	Y_RNA	11.2418	58.4972	5.20354
ENSG00000167657	DAPK3	8.46925	43.9015	5.18363
ENSG00000245532	NEAT1	42.2439	218.429	5.17066
ENSG00000197381	ADARB1	6.98291	36.0436	5.16169
ENSG00000207507	RNU6-9	8.41381	43.3837	5.15625
ENSG00000153048	CARHSP1	16.4392	84.2643	5.12582
ENSG00000089597	GANAB	25.1553	128.516	5.1089
ENSG00000210825	SNORA40	8.48626	4.33339e-55	5.10636e-56
ENSG00000166888	STAT6	15.3686	78.3943	5.10094
ENSG00000265735	RN7SL5P	12278.9	62630.6	5.10067
ENSG00000207357	RNU6-2	8.41381	42.8531	5.09319
ENSG00000237094	AL732372.2	7.72877	39.1464	5.06502
ENSG00000127191	TRAF2	9.71449	49.0376	5.04788
ENSG00000128731	HERC2	8.14648	41.087	5.04353
ENSG00000206965	RNU6-5P	8.41381	42.3226	5.03013
ENSG00000206625	RNU6-1	8.41381	42.3226	5.03013
ENSG00000141524	TMC6	12.9273	64.7115	5.0058
ENSG00000272055	RNU6-6P	8.41381	42.0573	4.9986
ENSG00000207041	RNU6-3P	8.41381	42.0573	4.9986
ENSG00000171163	ZNF692	8.86806	44.125	4.97572
ENSG00000082641	NFE2L1	15.3837	76.357	4.9635
ENSG00000280496	SNORA17B	876.123	4.34506e-10	4.95942e-13
ENSG00000106244	PDAP1	22.9435	113.785	4.95936
ENSG00000204580	DDR1	20.0248	99.2205	4.95488
ENSG00000165458	INPPL1	18.6349	92.1742	4.94632
ENSG00000124226	RNF114	10.6416	52.5951	4.94241
ENSG00000100226	GTPBP1	8.72614	43.04	4.93231
ENSG00000126822	PLEKHG3	6.91844	34.0771	4.92555
ENSG00000004399	PLXND1	10.5888	52.0201	4.91275
ENSG00000164091	WDR82	9.81255	47.8851	4.87999
ENSG00000206899	RNU6-36P	8.41381	41.0342	4.87701
ENSG00000142949	PTPRF	13.644	66.3505	4.86298
ENSG00000133056	PIK3C2B	9.79032	47.4526	4.84689
ENSG00000201558	RNVU1-6	44.4238	214.911	4.83774
ENSG00000214022	REPIN1	17.1249	82.8153	4.83596
ENSG00000207524	RNU6-33P	8.10744	39.1994	4.83499
ENSG00000160957	RECQL4	8.00554	38.6911	4.83304
ENSG00000239306	RBM14	10.2592	49.4875	4.82372
ENSG00000143321	HDGF	97.6169	470.423	4.81907
ENSG00000010322	NISCH	7.66114	36.8677	4.8123
ENSG00000112473	SLC39A7	20.2729	97.3295	4.80097
ENSG00000103653	CSK	7.82052	37.4931	4.7942
ENSG00000175309	PHYKPL	8.90822	42.6056	4.78273
ENSG00000185324	CDK10	9.76587	46.6272	4.77451
ENSG00000173599	PC	15.9623	76.1762	4.77226
ENSG00000201104	RNU6-11P	7.86838	37.3767	4.75024
ENSG00000002822	MAD1L1	7.19971	34.0341	4.72715
ENSG00000199562	RNU6-37P	7.86838	37.1114	4.71652
ENSG00000092445	TYRO3	8.00029	37.6691	4.70847
ENSG00000063244	U2AF2	23.5487	110.528	4.69359
ENSG00000132361	CLUH	21.9969	103.021	4.68343
ENSG00000210127	MT-TA	504.12	2359.71	4.68085
ENSG00000071894	CPSF1	8.7105	40.6034	4.66143
ENSG00000182087	TMEM259	15.404	71.7814	4.65992
ENSG00000060491	OGFR	7.22558	33.3267	4.61232
ENSG00000160200	CBS	19.6065	90.2757	4.60438
ENSG00000169174	PCSK9	11.768	53.6565	4.55953
ENSG00000238825	RNU1-13P	10.4318	47.5266	4.55593
ENSG00000072310	SREBF1	22.5336	102.647	4.55529
ENSG00000181222	POLR2A	14.0285	63.8469	4.55123
ENSG00000201098	RNY1	1189.75	5412.07	4.54891
ENSG00000100083	GGA1	7.66254	34.7351	4.53311
ENSG00000202444	RNU5E-6P	69.8508	316.554	4.53186
ENSG00000075618	FSCN1	22.4122	101.538	4.53048
ENSG00000269713	NBPF9	10.121	45.7472	4.52003
ENSG00000225151	GOLGA2P7	7.49558	33.8245	4.51259
ENSG00000170142	UBE2E1	19.4525	87.4361	4.49485
ENSG00000167508	MVD	14.3492	64.4123	4.48891
ENSG00000210140	MT-TC	64.6832	289.942	4.48249
ENSG00000004975	DVL2	7.93432	35.5033	4.47465
ENSG00000270647	TAF15	19.7763	87.7064	4.43492
ENSG00000168209	DDIT4	38.1356	169.055	4.433
ENSG00000106636	YKT6	7.85998	34.7144	4.4166
ENSG00000100813	ACIN1	18.2971	80.6997	4.41052
ENSG00000149485	FADS1	16.1933	71.4143	4.41011
ENSG00000108669	CYTH1	7.59521	33.3879	4.39592
ENSG00000270066	AL356488.2	51.0578	224.399	4.395
ENSG00000012171	SEMA3B	10.2607	45.0922	4.39465
ENSG00000105135	ILVBL	10.7591	47.0301	4.37119
ENSG00000213676	ATF6B	8.34904	36.4725	4.36847
ENSG00000177225	GATD1	8.55464	37.3463	4.36562
ENSG00000173894	CBX2	9.01209	39.3371	4.36493
ENSG00000090372	STRN4	8.051	35.0527	4.35383
ENSG00000179051	RCC2	13.1339	57.1229	4.34927
ENSG00000158669	GPAT4	11.3275	49.2132	4.34458
ENSG00000197785	ATAD3A	7.60211	32.8021	4.31487
ENSG00000184840	TMED9	17.131	73.8475	4.31075
ENSG00000196547	MAN2A2	6.8685	29.5544	4.30289
ENSG00000103064	SLC7A6	22.3324	95.966	4.29716
ENSG00000100359	SGSM3	7.74834	33.2777	4.29482
ENSG00000134333	LDHA	213.843	917.952	4.29264
ENSG00000005007	UPF1	7.21442	30.8873	4.28133
ENSG00000140829	DHX38	9.48463	40.512	4.27133
ENSG00000183048	SLC25A10	14.4511	61.6994	4.26953
ENSG00000178921	PFAS	16.9237	72.0097	4.25496
ENSG00000129351	ILF3	35.7459	151.896	4.24933
ENSG00000213923	CSNK1E	28.6454	121.357	4.23653
ENSG00000158747	NBL1	6.93093	29.3565	4.23558
ENSG00000162385	MAGOH	9.91089	41.9779	4.23553
ENSG00000177728	TMEM94	10.8898	46.0725	4.23079
ENSG00000173786	CNP	8.95341	37.8064	4.22257
ENSG00000149182	ARFGAP2	12.8985	54.4313	4.21997
ENSG00000088247	KHSRP	42.5725	179.607	4.21885
ENSG00000111737	RAB35	6.81861	28.6759	4.20553
ENSG00000110107	PRPF19	16.9363	70.8929	4.18586
ENSG00000168090	COPS6	26.0464	108.813	4.17766
ENSG00000133612	AGAP3	9.44148	39.3659	4.16946
ENSG00000130810	PPAN	14.2652	59.188	4.14912
ENSG00000267598	AC011446.2	8.39565	34.8312	4.14872
ENSG00000141456	PELP1	8.99473	37.2657	4.14306
ENSG00000105221	AKT2	18.0464	74.6248	4.13516
ENSG00000182378	PLCXD1	8.5664	35.3923	4.13153
ENSG00000124181	PLCG1	9.97804	41.1278	4.12183
ENSG00000196418	ZNF124	7.4073	30.5239	4.12079
ENSG00000123064	DDX54	22.3008	91.8061	4.11672
ENSG00000164896	FASTK	10.4661	43.0104	4.1095
ENSG00000202357	Y_RNA	19.2923	79.2351	4.10708
ENSG00000149480	MTA2	20.2563	83.1865	4.1067
ENSG00000139197	PEX5	8.62793	35.4268	4.10606
ENSG00000107816	LZTS2	8.26982	33.9165	4.10124
ENSG00000185864	NPIPB4	9.57413	38.9208	4.0652
ENSG00000100207	TCF20	8.2161	33.3905	4.06403
ENSG00000100401	RANGAP1	17.1351	69.3639	4.04806
ENSG00000204267	TAP2	17.9966	72.7699	4.04354
ENSG00000125817	CENPB	6.84628	27.6382	4.03697
ENSG00000168781	PPIP5K1	7.27851	29.3313	4.02985
ENSG00000181218	HIST3H2A	7.79488	31.3404	4.02064
ENSG00000013573	DDX11	16.6869	66.9944	4.01479
ENSG00000271394	7SK	22.2418	89.0851	4.0053
ENSG00000237412	PRSS56	69.6046	278.755	4.00484
ENSG00000131165	CHMP1A	9.61988	38.4626	3.99824
ENSG00000117148	ACTL8	7.02834	28.0919	3.99695
ENSG00000127564	PKMYT1	8.93104	35.6941	3.99663
ENSG00000089351	GRAMD1A	6.91525	27.6161	3.99351
ENSG00000204351	SKIV2L	11.1584	44.5305	3.99076
ENSG00000143398	PIP5K1A	21.989	87.501	3.97931
ENSG00000173486	FKBP2	14.4177	57.2377	3.96996
ENSG00000167107	ACSF2	10.6451	42.1371	3.95836
ENSG00000112715	VEGFA	10.5383	41.7051	3.95748
ENSG00000210107	MT-TQ	44.1307	174.559	3.9555
ENSG00000185298	CCDC137	7.67575	30.3551	3.95468
ENSG00000140632	GLYR1	12.8637	50.8351	3.95183
ENSG00000125753	VASP	11.4646	45.2433	3.94635
ENSG00000152556	PFKM	35.1079	138.009	3.931
ENSG00000141002	TCF25	25.9222	101.081	3.8994
ENSG00000197905	TEAD4	7.8212	30.4851	3.89775
ENSG00000184216	IRAK1	13.1683	51.2743	3.89377
ENSG00000102119	EMD	12.0955	47.0864	3.89289
ENSG00000243960	AL390195.1	8.49546	32.9315	3.87636
ENSG00000243716	NPIPB5	13.0263	50.4738	3.87476
ENSG00000132382	MYBBP1A	16.3214	63.2115	3.87292
ENSG00000157593	SLC35B2	13.49	52.1615	3.86668
ENSG00000110080	ST3GAL4	8.98817	34.6311	3.85296
ENSG00000188986	NELFB	6.93496	26.7127	3.85189
ENSG00000267697	LUZP6	58.5387	2.25295e-16	3.84865e-18
ENSG00000116584	ARHGEF2	16.5515	63.4893	3.83586
ENSG00000176715	ACSF3	9.43167	36.1393	3.8317
ENSG00000140983	RHOT2	8.14164	31.1808	3.82979
ENSG00000198910	L1CAM	18.603	71.1671	3.82557
ENSG00000196235	SUPT5H	10.348	39.5718	3.8241
ENSG00000130429	ARPC1B	35.3708	134.977	3.81606
ENSG00000200485	Y_RNA	7.34409	27.9926	3.81158
ENSG00000064419	TNPO3	9.45044	36.0083	3.81022
ENSG00000269900	RMRP	368.419	1399.12	3.79763
ENSG00000167110	GOLGA2	17.1597	65.081	3.79267
ENSG00000260682	RN7SKP176	12.3393	46.7941	3.79228
ENSG00000131370	SH3BP5	13.3196	50.43	3.78615
ENSG00000103855	CD276	17.1387	64.8338	3.78289
ENSG00000105486	LIG1	11.0626	41.7482	3.77381
ENSG00000111276	CDKN1B	8.20679	30.9035	3.7656
ENSG00000249859	PVT1	12.4766	46.9662	3.76434
ENSG00000160214	RRP1	8.33734	31.3293	3.75771
ENSG00000104140	RHOV	16.7641	62.9258	3.7536
ENSG00000128228	SDF2L1	13.0779	49.0634	3.75163
ENSG00000162878	PKDCC	12.408	46.3807	3.73797
ENSG00000204054	LINC00963	7.01584	26.1762	3.73101
ENSG00000142178	SIK1	13.3367	49.7403	3.72958
ENSG00000170004	CHD3	22.2499	82.9316	3.72728
ENSG00000206053	JPT2	15.5888	57.9118	3.71496
ENSG00000129250	KIF1C	20.4914	75.9914	3.70845
ENSG00000134824	FADS2	7.32913	27.168	3.70685
ENSG00000141564	RPTOR	8.12097	30.098	3.70621
ENSG00000065000	AP3D1	12.8289	47.4698	3.70022
ENSG00000100836	PABPN1	10.3007	38.0923	3.69803
ENSG00000140859	KIFC3	12.9835	47.9103	3.69009
ENSG00000274177	AC004528.2	7.95222	29.2968	3.6841
ENSG00000103257	SLC7A5	235.187	865.824	3.68143
ENSG00000076555	ACACB	7.24006	26.6529	3.68131
ENSG00000196787	HIST1H2AG	37.0087	136.23	3.68103
ENSG00000214063	TSPAN4	11.164	41.0692	3.67872
ENSG00000120071	KANSL1	10.6825	39.2942	3.67837
ENSG00000107833	NPM3	25.731	94.3782	3.66788
ENSG00000176155	CCDC57	12.4399	45.5815	3.66414
ENSG00000131473	ACLY	52.9089	193.756	3.66207
ENSG00000237649	KIFC1	8.77924	32.09	3.65521
ENSG00000160877	NACC1	15.4875	56.6088	3.65513
ENSG00000032444	PNPLA6	8.4183	30.7549	3.65334
ENSG00000042445	RETSAT	10.9907	39.8669	3.62733
ENSG00000109065	NAT9	7.99184	28.9351	3.62058
ENSG00000137824	RMDN3	7.56715	27.3795	3.61821
ENSG00000079805	DNM2	22.1713	80.1996	3.61727
ENSG00000141551	CSNK1D	11.7015	42.3092	3.61571
ENSG00000111321	LTBR	23.5513	85.1299	3.61466
ENSG00000143570	SLC39A1	21.7791	78.7186	3.61441
ENSG00000172432	GTPBP2	9.81487	35.4735	3.61426
ENSG00000183010	PYCR1	52.6171	190.018	3.61134
ENSG00000103335	PIEZO1	27.8301	100.488	3.61077
ENSG00000011243	AKAP8L	8.93119	32.1176	3.59612
ENSG00000213468	FIRRE	8.56918	30.7242	3.58543
ENSG00000202512	RN7SKP230	14.8846	53.3419	3.5837
ENSG00000197912	SPG7	17.7064	63.2235	3.57066
ENSG00000185627	PSMD13	16.4513	58.6262	3.56362
ENSG00000274276	CBSL	15.4257	54.9185	3.56019
ENSG00000087191	PSMC5	20.4108	72.4717	3.55065
ENSG00000071626	DAZAP1	28.5057	101.066	3.54547
ENSG00000082781	ITGB5	33.6301	119.175	3.5437
ENSG00000125755	SYMPK	9.32567	33.0123	3.53994
ENSG00000161204	ABCF3	12.9717	45.8529	3.53484
ENSG00000129347	KRI1	7.46423	26.3637	3.53201
ENSG00000270629	NBPF14	10.3	36.3791	3.53195
ENSG00000158773	USF1	12.6762	44.7657	3.53148
ENSG00000039523	RIPOR1	7.81414	27.5767	3.52908
ENSG00000114745	GORASP1	7.14251	25.097	3.51375
ENSG00000167491	GATAD2A	10.2693	35.9794	3.50359
ENSG00000177963	RIC8A	12.4266	43.4342	3.49526
ENSG00000119638	NEK9	7.91734	27.6499	3.49232
ENSG00000128928	IVD	9.18053	32.034	3.48934
ENSG00000115275	MOGS	8.68439	30.301	3.48913
ENSG00000128567	PODXL	12.5062	43.6242	3.48821
ENSG00000100650	SRSF5	39.4079	137.456	3.48803
ENSG00000126012	KDM5C	11.9355	41.5568	3.48178
ENSG00000184254	ALDH1A3	7.03983	24.5093	3.48152
ENSG00000104812	GYS1	12.199	42.401	3.47578
ENSG00000096746	HNRNPH3	15.3332	53.2507	3.4729
ENSG00000114867	EIF4G1	53.8465	186.619	3.46576
ENSG00000135720	DYNC1LI2	21.8794	75.7226	3.46091
ENSG00000130723	PRRC2B	24.3926	84.3823	3.45934
ENSG00000116729	WLS	40.1227	138.766	3.45854
ENSG00000125944	HNRNPR	36.4657	125.656	3.44587
ENSG00000242265	PEG10	20.8098	71.5967	3.44053
ENSG00000170473	PYM1	10.1566	34.9088	3.43706
ENSG00000055070	SZRD1	10.012	34.4044	3.43632
ENSG00000099783	HNRNPM	58.631	200.985	3.42796
ENSG00000076248	UNG	19.1796	65.7202	3.42657
ENSG00000205531	NAP1L4	40.1575	137.289	3.41876
ENSG00000066135	KDM4A	7.06913	24.1213	3.4122
ENSG00000107404	DVL1	11.1509	38.0183	3.40944
ENSG00000172725	CORO1B	11.7705	40.1123	3.40787
ENSG00000173621	LRFN4	6.89689	23.502	3.40762
ENSG00000086232	EIF2AK1	26.722	91.0524	3.40739
ENSG00000126001	CEP250	13.4451	45.5849	3.39045
ENSG00000269926	DDIT4-AS1	53.2934	180.544	3.38774
ENSG00000076604	TRAF4	21.9502	74.3224	3.38596
ENSG00000109685	NSD2	11.2288	37.9978	3.38396
ENSG00000123159	GIPC1	12.6952	42.898	3.37907
ENSG00000154832	CXXC1	9.49879	32.081	3.37738
ENSG00000100221	JOSD1	10.424	35.2045	3.37725
ENSG00000143420	ENSA	37.3814	126.177	3.3754
ENSG00000119335	SET	130.766	441.287	3.37463
ENSG00000277443	MARCKS	8.70747	29.36	3.37182
ENSG00000168502	MTCL1	13.4496	45.3335	3.37062
ENSG00000087077	TRIP6	13.9724	47.0073	3.3643
ENSG00000105726	ATP13A1	10.0939	33.9477	3.36319
ENSG00000214717	ZBED1	10.2939	34.603	3.36151
ENSG00000231864	AL807752.3	8.9315	29.8184	3.33857
ENSG00000077044	DGKD	14.7815	49.3062	3.33567
ENSG00000129933	MAU2	6.97365	23.2585	3.3352
ENSG00000142599	RERE	8.37501	27.8885	3.32997
ENSG00000165175	MID1IP1	7.73252	25.7088	3.32476
ENSG00000043514	TRIT1	10.1072	33.6002	3.32438
ENSG00000143442	POGZ	12.2506	40.5948	3.3137
ENSG00000141959	PFKL	18.3372	60.758	3.31337
ENSG00000159692	CTBP1	12.2849	40.6827	3.3116
ENSG00000123143	PKN1	6.89721	22.7791	3.30265
ENSG00000105339	DENND3	7.66587	25.296	3.29982
ENSG00000112877	CEP72	10.8517	35.7903	3.29813
ENSG00000275719	AC008622.2	10.281	33.8859	3.29597
ENSG00000103423	DNAJA3	23.8837	78.3515	3.28054
ENSG00000083312	TNPO1	36.4777	119.663	3.28044
ENSG00000008130	NADK	9.01251	29.5359	3.27721
ENSG00000283041	AC008038.1	28.8722	94.5978	3.27643
ENSG00000167670	CHAF1A	11.1406	36.4775	3.27429
ENSG00000160917	CPSF4	7.59553	24.823	3.26811
ENSG00000105887	MTPN	26.6893	87.1625	3.26582
ENSG00000130254	SAFB2	9.74655	31.7158	3.25405
ENSG00000168066	SF1	14.6381	47.6231	3.25337
ENSG00000175376	EIF1AD	8.30741	26.9123	3.23955
ENSG00000072134	EPN2	7.09225	22.9742	3.23934
ENSG00000138074	SLC5A6	8.15025	26.3853	3.23736
ENSG00000117411	B4GALT2	10.3524	33.4743	3.23348
ENSG00000197858	GPAA1	14.1783	45.74	3.22606
ENSG00000167004	PDIA3	82.0334	264.335	3.22229
ENSG00000099622	CIRBP	18.6446	60.0731	3.22201
ENSG00000089248	ERP29	28.723	92.3251	3.21433
ENSG00000172530	BANP	11.5463	37.0622	3.20988
ENSG00000274523	RCC1L	8.50485	27.2671	3.20606
ENSG00000101412	E2F1	10.0476	32.1923	3.20398
ENSG00000136877	FPGS	8.44735	27.0514	3.20235
ENSG00000089154	GCN1	24.8644	79.5162	3.19799
ENSG00000130402	ACTN4	59.0987	188.713	3.19318
ENSG00000123358	NR4A1	7.49995	23.9396	3.19197
ENSG00000199631	SNORD33	294.386	9.38328e-139	3.18741e-141
ENSG00000127948	POR	30.6139	97.2391	3.17631
ENSG00000103485	QPRT	13.838	43.9124	3.17332
ENSG00000064545	TMEM161A	10.3574	32.7907	3.16592
ENSG00000138071	ACTR2	27.4526	86.8609	3.16403
ENSG00000141696	P3H4	8.77468	27.7344	3.16073
ENSG00000179604	CDC42EP4	10.9931	34.6577	3.15268
ENSG00000171456	ASXL1	14.5736	45.9297	3.15157
ENSG00000132680	KIAA0907	16.9039	53.2312	3.14905
ENSG00000060237	WNK1	42.4214	133.507	3.14716
ENSG00000153046	CDYL	16.8119	52.8545	3.14387
ENSG00000161011	SQSTM1	40.5324	127.111	3.13603
ENSG00000204590	GNL1	12.6852	39.7072	3.1302
ENSG00000070610	GBA2	8.70768	27.2496	3.12938
ENSG00000160803	UBQLN4	8.30688	25.9927	3.12906
ENSG00000278527	SNORD22	15.6435	4.88811e-18	3.12469e-19
ENSG00000105063	PPP6R1	6.87493	21.4704	3.123
ENSG00000187741	FANCA	20.631	64.3311	3.11818
ENSG00000181929	PRKAG1	23.7926	74.1534	3.11666
ENSG00000177469	CAVIN1	11.658	36.3125	3.11481
ENSG00000113368	LMNB1	22.9024	71.3127	3.11377
ENSG00000014216	CAPN1	8.9001	27.7038	3.11275
ENSG00000081154	PCNP	23.3211	72.5789	3.11216
ENSG00000070814	TCOF1	15.3681	47.788	3.10956
ENSG00000182473	EXOC7	12.0992	37.5033	3.09965
ENSG00000167522	ANKRD11	7.93483	24.5888	3.09884
ENSG00000198952	SMG5	11.3913	35.273	3.09649
ENSG00000130309	COLGALT1	17.7155	54.8205	3.09449
ENSG00000109519	GRPEL1	14.3067	44.2648	3.09399
ENSG00000138162	TACC2	8.13718	25.1666	3.09279
ENSG00000182446	NPLOC4	20.2841	62.7314	3.09264
ENSG00000149257	SERPINH1	28.4401	87.8926	3.09045
ENSG00000105426	PTPRS	9.71614	30.0103	3.08871
ENSG00000182841	RRP7BP	8.99461	27.7736	3.0878
ENSG00000152601	MBNL1	16.9209	52.1915	3.08444
ENSG00000110917	MLEC	18.1139	55.859	3.08376
ENSG00000005156	LIG3	12.8705	39.6758	3.08269
ENSG00000130508	PXDN	9.61672	29.6328	3.08138
ENSG00000166002	SMCO4	6.82289	20.9969	3.07742
ENSG00000160818	GPATCH4	15.7075	48.2259	3.07025
ENSG00000178927	C17orf62	8.48208	26.0117	3.06667
ENSG00000184640	SEPT9	25.2839	77.4851	3.0646
ENSG00000113719	ERGIC1	25.0732	76.8113	3.06348
ENSG00000112245	PTP4A1	177.876	544.755	3.06255
ENSG00000104964	AES	52.124	159.355	3.05723
ENSG00000127054	INTS11	14.9823	45.5567	3.0407
ENSG00000169418	NPR1	7.5449	22.9268	3.03871
ENSG00000149792	MRPL49	8.68767	26.3186	3.02942
ENSG00000100266	PACSIN2	8.60138	26.0236	3.02551
ENSG00000084774	CAD	14.6453	44.2639	3.0224
ENSG00000108256	NUFIP2	18.0071	54.3666	3.01918
ENSG00000129315	CCNT1	12.3393	37.2416	3.01813
ENSG00000152377	SPOCK1	9.16009	27.6296	3.0163
ENSG00000104907	TRMT1	18.547	55.8619	3.01191
ENSG00000130511	SSBP4	11.1685	33.6095	3.00931
ENSG00000127837	AAMP	16.3518	49.1952	3.00855
ENSG00000166446	CDYL2	11.0854	33.3125	3.00508
ENSG00000176095	IP6K1	7.14313	21.4648	3.00496
ENSG00000116871	MAP7D1	6.96416	20.8817	2.99845
ENSG00000274582	SNORA16A	33.3656	9.99536e-113	2.99571e-114
ENSG00000064607	SUGP2	9.31575	27.8814	2.99293
ENSG00000137409	MTCH1	23.0528	68.9442	2.99071
ENSG00000067057	PFKP	37.1774	111.104	2.98848
ENSG00000140263	SORD	8.6795	25.9321	2.98774
ENSG00000159202	UBE2Z	9.12649	27.2078	2.98119
ENSG00000069275	NUCKS1	62.902	187.37	2.97876
ENSG00000200312	RN7SKP255	176.556	525.784	2.978
ENSG00000144645	OSBPL10	10.7335	31.9379	2.97553
ENSG00000202058	RN7SKP80	790.878	2350.63	2.97218
ENSG00000198728	LDB1	7.30356	21.6989	2.971
ENSG00000177192	PUS1	7.58559	22.4803	2.96355
ENSG00000129657	SEC14L1	13.0755	38.7418	2.96293
ENSG00000133313	CNDP2	7.24591	21.4186	2.95596
ENSG00000254986	DPP3	8.10743	23.9487	2.95392
ENSG00000196526	AFAP1	8.26868	24.4047	2.95146
ENSG00000100345	MYH9	24.1296	71.0073	2.94275
ENSG00000104852	SNRNP70	34.3292	100.948	2.94059
ENSG00000121057	AKAP1	9.83465	28.8526	2.93377
ENSG00000108592	FTSJ3	11.3003	33.1458	2.93318
ENSG00000114650	SCAP	9.26341	27.1571	2.93165
ENSG00000099812	MISP	7.26191	21.2163	2.92159
ENSG00000168397	ATG4B	7.10573	20.7421	2.91907
ENSG00000082068	WDR70	20.2257	59.0372	2.91892
ENSG00000254909	AP003392.2	7.64323	22.2999	2.9176
ENSG00000108819	PPP1R9B	6.87448	19.9868	2.90739
ENSG00000108604	SMARCD2	11.3957	33.1306	2.90729
ENSG00000244187	TMEM141	12.1936	35.4404	2.90648
ENSG00000182979	MTA1	11.6148	33.7574	2.90641
ENSG00000113552	GNPDA1	11.9765	34.7737	2.90349
ENSG00000197226	TBC1D9B	12.1012	35.1356	2.90348
ENSG00000160211	G6PD	12.274	35.6242	2.90241
ENSG00000235173	HGH1	7.73965	22.438	2.8991
ENSG00000204220	PFDN6	40.7269	117.937	2.8958
ENSG00000108828	VAT1	11.8636	34.304	2.89153
ENSG00000198911	SREBF2	13.8581	40.0626	2.89092
ENSG00000225697	SLC26A6	7.54541	21.8091	2.89038
ENSG00000166340	TPP1	6.89599	19.8954	2.88507
ENSG00000126456	IRF3	15.0417	43.3753	2.88367
ENSG00000105612	DNASE2	11.8308	34.1103	2.88318
ENSG00000073008	PVR	7.7525	22.3383	2.88143
ENSG00000260032	NORAD	13.8424	39.8724	2.88045
ENSG00000105323	HNRNPUL1	25.8719	74.3729	2.87466
ENSG00000149179	C11orf49	6.81353	19.5428	2.86823
ENSG00000206828	U1	12.5545	35.9889	2.86661
ENSG00000125459	MSTO1	10.2209	29.2183	2.85868
ENSG00000185122	HSF1	10.0372	28.6812	2.85749
ENSG00000082805	ERC1	9.58775	27.3622	2.85387
ENSG00000149823	VPS51	9.78678	27.8284	2.84347
ENSG00000143093	STRIP1	9.60667	27.3139	2.84322
ENSG00000099899	TRMT2A	13.6082	38.6554	2.8406
ENSG00000120913	PDLIM2	10.0157	28.4411	2.83965
ENSG00000256364	AC069234.2	17.9374	50.9102	2.83822
ENSG00000143641	GALNT2	22.5016	63.8116	2.83587
ENSG00000004142	POLDIP2	16.5743	46.9975	2.83556
ENSG00000168385	SEPT2	45.4817	128.503	2.82538
ENSG00000266967	AARSD1	8.89482	25.1152	2.82358
ENSG00000142657	PGD	18.4409	52.0354	2.82174
ENSG00000201882	snoU2-30	49.8323	140.441	2.81827
ENSG00000204394	VARS	20.5153	57.7259	2.8138
ENSG00000204174	NPY4R	6.95527	19.5502	2.81085
ENSG00000173821	RNF213	14.2935	40.1402	2.80828
ENSG00000074842	MYDGF	28.2296	79.1786	2.80481
ENSG00000099991	CABIN1	7.15126	20.0491	2.80358
ENSG00000169696	ASPSCR1	9.47372	26.558	2.80333
ENSG00000148824	MTG1	6.87425	19.2662	2.80266
ENSG00000125967	NECAB3	14.2427	39.8535	2.79817
ENSG00000104419	NDRG1	21.8841	61.2031	2.79669
ENSG00000136709	WDR33	10.9552	30.6281	2.79576
ENSG00000108465	CDK5RAP3	14.0585	39.2195	2.78974
ENSG00000111203	ITFG2	7.73217	21.5238	2.78367
ENSG00000175115	PACS1	7.19546	20.0213	2.78249
ENSG00000082996	RNF13	11.9062	33.0158	2.77299
ENSG00000129255	MPDU1	18.8657	52.2764	2.77098
ENSG00000198695	MT-ND6	72.2445	200.13	2.77018
ENSG00000054118	THRAP3	19.4316	53.7453	2.76587
ENSG00000176444	CLK2	7.12318	19.6415	2.75741
ENSG00000182199	SHMT2	64.3312	177.328	2.75649
ENSG00000261236	BOP1	19.6145	53.9955	2.75284
ENSG00000092621	PHGDH	100.184	275.76	2.75254
ENSG00000103253	HAGHL	8.68665	23.8614	2.7469
ENSG00000103067	ESRP2	7.02852	19.2737	2.74221
ENSG00000149503	INCENP	18.8355	51.6071	2.73988
ENSG00000138031	ADCY3	14.0996	38.6114	2.73847
ENSG00000100297	MCM5	36.9374	101.09	2.73679
ENSG00000259952	AC009133.2	8.65763	23.6748	2.73456
ENSG00000116679	IVNS1ABP	25.0448	68.4734	2.73404
ENSG00000148843	PDCD11	9.95402	27.1409	2.72663
ENSG00000254772	EEF1G	403.873	1097.13	2.71652
ENSG00000108262	GIT1	8.19818	22.2662	2.71599
ENSG00000183258	DDX41	14.3063	38.8433	2.71512
ENSG00000148341	SH3GLB2	10.9768	29.7849	2.71344
ENSG00000177302	TOP3A	7.59101	20.5793	2.71101
ENSG00000196576	PLXNB2	13.9773	37.8653	2.70906
ENSG00000173209	AHSA2	7.39213	20.0031	2.706
ENSG00000137699	TRIM29	8.62481	23.3153	2.70328
ENSG00000213246	SUPT4H1	16.3838	44.2828	2.70284
ENSG00000107819	SFXN3	10.5411	28.4338	2.69742
ENSG00000077150	NFKB2	7.9136	21.3044	2.69212
ENSG00000167962	ZNF598	8.73396	23.4903	2.68954
ENSG00000124782	RREB1	7.8882	21.1784	2.68482
ENSG00000182934	SRPRA	8.93569	23.9817	2.68381
ENSG00000095906	NUBP2	10.4164	27.9376	2.68208
ENSG00000210135	MT-TN	395.307	1059.33	2.67977
ENSG00000177084	POLE	13.7387	36.7837	2.67738
ENSG00000206633	SNORA80B	37.8903	101.205	2.671
ENSG00000100220	RTCB	19.0971	50.9419	2.66752
ENSG00000182872	RBM10	7.92768	21.1132	2.66323
ENSG00000163930	BAP1	8.37718	22.3018	2.66221
ENSG00000108591	DRG2	6.88181	18.3129	2.66106
ENSG00000165280	VCP	55.5081	147.363	2.6548
ENSG00000177731	FLII	33.2529	88.2672	2.65442
ENSG00000126457	PRMT1	49.315	130.39	2.64402
ENSG00000160256	FAM207A	7.25394	19.1579	2.64103
ENSG00000213719	CLIC1	48.7829	128.782	2.6399
ENSG00000149532	CPSF7	8.25155	21.774	2.63878
ENSG00000128283	CDC42EP1	8.97394	23.6435	2.63468
ENSG00000119812	FAM98A	19.0931	50.2324	2.63092
ENSG00000101079	NDRG3	7.08305	18.6319	2.63049
ENSG00000157540	DYRK1A	6.86229	18.0217	2.62619
ENSG00000143324	XPR1	10.0114	26.2527	2.62228
ENSG00000130119	GNL3L	9.34171	24.4684	2.61926
ENSG00000100364	KIAA0930	11.817	30.9241	2.61692
ENSG00000079999	KEAP1	10.8134	28.2841	2.61565
ENSG00000122218	COPA	35.8693	93.772	2.61427
ENSG00000167513	CDT1	8.51059	22.2146	2.61023
ENSG00000113716	HMGXB3	7.36464	19.1992	2.60694
ENSG00000130816	DNMT1	25.6562	66.8399	2.60521
ENSG00000092199	HNRNPC	139.625	363.747	2.60517
ENSG00000106682	EIF4H	59.757	155.657	2.60483
ENSG00000146834	MEPCE	6.96509	18.1418	2.60468
ENSG00000137497	NUMA1	16.7188	43.5465	2.60464
ENSG00000242086	LINC00969	7.6118	19.8117	2.60276
ENSG00000129103	SUMF2	18.2057	47.3681	2.60183
ENSG00000150938	CRIM1	8.82613	22.9581	2.60115
ENSG00000141522	ARHGDIA	33.8147	87.8103	2.59681
ENSG00000254911	SCARNA9	21.689	56.3137	2.59642
ENSG00000149428	HYOU1	13.0853	33.9723	2.59622
ENSG00000162368	CMPK1	25.9255	67.1899	2.59165
ENSG00000276180	HIST1H4I	30.7114	79.513	2.58904
ENSG00000140521	POLG	12.3594	31.9505	2.58512
ENSG00000199879	RNU1-120P	46.2543	119.491	2.58335
ENSG00000130164	LDLR	12.3266	31.7698	2.57734
ENSG00000105447	GRWD1	9.30463	23.9554	2.57457
ENSG00000064666	CNN2	13.0761	33.5949	2.56918
ENSG00000143252	SDHC	27.8085	71.4414	2.56905
ENSG00000106638	TBL2	7.63063	19.6012	2.56875
ENSG00000172893	DHCR7	7.56787	19.4292	2.56733
ENSG00000164045	CDC25A	11.1982	28.7334	2.56589
ENSG00000188895	MSL1	12.0536	30.9228	2.56544
ENSG00000104853	CLPTM1	9.09057	23.3206	2.56536
ENSG00000141580	WDR45B	14.4366	37.0309	2.56507
ENSG00000197879	MYO1C	25.5273	65.4561	2.56416
ENSG00000140350	ANP32A	39.7278	101.816	2.56284
ENSG00000089693	MLF2	31.9276	81.8025	2.56212
ENSG00000160972	PPP1R16A	8.98733	23.0181	2.56117
ENSG00000110048	OSBP	8.28703	21.1918	2.55722
ENSG00000224407	AL136988.1	8.23285	21.0302	2.55443
ENSG00000142687	KIAA0319L	6.82059	17.4214	2.55424
ENSG00000132002	DNAJB1	10.7447	27.4368	2.55352
ENSG00000125651	GTF2F1	12.191	31.1298	2.55351
ENSG00000161999	JMJD8	13.7827	35.1863	2.55293
ENSG00000153944	MSI2	15.8103	40.3515	2.55223
ENSG00000130204	TOMM40	25.2222	64.3625	2.55182
ENSG00000077942	FBLN1	19.2371	48.965	2.54534
ENSG00000136279	DBNL	8.06205	20.4887	2.54138
ENSG00000158710	TAGLN2	69.8486	177.236	2.53743
ENSG00000265784	AC006441.3	14.3969	36.4899	2.53457
ENSG00000163050	COQ8A	7.77648	19.6978	2.533
ENSG00000148248	SURF4	30.923	78.3091	2.53239
ENSG00000013588	GPRC5A	13.6701	34.5963	2.5308
ENSG00000168255	POLR2J3	18.1875	46.0095	2.52973
ENSG00000185414	MRPL30	15.1179	38.2161	2.52787
ENSG00000173641	HSPB7	8.90575	22.5048	2.527
ENSG00000241878	PISD	6.92005	17.4618	2.52336
ENSG00000129353	SLC44A2	18.7504	47.2373	2.51927
ENSG00000133275	CSNK1G2	13.4019	33.7288	2.51672
ENSG00000141736	ERBB2	11.4461	28.7712	2.51362
ENSG00000108344	PSMD3	21.9975	55.2311	2.51079
ENSG00000140474	ULK3	6.95388	17.446	2.50882
ENSG00000123908	AGO2	22.233	55.7468	2.50739
ENSG00000055483	USP36	16.2266	40.6308	2.50396
ENSG00000109572	CLCN3	6.93844	17.3718	2.5037
ENSG00000170027	YWHAG	27.333	68.4309	2.5036
ENSG00000210144	MT-TY	420.441	1051.04	2.49985
ENSG00000131069	ACSS2	7.21007	18.0107	2.49799
ENSG00000159176	CSRP1	24.9927	62.4298	2.49792
ENSG00000162889	MAPKAPK2	8.29902	20.7113	2.49563
ENSG00000143811	PYCR2	10.206	25.4693	2.49552
ENSG00000168924	LETM1	7.42953	18.5317	2.49433
ENSG00000078808	SDF4	16.7714	41.8222	2.49366
ENSG00000119402	FBXW2	9.77307	24.3528	2.49183
ENSG00000167747	C19orf48	24.4136	60.8188	2.49119
ENSG00000126746	ZNF384	8.26264	20.583	2.49109
ENSG00000169100	SLC25A6	40.541	100.921	2.48936
ENSG00000244038	DDOST	14.5168	36.0413	2.48273
ENSG00000103591	AAGAB	15.9113	39.3877	2.47545
ENSG00000158941	CCAR2	17.212	42.5261	2.47072
ENSG00000071462	BUD23	26.8588	66.3471	2.47022
ENSG00000100413	POLR3H	6.88718	16.9774	2.46507
ENSG00000172046	USP19	7.8974	19.4455	2.46227
ENSG00000179115	FARSA	24.2391	59.6422	2.46058
ENSG00000252010	SCARNA5	110.25	271.246	2.46028
ENSG00000119333	WDR34	21.9144	53.7238	2.45153
ENSG00000121680	PEX16	7.39949	18.1357	2.45094
ENSG00000132716	DCAF8	25.8333	63.3037	2.45047
ENSG00000164078	MST1R	7.35929	18.0181	2.44835
ENSG00000123415	SMUG1	10.1893	24.943	2.44796
ENSG00000136731	UGGT1	12.1729	29.7688	2.4455
ENSG00000130338	TULP4	7.99961	19.5509	2.44398
ENSG00000141568	FOXK2	11.9626	29.2269	2.44319
ENSG00000181026	AEN	7.40325	18.0841	2.44272
ENSG00000165272	AQP3	27.0724	66.1113	2.44202
ENSG00000275559	DLEU2_6	18.9452	46.2021	2.43872
ENSG00000162073	PAQR4	8.8794	21.6535	2.43862
ENSG00000127445	PIN1	11.8313	28.8488	2.43835
ENSG00000263756	AL645941.3	7.28166	17.7429	2.43666
ENSG00000257103	LSM14A	17.9285	43.6848	2.43661
ENSG00000201428	RN7SKP71	1557.81	3793.59	2.43521
ENSG00000183576	SETD3	9.49799	23.1078	2.43291
ENSG00000184162	NR2C2AP	7.15096	17.3773	2.43007
ENSG00000198162	MAN1A2	12.1026	29.4019	2.42939
ENSG00000221867	MAGEA3	18.2978	44.4395	2.42868
ENSG00000160753	RUSC1	6.92269	16.8109	2.42838
ENSG00000076108	BAZ2A	8.50368	20.644	2.42765
ENSG00000157823	AP3S2	8.97007	21.7695	2.4269
ENSG00000198231	DDX42	25.9497	62.9739	2.42677
ENSG00000163931	TKT	188.391	455.118	2.41582
ENSG00000231074	HCG18	6.8087	16.4465	2.41551
ENSG00000165494	PCF11	10.2069	24.6	2.41013
ENSG00000165271	NOL6	8.3958	20.215	2.40775
ENSG00000173575	CHD2	23.172	55.6857	2.40315
ENSG00000172009	THOP1	33.3951	80.1761	2.40083
ENSG00000005882	PDK2	11.3979	27.3632	2.40072
ENSG00000132600	PRMT7	24.9133	59.8055	2.40055
ENSG00000197172	MAGEA6	25.2095	60.4289	2.39707
ENSG00000111642	CHD4	51.2223	122.766	2.39673
ENSG00000110911	SLC11A2	16.3883	39.1615	2.3896
ENSG00000100416	TRMU	12.5799	30.0533	2.38899
ENSG00000100201	DDX17	51.1802	122.229	2.38821
ENSG00000176978	DPP7	18.6913	44.6179	2.38709
ENSG00000106348	IMPDH1	14.6822	35.0278	2.38573
ENSG00000184117	NIPSNAP1	18.0557	43.0152	2.38236
ENSG00000119689	DLST	8.9767	21.3521	2.37861
ENSG00000109079	TNFAIP1	9.12648	21.7	2.3777
ENSG00000252699	SNORA21B	110.687	2.63103e-44	2.377e-46
ENSG00000277027	RMRP	46536	110455	2.37354
ENSG00000205664	BX890604.1	8.95039	21.2308	2.37205
ENSG00000214078	CPNE1	17.1439	40.6388	2.37045
ENSG00000147459	DOCK5	9.36471	22.1831	2.3688
ENSG00000106367	AP1S1	19.6748	46.461	2.36145
ENSG00000179134	SAMD4B	9.63763	22.7185	2.35727
ENSG00000204842	ATXN2	10.7341	25.2991	2.35689
ENSG00000197043	ANXA6	29.8085	70.2069	2.35526
ENSG00000200488	RN7SKP203	1598.13	3761.16	2.35348
ENSG00000196365	LONP1	34.857	81.9599	2.35132
ENSG00000136950	ARPC5L	9.58023	22.5144	2.35009
ENSG00000163516	ANKZF1	7.74508	18.1845	2.34788
ENSG00000134247	PTGFRN	8.01662	18.8203	2.34766
ENSG00000105397	TYK2	15.3512	36.0036	2.34533
ENSG00000100897	DCAF11	7.06103	16.549	2.34371
ENSG00000149476	TKFC	9.80127	22.9703	2.3436
ENSG00000227057	WDR46	15.3489	35.9575	2.34268
ENSG00000169813	HNRNPF	58.0154	135.861	2.34181
ENSG00000106397	PLOD3	11.7772	27.5677	2.34077
ENSG00000103495	MAZ	25.7721	60.1447	2.33371
ENSG00000196878	LAMB3	7.31271	17.0523	2.33187
ENSG00000038358	EDC4	9.97064	23.2473	2.33158
ENSG00000267436	AC005786.3	13.1646	30.6568	2.32873
ENSG00000108312	UBTF	13.1011	30.5058	2.32849
ENSG00000140577	CRTC3	10.946	25.4524	2.32527
ENSG00000136807	CDK9	7.87394	18.2786	2.3214
ENSG00000143314	MRPL24	31.2285	72.2105	2.31233
ENSG00000025434	NR1H3	7.40758	17.1125	2.31013
ENSG00000134287	ARF3	29.7041	68.4382	2.304
ENSG00000136231	IGF2BP3	15.8765	36.5611	2.30284
ENSG00000007376	RPUSD1	7.09923	16.3241	2.29942
ENSG00000196961	AP2A1	7.68362	17.6507	2.29719
ENSG00000160789	LMNA	102.2	234.651	2.296
ENSG00000009954	BAZ1B	15.1835	34.7882	2.29118
ENSG00000160633	SAFB	13.0574	29.9133	2.29091
ENSG00000108349	CASC3	7.57858	17.3611	2.29081
ENSG00000133243	BTBD2	9.54709	21.8318	2.28675
ENSG00000198925	ATG9A	8.7258	19.9317	2.28423
ENSG00000196405	EVL	8.25705	18.8321	2.28073
ENSG00000278259	MYO19	25.1242	57.2758	2.27971
ENSG00000160310	PRMT2	7.18146	16.3658	2.2789
ENSG00000143374	TARS2	9.71816	22.145	2.27872
ENSG00000099875	MKNK2	18.2984	41.6862	2.27813
ENSG00000067369	TP53BP1	8.3065	18.9155	2.27719
ENSG00000204388	HSPA1B	20.0281	45.5886	2.27623
ENSG00000153317	ASAP1	7.64298	17.3742	2.27322
ENSG00000141994	DUS3L	11.4466	26.0058	2.27192
ENSG00000102317	RBM3	31.9935	72.6834	2.27182
ENSG00000231925	TAPBP	8.61255	19.5568	2.27073
ENSG00000188976	NOC2L	23.4041	53.1136	2.26941
ENSG00000100888	CHD8	7.91939	17.9414	2.2655
ENSG00000189306	RRP7A	12.6862	28.734	2.26498
ENSG00000062822	POLD1	11.1565	25.2332	2.26175
ENSG00000094631	HDAC6	8.5601	19.3573	2.26134
ENSG00000166348	USP54	6.93849	15.6587	2.25679
ENSG00000204463	BAG6	21.2733	47.9914	2.25595
ENSG00000196914	ARHGEF12	15.1928	34.2581	2.25489
ENSG00000011485	PPP5C	15.2194	34.2667	2.25151
ENSG00000235652	AL356599.1	7.8708	17.7178	2.25108
ENSG00000100280	AP1B1	12.7868	28.7684	2.24985
ENSG00000142208	AKT1	14.843	33.3791	2.24881
ENSG00000133142	TCEAL4	12.2362	27.5076	2.24805
ENSG00000167674	HDGFL2	7.94013	17.8113	2.2432
ENSG00000125970	RALY	13.5491	30.3808	2.24227
ENSG00000205268	PDE7A	7.16435	16.0616	2.24188
ENSG00000171246	NPTX1	42.8595	96.0794	2.24173
ENSG00000130414	NDUFA10	19.7097	44.1557	2.2403
ENSG00000075856	SART3	13.0491	29.1733	2.23566
ENSG00000264343	NOTCH2NL	6.89376	15.4075	2.23499
ENSG00000136068	FLNB	9.23015	20.6274	2.23478
ENSG00000091527	CDV3	28.053	62.6389	2.23288
ENSG00000135821	GLUL	17.3055	38.6296	2.23222
ENSG00000176986	SEC24C	8.63714	19.2777	2.23195
ENSG00000128710	HOXD10	7.06628	15.7714	2.23192
ENSG00000183666	GUSBP1	7.52789	16.7819	2.2293
ENSG00000109111	SUPT6H	11.2816	25.1013	2.22498
ENSG00000008838	MED24	9.88896	22.0004	2.22474
ENSG00000247077	PGAM5	23.2869	51.7953	2.22422
ENSG00000134186	PRPF38B	14.6966	32.6866	2.22409
ENSG00000102287	GABRE	8.70681	19.3433	2.22163
ENSG00000006327	TNFRSF12A	13.6638	30.3494	2.22115
ENSG00000099341	PSMD8	20.2234	44.914	2.22089
ENSG00000070915	SLC12A3	19.7058	43.7605	2.22069
ENSG00000111641	NOP2	24.509	54.4215	2.22047
ENSG00000205250	E2F4	11.4624	25.4482	2.22015
ENSG00000249614	LINC02503	9.05311	20.0759	2.21757
ENSG00000276043	UHRF1	9.64519	21.375	2.21613
ENSG00000204371	EHMT2	7.03838	15.5962	2.21588
ENSG00000221926	TRIM16	9.60936	21.2926	2.21582
ENSG00000108106	UBE2S	20.9872	46.4984	2.21556
ENSG00000160209	PDXK	44.899	99.4724	2.21547
ENSG00000105676	ARMC6	9.85236	21.824	2.2151
ENSG00000102225	CDK16	23.5221	52.0212	2.21159
ENSG00000054116	TRAPPC3	15.0446	33.2539	2.21035
ENSG00000198786	MT-ND5	120.453	266.218	2.21014
ENSG00000105223	PLD3	20.0501	44.2906	2.209
ENSG00000196924	FLNA	57.1856	126.047	2.20417
ENSG00000100591	AHSA1	62.4149	137.518	2.20329
ENSG00000181192	DHTKD1	14.4879	31.9072	2.20233
ENSG00000153786	ZDHHC7	7.50031	16.4875	2.19824
ENSG00000150403	TMCO3	8.23005	18.0881	2.19781
ENSG00000123066	MED13L	8.9291	19.6169	2.19696
ENSG00000103365	GGA2	10.6491	23.387	2.19615
ENSG00000283293	RN7SK	52748.8	115748	2.19432
ENSG00000230453	ANKRD18B	6.81631	14.9319	2.19061
ENSG00000134086	VHL	9.50761	20.8262	2.19048
ENSG00000120948	TARDBP	28.9891	63.4528	2.18885
ENSG00000185803	SLC52A2	15.5222	33.967	2.18829
ENSG00000169045	HNRNPH1	201.615	441.151	2.18809
ENSG00000134905	CARS2	15.2254	33.3076	2.18763
ENSG00000101181	MTG2	10.8434	23.7083	2.18643
ENSG00000125505	MBOAT7	10.947	23.895	2.18279
ENSG00000173402	DAG1	19.6822	42.9428	2.18181
ENSG00000158050	DUSP2	9.18517	20.0392	2.18169
ENSG00000257337	AC068888.1	16.87	36.754	2.17866
ENSG00000177885	GRB2	22.0352	47.9871	2.17775
ENSG00000134531	EMP1	7.33114	15.962	2.17729
ENSG00000196642	RABL6	13.546	29.4556	2.17449
ENSG00000143390	RFX5	24.9259	54.1948	2.17424
ENSG00000143013	LMO4	22.8833	49.6842	2.1712
ENSG00000110367	DDX6	15.717	34.1136	2.17049
ENSG00000159069	FBXW5	10.7876	23.3824	2.16753
ENSG00000112062	MAPK14	10.0836	21.8471	2.1666
ENSG00000143537	ADAM15	37.5721	81.3936	2.16633
ENSG00000185359	HGS	24.3062	52.5966	2.16392
ENSG00000113645	WWC1	9.83461	21.25	2.16074
ENSG00000197555	SIPA1L1	7.27209	15.6669	2.15439
ENSG00000138867	GUCD1	20.1505	43.3769	2.15265
ENSG00000112759	SLC29A1	7.89924	16.9952	2.1515
ENSG00000117676	RPS6KA1	9.38432	20.1313	2.14521
ENSG00000204256	BRD2	27.8665	59.729	2.1434
ENSG00000114738	MAPKAPK3	8.71871	18.677	2.14217
ENSG00000161714	PLCD3	13.8886	29.719	2.13981
ENSG00000169398	PTK2	31.3091	66.8935	2.13655
ENSG00000072778	ACADVL	75.6184	161.086	2.13025
ENSG00000100605	ITPK1	9.8403	20.9592	2.12994
ENSG00000103037	SETD6	9.78366	20.777	2.12364
ENSG00000140564	FURIN	33.8475	71.8598	2.12305
ENSG00000116580	GON4L	6.89523	14.6273	2.12137
ENSG00000105355	PLIN3	17.1585	36.398	2.12128
ENSG00000185813	PCYT2	9.68347	20.5331	2.12043
ENSG00000110090	CPT1A	9.42923	19.9769	2.11861
ENSG00000107643	MAPK8	7.20434	15.2604	2.11822
ENSG00000134452	FBXO18	9.45353	20.0113	2.11681
ENSG00000105701	FKBP8	28.7212	60.7071	2.11367
ENSG00000130227	XPO7	8.96127	18.9218	2.11151
ENSG00000137177	KIF13A	12.8779	27.1731	2.11006
ENSG00000110092	CCND1	9.45887	19.9421	2.1083
ENSG00000104805	NUCB1	20.9789	44.2102	2.10737
ENSG00000004534	RBM6	10.079	21.2254	2.1059
ENSG00000175029	CTBP2	8.68179	18.2509	2.1022
ENSG00000172354	GNB2	17.0392	35.7873	2.10029
ENSG00000109762	SNX25	7.7746	16.3089	2.09772
ENSG00000069011	PITX1	8.52931	17.8801	2.09631
ENSG00000157216	SSBP3	7.36074	15.4301	2.09627
ENSG00000115694	STK25	18.5051	38.7632	2.09473
ENSG00000112972	HMGCS1	18.9145	39.5929	2.09326
ENSG00000114503	NCBP2	13.6078	28.4826	2.09311
ENSG00000006607	FARP2	7.77988	16.2688	2.09114
ENSG00000135506	OS9	19.7969	41.3938	2.09092
ENSG00000071127	WDR1	21.7037	45.3072	2.08753
ENSG00000204120	GIGYF2	8.83754	18.4297	2.08539
ENSG00000010165	METTL13	8.46372	17.6463	2.08493
ENSG00000141510	TP53	7.6379	15.9197	2.0843
ENSG00000004455	AK2	72.902	151.92	2.08389
ENSG00000157703	SVOPL	7.84399	16.3228	2.08093
ENSG00000111667	USP5	20.7005	43.0626	2.08027
ENSG00000160014	CALM3	26.2142	54.5299	2.08017
ENSG00000172977	KAT5	8.35327	17.3735	2.07984
ENSG00000177479	ARIH2	19.893	41.3471	2.07847
ENSG00000139629	GALNT6	11.0894	23.0479	2.07837
ENSG00000119318	RAD23B	32.5461	67.5737	2.07625
ENSG00000270231	NBPF8	7.54655	15.6443	2.07304
ENSG00000083444	PLOD1	15.8026	32.7261	2.07093
ENSG00000096433	ITPR3	6.86182	14.1682	2.06479
ENSG00000273275	AC017083.3	10.8209	22.3415	2.06466
ENSG00000267512	AC011446.1	8.50387	17.5498	2.06374
ENSG00000160691	SHC1	19.521	40.2673	2.06277
ENSG00000177697	CD151	17.9479	37.0123	2.06221
ENSG00000023191	RNH1	17.9958	37.0713	2.06
ENSG00000167693	NXN	7.15666	14.7299	2.05821
ENSG00000100243	CYB5R3	14.469	29.7796	2.05817
ENSG00000172890	NADSYN1	7.36719	15.1492	2.05631
ENSG00000106263	EIF3B	60.1222	123.626	2.05625
ENSG00000273727	U1	13.7868	28.2887	2.05187
ENSG00000205542	TMSB4X	275.477	565.137	2.05149
ENSG00000179335	CLK3	16.518	33.8359	2.04843
ENSG00000170291	ELP5	9.12799	18.6082	2.03859
ENSG00000177830	CHID1	8.44207	17.1975	2.03712
ENSG00000169718	DUS1L	34.4138	69.9361	2.03221
ENSG00000257923	CUX1	9.83311	19.9753	2.03143
ENSG00000185215	TNFAIP2	11.3967	23.1314	2.02966
ENSG00000162144	CYB561A3	8.97472	18.2062	2.02861
ENSG00000176014	TUBB6	40.3039	81.7066	2.02726
ENSG00000123146	ADGRE5	7.46851	15.0794	2.01906
ENSG00000161013	MGAT4B	21.2146	42.8114	2.01802
ENSG00000132471	WBP2	8.43851	17.029	2.01801
ENSG00000090863	GLG1	13.259	26.7541	2.01781
ENSG00000120889	TNFRSF10B	10.3075	20.7972	2.01768
ENSG00000169592	INO80E	8.11457	16.3574	2.01581
ENSG00000167258	CDK12	10.0861	20.327	2.01535
ENSG00000168137	SETD5	21.288	42.8924	2.01486
ENSG00000165724	ZMYND19	8.44531	17.0078	2.01388
ENSG00000125726	CD70	16.5865	33.3859	2.01284
ENSG00000132182	NUP210	13.569	27.2692	2.00967
ENSG00000141556	TBCD	10.24	20.5593	2.00774
ENSG00000181852	RNF41	8.92717	17.9222	2.0076
ENSG00000112096	SOD2	20.4571	41.063	2.00727
ENSG00000103549	RNF40	18.1473	36.4153	2.00665
ENSG00000184903	IMMP2L	13.8058	27.6143	2.0002
ENSG00000140479	PCSK6	6.89328	13.7672	1.99719
ENSG00000140526	ABHD2	7.23211	14.4391	1.99653
ENSG00000119403	PHF19	14.7813	29.4495	1.99235
ENSG00000221988	PPT2	8.05076	16.0327	1.99145
ENSG00000196998	WDR45	10.0002	19.8805	1.98801
ENSG00000004478	FKBP4	39.8231	79.1309	1.98706
ENSG00000169692	AGPAT2	7.27314	14.452	1.98704
ENSG00000101940	WDR13	9.5325	18.888	1.98143
ENSG00000131368	MRPS25	20.0113	39.6365	1.98071
ENSG00000174903	RAB1B	10.35	20.4956	1.98025
ENSG00000230615	AL139220.2	8.45715	16.726	1.97773
ENSG00000108578	BLMH	11.6096	22.9504	1.97685
ENSG00000101444	AHCY	36.4562	72.0216	1.97557
ENSG00000162885	B3GALNT2	11.3923	22.4674	1.97216
ENSG00000182944	EWSR1	52.6448	103.815	1.97199
ENSG00000177628	GBA	11.1532	21.9868	1.97134
ENSG00000006831	ADIPOR2	13.5303	26.6658	1.97082
ENSG00000109861	CTSC	42.9146	84.3664	1.96591
ENSG00000180229	HERC2P3	8.47143	16.6491	1.96532
ENSG00000198682	PAPSS2	12.2678	24.1089	1.96522
ENSG00000107164	FUBP3	9.96739	19.5672	1.96312
ENSG00000275945	EIF3FP1	7.56333	14.8282	1.96054
ENSG00000117362	APH1A	19.1745	37.5579	1.95874
ENSG00000153406	NMRAL1	18.8251	36.8493	1.95746
ENSG00000172037	LAMB2	26.5582	51.9641	1.95661
ENSG00000123395	ATG101	11.9857	23.4484	1.95636
ENSG00000130202	NECTIN2	7.53458	14.7381	1.95606
ENSG00000241553	ARPC4	16.4575	32.1636	1.95434
ENSG00000085733	CTTN	18.7817	36.7041	1.95425
ENSG00000082397	EPB41L3	30.6409	59.8264	1.9525
ENSG00000170445	HARS	14.9005	29.0874	1.95211
ENSG00000057757	PITHD1	7.28205	14.1889	1.94848
ENSG00000184470	TXNRD2	8.03452	15.6465	1.94741
ENSG00000173801	JUP	20.7649	40.3864	1.94494
ENSG00000073111	MCM2	25.2454	49.0768	1.94399
ENSG00000275993	CU639417.2	12.6154	24.4995	1.94203
ENSG00000126524	SBDS	18.5161	35.9376	1.94088
ENSG00000198131	ZNF544	9.81747	19.0133	1.93668
ENSG00000163870	TPRA1	7.20102	13.9428	1.93623
ENSG00000266338	NBPF15	17.3626	33.5999	1.93519
ENSG00000201302	SNORA65	20.1041	38.8773	1.9338
ENSG00000116497	S100PBP	9.5401	18.4148	1.93025
ENSG00000165819	METTL3	7.64563	14.7563	1.93003
ENSG00000109062	SLC9A3R1	22.0109	42.3818	1.92549
ENSG00000068001	HYAL2	8.3854	16.1451	1.92538
ENSG00000184207	PGP	8.86365	17.0625	1.925
ENSG00000143799	PARP1	40.5166	77.9899	1.92489
ENSG00000204389	HSPA1A	24.4628	47.0835	1.9247
ENSG00000105953	OGDH	14.9254	28.6957	1.92261
ENSG00000007923	DNAJC11	8.93682	17.1527	1.91933
ENSG00000167112	TRUB2	10.5304	20.2072	1.91894
ENSG00000151893	CACUL1	11.4465	21.9632	1.91877
ENSG00000222724	RNU2-63P	7.52261	14.4158	1.91633
ENSG00000080503	SMARCA2	17.6346	33.7013	1.91109
ENSG00000126945	HNRNPH2	15.7462	30.0751	1.90999
ENSG00000128487	SPECC1	27.851	53.1815	1.9095
ENSG00000164828	SUN1	12.673	24.1834	1.90826
ENSG00000176915	ANKLE2	16.0496	30.6106	1.90725
ENSG00000198917	SPOUT1	11.5747	22.067	1.90649
ENSG00000107130	NCS1	12.0821	23.0071	1.90423
ENSG00000178028	DMAP1	10.7111	20.3947	1.90407
ENSG00000037757	MRI1	9.55335	18.1861	1.90364
ENSG00000263776	SNORA4	36.4967	6.94055e-299	1.90169e-300
ENSG00000116478	HDAC1	19.5963	37.2322	1.89996
ENSG00000131653	TRAF7	20.5326	38.99	1.89893
ENSG00000164548	TRA2A	11.5557	21.9369	1.89836
ENSG00000123983	ACSL3	27.5576	52.2547	1.8962
ENSG00000132768	DPH2	8.16604	15.4791	1.89555
ENSG00000130640	TUBGCP2	7.65789	14.5112	1.89493
ENSG00000154743	TSEN2	8.19493	15.5215	1.89404
ENSG00000198752	CDC42BPB	6.88122	13.0251	1.89285
ENSG00000107625	DDX50	7.67054	14.4913	1.88922
ENSG00000168802	CHTF8	19.2885	36.3978	1.88702
ENSG00000253895	IGHVII-44-2	9.19153	17.3444	1.887
ENSG00000095059	DHPS	13.4758	25.4009	1.88493
ENSG00000125520	SLC2A4RG	9.53613	17.9622	1.88359
ENSG00000101150	TPD52L2	15.6642	29.4678	1.88122
ENSG00000068137	PLEKHH3	7.34383	13.815	1.88117
ENSG00000066117	SMARCD1	13.3845	25.1678	1.88037
ENSG00000183751	TBL3	7.66925	14.4065	1.87848
ENSG00000136270	TBRG4	28.8929	54.2546	1.87778
ENSG00000172732	MUS81	7.54893	14.163	1.87616
ENSG00000136527	TRA2B	41.9604	78.5622	1.87229
ENSG00000166377	ATP9B	8.59897	16.0871	1.87082
ENSG00000075234	TTC38	7.49292	14.0056	1.86918
ENSG00000142252	GEMIN7	9.09231	16.9768	1.86716
ENSG00000104960	PTOV1	19.2275	35.8739	1.86576
ENSG00000091651	ORC6	13.7067	25.5393	1.86327
ENSG00000179151	EDC3	7.18976	13.381	1.86112
ENSG00000114767	RRP9	6.81658	12.6499	1.85575
ENSG00000007264	MATK	14.5572	27.0023	1.85491
ENSG00000114770	ABCC5	8.84924	16.4111	1.85452
ENSG00000025770	NCAPH2	9.62405	17.8365	1.85333
ENSG00000110660	SLC35F2	7.20206	13.3436	1.85275
ENSG00000090316	MAEA	7.13152	13.172	1.84701
ENSG00000167658	EEF2	516.499	953.222	1.84554
ENSG00000116586	LAMTOR2	19.057	35.0981	1.84174
ENSG00000196510	ANAPC7	23.8904	43.997	1.84162
ENSG00000143393	PI4KB	8.7375	16.0808	1.84043
ENSG00000089220	PEBP1	68.4533	125.915	1.83943
ENSG00000188153	COL4A5	11.5014	21.1195	1.83625
ENSG00000124702	KLHDC3	19.9927	36.6928	1.83531
ENSG00000165644	COMTD1	7.24984	13.3049	1.8352
ENSG00000144566	RAB5A	8.17014	14.9885	1.83455
ENSG00000204843	DCTN1	14.6779	26.9227	1.83423
ENSG00000238917	SNORD10	576.404	1.05702e-278	1.83382e-281
ENSG00000151292	CSNK1G3	8.19325	15.015	1.83261
ENSG00000112941	PAPD7	9.65129	17.6869	1.83259
ENSG00000004864	SLC25A13	12.7704	23.3953	1.83199
ENSG00000281398	SNHG4	15.58	28.5371	1.83165
ENSG00000213024	NUP62	10.2762	18.8179	1.83121
ENSG00000121774	KHDRBS1	17.6727	32.3541	1.83074
ENSG00000087206	UIMC1	7.73678	14.1605	1.83028
ENSG00000030582	GRN	38.8535	70.9597	1.82634
ENSG00000100335	MIEF1	23.6504	43.1746	1.82553
ENSG00000248668	OXCT1-AS1	7.02217	12.8072	1.82382
ENSG00000213930	GALT	9.5196	17.3521	1.82278
ENSG00000015676	NUDCD3	11.4449	20.8493	1.82171
ENSG00000143878	RHOB	16.561	30.1677	1.82161
ENSG00000106290	TAF6	9.46681	17.2378	1.82087
ENSG00000146540	C7orf50	8.31115	15.1269	1.82007
ENSG00000069869	NEDD4	38.2423	69.5994	1.81996
ENSG00000102316	MAGED2	10.5743	19.209	1.81657
ENSG00000166025	AMOTL1	9.60568	17.4262	1.81416
ENSG00000074603	DPP8	8.74228	15.8473	1.81272
ENSG00000137216	TMEM63B	6.9439	12.5477	1.80701
ENSG00000166986	MARS	59.7955	107.994	1.80606
ENSG00000148308	GTF3C5	10.6908	19.3	1.80529
ENSG00000110074	FOXRED1	7.15875	12.91	1.80339
ENSG00000189091	SF3B3	115.305	207.869	1.80278
ENSG00000185722	ANKFY1	8.18701	14.7535	1.80206
ENSG00000138386	NAB1	6.90229	12.4347	1.80153
ENSG00000204356	NELFE	19.7566	35.5813	1.80098
ENSG00000105698	USF2	14.1417	25.4555	1.80003
ENSG00000148337	CIZ1	8.04828	14.4848	1.79974
ENSG00000115486	GGCX	8.9718	16.1285	1.79769
ENSG00000160218	TRAPPC10	7.54151	13.5563	1.79756
ENSG00000254422	AP000942.2	9.78061	17.5695	1.79636
ENSG00000085788	DDHD2	15.6527	28.0906	1.79462
ENSG00000196497	IPO4	12.53	22.4827	1.79431
ENSG00000104881	PPP1R13L	7.03277	12.6179	1.79416
ENSG00000116675	DNAJC6	10.0591	18.0351	1.79291
ENSG00000124422	USP22	27.6584	49.5628	1.79196
ENSG00000072210	ALDH3A2	14.649	26.2383	1.79113
ENSG00000166579	NDEL1	10.224	18.2696	1.78693
ENSG00000247596	TWF2	8.11367	14.4978	1.78684
ENSG00000108788	MLX	8.32334	14.8259	1.78124
ENSG00000221823	PPP3R1	7.53592	13.4208	1.78091
ENSG00000277184	SNORA9	75.4699	1.34324e-36	1.77984e-38
ENSG00000007392	LUC7L	6.82846	12.1509	1.77945
ENSG00000052749	RRP12	7.68833	13.6763	1.77884
ENSG00000007202	KIAA0100	38.4267	68.3515	1.77875
ENSG00000038382	TRIO	15.6005	27.7463	1.77855
ENSG00000171720	HDAC3	12.0193	21.3433	1.77575
ENSG00000132153	DHX30	18.3421	32.5224	1.7731
ENSG00000133316	WDR74	14.1954	25.1302	1.77031
ENSG00000213853	EMP2	25.3046	44.6203	1.76333
ENSG00000022840	RNF10	24.0031	42.32	1.76311
ENSG00000101019	UQCC1	16.1446	28.4539	1.76244
ENSG00000136854	STXBP1	8.69936	15.3311	1.76233
ENSG00000104980	TIMM44	13.6013	23.9202	1.75867
ENSG00000152642	GPD1L	12.0489	21.1876	1.75847
ENSG00000275052	PPP4R3B	12.452	21.8694	1.7563
ENSG00000114353	GNAI2	7.35119	12.9103	1.75622
ENSG00000068308	OTUD5	7.33952	12.8823	1.7552
ENSG00000058262	SEC61A1	22.6138	39.6691	1.7542
ENSG00000137203	TFAP2A	17.1651	30.1059	1.7539
ENSG00000146007	ZMAT2	14.9617	26.2263	1.7529
ENSG00000249731	AC126768.3	15.0513	26.3006	1.7474
ENSG00000149187	CELF1	24.7936	43.3038	1.74657
ENSG00000275895	U2AF1L5	9.31587	16.2567	1.74505
ENSG00000148334	PTGES2	19.4268	33.8921	1.74461
ENSG00000111652	COPS7A	10.8217	18.8706	1.74377
ENSG00000101294	HM13	18.4047	32.0857	1.74334
ENSG00000167930	FAM234A	7.61195	13.2659	1.74277
ENSG00000177383	MAGEF1	7.02641	12.2425	1.74235
ENSG00000230043	TMSB4XP6	9.73073	16.9481	1.74171
ENSG00000108946	PRKAR1A	34.6507	60.3427	1.74146
ENSG00000160201	U2AF1	8.71892	15.1835	1.74144
ENSG00000198218	QRICH1	16.8948	29.4133	1.74097
ENSG00000076706	MCAM	19.242	33.4996	1.74096
ENSG00000137331	IER3	8.5317	14.847	1.74022
ENSG00000116016	EPAS1	9.19526	16.0004	1.74007
ENSG00000169919	GUSB	7.98125	13.8738	1.7383
ENSG00000082701	GSK3B	10.2057	17.7391	1.73816
ENSG00000100461	RBM23	10.061	17.4539	1.73481
ENSG00000167964	RAB26	10.559	18.2886	1.73204
ENSG00000160679	CHTOP	14.6103	25.2697	1.72958
ENSG00000136997	MYC	81.1283	140.218	1.72835
ENSG00000179950	PUF60	34.2532	59.1585	1.72709
ENSG00000117394	SLC2A1	13.269	22.9113	1.72668
ENSG00000075413	MARK3	10.8051	18.6548	1.72648
ENSG00000100796	PPP4R3A	10.6462	18.3475	1.72338
ENSG00000142634	EFHD2	8.46706	14.5868	1.72277
ENSG00000163382	NAXE	33.5123	57.7124	1.72213
ENSG00000038295	TLL1	8.09792	13.9385	1.72124
ENSG00000103051	COG4	10.6679	18.3607	1.72112
ENSG00000267322	SNHG22	19.006	32.6847	1.7197
ENSG00000125686	MED1	9.44672	16.244	1.71954
ENSG00000108587	GOSR1	7.2276	12.4243	1.71901
ENSG00000073536	NLE1	9.06824	15.569	1.71687
ENSG00000159023	EPB41	12.5489	21.5419	1.71664
ENSG00000004059	ARF5	18.0869	31.0232	1.71523
ENSG00000139613	SMARCC2	12.9622	22.2323	1.71516
ENSG00000033627	ATP6V0A1	6.94029	11.9026	1.715
ENSG00000151718	WWC2	8.87294	15.2124	1.71447
ENSG00000150995	ITPR1	33.2803	57.0241	1.71345
ENSG00000134250	NOTCH2	21.909	37.5325	1.71311
ENSG00000081791	KIAA0141	13.0631	22.3321	1.70956
ENSG00000040633	PHF23	10.5612	18.0318	1.70736
ENSG00000102854	MSLN	18.5146	31.5884	1.70613
ENSG00000161800	RACGAP1	28.2695	48.1243	1.70234
ENSG00000184990	SIVA1	17.8719	30.3833	1.70006
ENSG00000179526	SHARPIN	10.1988	17.3382	1.70002
ENSG00000100938	GMPR2	17.6382	29.9617	1.69868
ENSG00000159140	SON	42.0274	71.1659	1.69332
ENSG00000175467	SART1	9.02243	15.2771	1.69324
ENSG00000064961	HMG20B	17.9856	30.45	1.69302
ENSG00000100412	ACO2	17.3912	29.4334	1.69243
ENSG00000134644	PUM1	19.7629	33.4469	1.69241
ENSG00000116455	WDR77	19.8143	33.5248	1.69195
ENSG00000112893	MAN2A1	8.65933	14.6239	1.6888
ENSG00000101680	LAMA1	39.7328	67.0939	1.68863
ENSG00000143179	UCK2	33.7959	57.0554	1.68823
ENSG00000130713	EXOSC2	17.3188	29.2337	1.68797
ENSG00000169057	MECP2	9.37132	15.8164	1.68775
ENSG00000029993	HMGB3	16.9983	28.6826	1.68738
ENSG00000100162	CENPM	6.98753	11.7882	1.68703
ENSG00000160799	CCDC12	7.29352	12.295	1.68574
ENSG00000157800	SLC37A3	8.49999	14.3166	1.68431
ENSG00000264044	AC005726.3	13.0506	21.9486	1.68181
ENSG00000198561	CTNND1	11.9059	20.0235	1.68181
ENSG00000108523	RNF167	19.0185	31.9744	1.68123
ENSG00000243989	ACY1	12.4412	20.8965	1.67962
ENSG00000146918	NCAPG2	9.90632	16.6279	1.67851
ENSG00000105393	BABAM1	21.4861	36.0504	1.67785
ENSG00000120733	KDM3B	7.72489	12.9484	1.67619
ENSG00000115310	RTN4	22.1768	37.1544	1.67537
ENSG00000172493	AFF1	7.0833	11.8615	1.67457
ENSG00000175634	RPS6KB2	9.89267	16.5618	1.67415
ENSG00000132906	CASP9	7.51073	12.5738	1.67411
ENSG00000117984	CTSD	11.412	19.1047	1.67409
ENSG00000169223	LMAN2	32.5874	54.547	1.67387
ENSG00000152104	PTPN14	7.54891	12.6318	1.67333
ENSG00000061936	SFSWAP	7.4602	12.4746	1.67215
ENSG00000037474	NSUN2	38.2452	63.8993	1.67078
ENSG00000143624	INTS3	8.1012	13.5241	1.66939
ENSG00000148660	CAMK2G	9.54214	15.9253	1.66894
ENSG00000148803	FUOM	9.83096	16.4051	1.66872
ENSG00000094914	AAAS	13.8377	23.0903	1.66865
ENSG00000125648	SLC25A23	9.89305	16.4789	1.6657
ENSG00000175756	AURKAIP1	32.7331	54.5222	1.66566
ENSG00000109184	DCUN1D4	8.08873	13.468	1.66503
ENSG00000167671	UBXN6	9.31287	15.4867	1.66294
ENSG00000280071	FP565260.6	8.84074	14.6646	1.65875
ENSG00000162735	PEX19	7.78043	12.8989	1.65786
ENSG00000135048	TMEM2	9.47346	15.6724	1.65435
ENSG00000073921	PICALM	26.4529	43.7379	1.65343
ENSG00000278311	GGNBP2	11.5022	19.0162	1.65327
ENSG00000173473	SMARCC1	19.1438	31.6388	1.65269
ENSG00000221978	CCNL2	14.8702	24.5576	1.65146
ENSG00000162076	FLYWCH2	25.985	42.8535	1.64916
ENSG00000105281	SLC1A5	17.8576	29.4433	1.64878
ENSG00000119685	TTLL5	7.04976	11.6179	1.64799
ENSG00000113758	DBN1	16.3268	26.898	1.64748
ENSG00000197694	SPTAN1	31.4676	51.7731	1.64528
ENSG00000187147	RNF220	17.9179	29.4651	1.64445
ENSG00000197622	CDC42SE1	8.80832	14.4717	1.64296
ENSG00000003056	M6PR	39.011	64.0859	1.64276
ENSG00000132254	ARFIP2	18.0991	29.7282	1.64252
ENSG00000155660	PDIA4	20.0784	32.8951	1.63833
ENSG00000117748	RPA2	9.50662	15.5699	1.6378
ENSG00000140553	UNC45A	15.9778	26.1415	1.63611
ENSG00000135148	TRAFD1	8.76072	14.3301	1.63572
ENSG00000069998	HDHD5	9.73571	15.9244	1.63567
ENSG00000176087	SLC35A4	8.79299	14.341	1.63096
ENSG00000163832	ELP6	10.6899	17.433	1.63079
ENSG00000143569	UBAP2L	30.3345	49.3974	1.62842
ENSG00000058600	POLR3E	14.1751	23.0691	1.62744
ENSG00000238045	AC009133.1	8.25648	13.4249	1.62598
ENSG00000132481	TRIM47	8.59515	13.9315	1.62086
ENSG00000128510	CPA4	7.29669	11.8085	1.61834
ENSG00000204713	TRIM27	13.3549	21.5693	1.61509
ENSG00000114631	PODXL2	16.2158	26.1591	1.61319
ENSG00000064490	RFXANK	10.2105	16.4631	1.61237
ENSG00000117419	ERI3	9.438	15.2106	1.61163
ENSG00000008294	SPAG9	19.0203	30.6438	1.61111
ENSG00000049245	VAMP3	12.1235	19.523	1.61034
ENSG00000107815	TWNK	7.2792	11.7167	1.60961
ENSG00000105928	DFNA5	18.2691	29.3793	1.60814
ENSG00000067225	PKM	319.934	514.481	1.60808
ENSG00000168268	NT5DC2	25.6337	41.1933	1.607
ENSG00000102572	STK24	9.96331	15.9805	1.60393
ENSG00000181704	YIPF6	7.93255	12.7165	1.60308
ENSG00000071564	TCF3	14.3065	22.9301	1.60277
ENSG00000263585	AC145207.4	46.2455	74.0094	1.60036
ENSG00000100227	POLDIP3	9.35066	14.9418	1.59794
ENSG00000162636	FAM102B	18.8518	30.1063	1.597
ENSG00000104969	SGTA	6.87943	10.9808	1.59618
ENSG00000159348	CYB5R1	8.76855	13.9954	1.59609
ENSG00000013306	SLC25A39	50.6404	80.81	1.59576
ENSG00000139546	TARBP2	7.78358	12.4155	1.59509
ENSG00000090686	USP48	9.57367	15.2312	1.59095
ENSG00000143384	MCL1	20.0784	31.9207	1.5898
ENSG00000095787	WAC	25.4375	40.3392	1.58582
ENSG00000125912	NCLN	13.8881	21.9934	1.58361
ENSG00000167123	CERCAM	9.7631	15.4365	1.58111
ENSG00000174501	ANKRD36C	7.51319	11.8548	1.57787
ENSG00000206149	HERC2P9	7.39995	11.661	1.57582
ENSG00000275291	U1	31.945	50.2149	1.57192
ENSG00000167792	NDUFV1	34.8971	54.7955	1.5702
ENSG00000108433	GOSR2	9.12545	14.3265	1.56995
ENSG00000099804	CDC34	9.88472	15.5174	1.56984
ENSG00000171316	CHD7	8.64536	13.5602	1.56849
ENSG00000278791	MIR6723	102.316	159.884	1.56265
ENSG00000160294	MCM3AP	11.0302	17.1963	1.55902
ENSG00000108448	TRIM16L	8.93104	13.9222	1.55886
ENSG00000171223	JUNB	7.06156	10.9939	1.55687
ENSG00000136717	BIN1	10.2666	15.979	1.55641
ENSG00000102178	UBL4A	14.9123	23.2097	1.55641
ENSG00000083896	YTHDC1	8.01695	12.4741	1.55597
ENSG00000085063	CD59	69.4189	107.898	1.5543
ENSG00000132478	UNK	7.78712	12.1015	1.55404
ENSG00000106628	POLD2	44.745	69.511	1.55349
ENSG00000176788	BASP1	41.4492	64.2475	1.55003
ENSG00000085998	POMGNT1	8.58342	13.298	1.54927
ENSG00000163374	YY1AP1	13.5912	21.0223	1.54676
ENSG00000147224	PRPS1	22.2937	34.4043	1.54323
ENSG00000063241	ISOC2	16.092	24.7932	1.54072
ENSG00000189067	LITAF	11.0451	17.0173	1.54071
ENSG00000188002	AC026412.1	11.3442	17.4758	1.54051
ENSG00000186854	TRABD2A	19.402	29.8775	1.53992
ENSG00000196821	C6orf106	12.3703	19.0376	1.53898
ENSG00000139725	RHOF	11.7638	18.0917	1.53791
ENSG00000151576	QTRT2	9.79492	15.0603	1.53756
ENSG00000108528	SLC25A11	13.6624	20.9857	1.53602
ENSG00000204560	DHX16	8.56844	13.1547	1.53525
ENSG00000108774	RAB5C	20.7763	31.8799	1.53444
ENSG00000114378	HYAL1	11.2157	17.2032	1.53385
ENSG00000159335	PTMS	22.6022	34.64	1.53259
ENSG00000083454	P2RX5	11.0312	16.9007	1.53208
ENSG00000168610	STAT3	10.9208	16.7075	1.52988
ENSG00000174238	PITPNA	8.01071	12.2489	1.52907
ENSG00000109381	ELF2	8.07445	12.335	1.52766
ENSG00000116688	MFN2	12.8417	19.6119	1.5272
ENSG00000137054	POLR1E	9.65009	14.7261	1.52601
ENSG00000100075	SLC25A1	23.7698	36.248	1.52496
ENSG00000196756	SNHG17	11.4834	17.4715	1.52146
ENSG00000278540	ACACA	17.5186	26.6467	1.52105
ENSG00000167461	RAB8A	22.1236	33.6161	1.51947
ENSG00000130165	ELOF1	11.3759	17.2853	1.51947
ENSG00000130706	ADRM1	15.8314	24.0505	1.51916
ENSG00000264346	SNORA77B	40.7513	6.188e-55	1.51848e-56
ENSG00000048828	FAM120A	19.8968	30.1928	1.51747
ENSG00000099817	POLR2E	37.5894	57.0043	1.5165
ENSG00000068745	IP6K2	14.4097	21.8441	1.51593
ENSG00000107929	LARP4B	9.57026	14.4738	1.51237
ENSG00000183808	RBM12B	10.2379	15.4834	1.51236
ENSG00000223501	VPS52	7.6583	11.5797	1.51205
ENSG00000254198	AC113191.1	7.0089	10.5965	1.51186
ENSG00000163435	ELF3	8.23677	12.4478	1.51125
ENSG00000214706	IFRD2	27.3567	41.2123	1.50648
ENSG00000168566	SNRNP48	7.99097	12.0328	1.5058
ENSG00000087087	SRRT	22.4655	33.7575	1.50264
ENSG00000161654	LSM12	13.3943	20.1173	1.50193
ENSG00000164808	SPIDR	11.4124	17.1349	1.50143
ENSG00000100304	TTLL12	13.536	20.3198	1.50117
ENSG00000073060	SCARB1	13.403	20.1107	1.50046
ENSG00000188647	PTAR1	9.60654	14.4114	1.50017
ENSG00000186522	SEPT10	11.5059	17.2574	1.49987
ENSG00000108829	LRRC59	35.1554	52.656	1.49781
ENSG00000160113	NR2F6	8.81514	13.2012	1.49756
ENSG00000099821	POLRMT	17.4014	26.0561	1.49736
ENSG00000163848	ZNF148	13.2085	19.777	1.49729
ENSG00000150687	PRSS23	27.8254	41.6587	1.49715
ENSG00000100216	TOMM22	20.5349	30.6632	1.49322
ENSG00000179195	ZNF664	17.0494	25.4411	1.4922
ENSG00000115207	GTF3C2	12.7813	19.0719	1.49217
ENSG00000067182	TNFRSF1A	14.2451	21.2387	1.49095
ENSG00000070495	JMJD6	8.22769	12.2594	1.49002
ENSG00000078369	GNB1	13.9322	20.7204	1.48723
ENSG00000140563	MCTP2	11.1104	16.5109	1.48608
ENSG00000100029	PES1	23.2256	34.4681	1.48406
ENSG00000135930	EIF4E2	11.9522	17.7136	1.48204
ENSG00000112414	ADGRG6	7.56608	11.2035	1.48075
ENSG00000100320	RBFOX2	13.1706	19.4702	1.47831
ENSG00000153395	LPCAT1	15.8584	23.4338	1.47769
ENSG00000044574	HSPA5	31.0317	45.7455	1.47415
ENSG00000103226	NOMO3	11.1471	16.4179	1.47284
ENSG00000102144	PGK1	296.159	435.814	1.47155
ENSG00000256817	TPT1P12	11.9696	17.6129	1.47147
ENSG00000169689	CENPX	33.3687	49.0882	1.47109
ENSG00000156599	ZDHHC5	8.55543	12.5854	1.47104
ENSG00000179409	GEMIN4	12.2922	18.0727	1.47026
ENSG00000092931	MFSD11	20.0301	29.3955	1.46757
ENSG00000204569	PPP1R10	10.0669	14.7737	1.46755
ENSG00000168300	PCMTD1	6.80827	9.97282	1.46481
ENSG00000100014	SPECC1L	7.01413	10.2509	1.46146
ENSG00000071553	ATP6AP1	19.7519	28.8001	1.45809
ENSG00000130985	UBA1	40.7482	59.3926	1.45755
ENSG00000186001	LRCH3	7.89997	11.5095	1.4569
ENSG00000072110	ACTN1	10.8043	15.7158	1.45459
ENSG00000177646	ACAD9	12.45	18.0969	1.45357
ENSG00000025293	PHF20	11.4466	16.6312	1.45294
ENSG00000227671	AL390728.4	8.31419	12.0716	1.45193
ENSG00000145391	SETD7	8.0941	11.7448	1.45103
ENSG00000175215	CTDSP2	12.9207	18.7354	1.45003
ENSG00000197451	HNRNPAB	26.8649	38.9503	1.44986
ENSG00000213401	MAGEA12	19.7699	28.6316	1.44824
ENSG00000179632	MAF1	21.9499	31.7856	1.4481
ENSG00000172270	BSG	139.099	201.382	1.44776
ENSG00000163161	ERCC3	15.0109	21.7224	1.44711
ENSG00000187951	ARHGAP11B	7.05046	10.2016	1.44694
ENSG00000101255	TRIB3	7.11211	10.2848	1.4461
ENSG00000068120	COASY	19.429	28.0958	1.44608
ENSG00000119487	MAPKAP1	17.2633	24.9635	1.44604
ENSG00000141873	SLC39A3	12.7366	18.402	1.44481
ENSG00000144580	CNOT9	9.53633	13.7693	1.44388
ENSG00000105220	GPI	115.334	166.404	1.4428
ENSG00000090861	AARS	40.2742	58.0915	1.4424
ENSG00000100632	ERH	42.3218	60.7774	1.43608
ENSG00000103657	HERC1	16.495	23.6525	1.43392
ENSG00000119139	TJP2	7.01266	10.0494	1.43304
ENSG00000132128	LRRC41	7.70923	11.0467	1.43292
ENSG00000182173	TSEN54	14.4535	20.6953	1.43185
ENSG00000049656	CLPTM1L	127.322	182.23	1.43125
ENSG00000120725	SIL1	14.2796	20.4316	1.43082
ENSG00000135372	NAT10	9.06323	12.947	1.42852
ENSG00000149923	PPP4C	7.08505	10.1191	1.42823
ENSG00000110651	CD81	15.6632	22.3472	1.42673
ENSG00000071189	SNX13	8.35629	11.9185	1.42629
ENSG00000073417	PDE8A	10.5057	14.9553	1.42354
ENSG00000160551	TAOK1	9.65658	13.7329	1.42213
ENSG00000156990	RPUSD3	14.6218	20.7686	1.42039
ENSG00000011304	PTBP1	71.1775	101.01	1.41913
ENSG00000155229	MMS19	11.5032	16.293	1.41639
ENSG00000167515	TRAPPC2L	19.6422	27.781	1.41435
ENSG00000116539	ASH1L	8.20575	11.603	1.41401
ENSG00000111684	LPCAT3	16.4267	23.2212	1.41363
ENSG00000011376	LARS2	6.97412	9.84087	1.41106
ENSG00000127481	UBR4	11.285	15.9207	1.41078
ENSG00000100325	ASCC2	9.5835	13.5153	1.41027
ENSG00000180104	EXOC3	15.5359	21.8484	1.40632
ENSG00000137312	FLOT1	18.4372	25.913	1.40547
ENSG00000167118	URM1	7.38101	10.3208	1.39829
ENSG00000122952	ZWINT	23.2629	32.5198	1.39793
ENSG00000161956	SENP3	19.2774	26.8914	1.39497
ENSG00000071054	MAP4K4	9.56544	13.3397	1.39457
ENSG00000166557	TMED3	23.0489	32.0998	1.39268
ENSG00000221829	FANCG	15.1625	21.0917	1.39104
ENSG00000050426	LETMD1	20.1875	28.0696	1.39044
ENSG00000264558	AC015674.1	61.2206	85.1131	1.39027
ENSG00000155363	MOV10	18.4636	25.6344	1.38837
ENSG00000116922	C1orf109	6.85753	9.51723	1.38785
ENSG00000213064	SFT2D2	7.54955	10.4674	1.38649
ENSG00000184897	H1FX	7.66672	10.612	1.38416
ENSG00000108510	MED13	11.6617	16.1299	1.38315
ENSG00000166851	PLK1	9.80166	13.5512	1.38254
ENSG00000070770	CSNK2A2	9.27785	12.8234	1.38215
ENSG00000005102	MEOX1	8.23747	11.3816	1.38169
ENSG00000141858	SAMD1	8.95668	12.369	1.38098
ENSG00000105983	LMBR1	9.40421	12.98	1.38023
ENSG00000145555	MYO10	13.0272	17.9776	1.38
ENSG00000130159	ECSIT	7.9711	10.9948	1.37933
ENSG00000140943	MBTPS1	12.0628	16.619	1.37771
ENSG00000165916	PSMC3	43.3785	59.7206	1.37673
ENSG00000256013	AC027277.1	13.8372	19.0481	1.37659
ENSG00000126214	KLC1	11.1925	15.386	1.37467
ENSG00000197965	MPZL1	37.0411	50.9069	1.37434
ENSG00000224699	LAMTOR5-AS1	8.28455	11.3589	1.37109
ENSG00000078403	MLLT10	8.55091	11.722	1.37085
ENSG00000144567	RETREG2	9.2187	12.619	1.36885
ENSG00000204209	DAXX	10.9468	14.9778	1.36824
ENSG00000104872	PIH1D1	23.0018	31.3562	1.36321
ENSG00000159352	PSMD4	54.687	74.5366	1.36297
ENSG00000165006	UBAP1	10.2612	13.9856	1.36296
ENSG00000117308	GALE	7.10846	9.68742	1.3628
ENSG00000176974	SHMT1	14.6572	19.9596	1.36176
ENSG00000171853	TRAPPC12	7.0682	9.60744	1.35925
ENSG00000134802	SLC43A3	44.5637	60.5625	1.35901
ENSG00000148335	NTMT1	14.5398	19.7153	1.35595
ENSG00000175567	UCP2	13.7524	18.5844	1.35136
ENSG00000115317	HTRA2	7.60472	10.2713	1.35065
ENSG00000108883	EFTUD2	45.8802	61.9496	1.35025
ENSG00000053372	MRTO4	10.9148	14.7282	1.34938
ENSG00000171792	RHNO1	12.0167	16.1956	1.34776
ENSG00000186603	HPDL	11.5524	15.5646	1.3473
ENSG00000178761	FAM219B	10.5413	14.1775	1.34495
ENSG00000213397	HAUS7	10.7655	14.4731	1.3444
ENSG00000063854	HAGH	11.2362	15.1021	1.34406
ENSG00000154174	TOMM70	12.0776	16.2288	1.34371
ENSG00000100714	MTHFD1	30.4954	40.9383	1.34244
ENSG00000162909	CAPN2	22.6056	30.3409	1.34219
ENSG00000135404	CD63	95.589	128.289	1.34209
ENSG00000010292	NCAPD2	32.3395	43.3754	1.34125
ENSG00000145012	LPP	9.4572	12.6808	1.34086
ENSG00000108639	SYNGR2	18.4809	24.7046	1.33676
ENSG00000115204	MPV17	11.3541	15.1718	1.33624
ENSG00000070669	ASNS	17.7261	23.6835	1.33608
ENSG00000162736	NCSTN	13.1061	17.5029	1.33548
ENSG00000137817	PARP6	8.02569	10.6864	1.33152
ENSG00000174197	MGA	15.3087	20.3682	1.3305
ENSG00000278487	AC106800.4	8.66203	11.5182	1.32973
ENSG00000013374	NUB1	10.7578	14.3033	1.32957
ENSG00000087274	ADD1	10.8748	14.4364	1.32751
ENSG00000183955	KMT5A	11.0085	14.6122	1.32736
ENSG00000104522	TSTA3	16.3607	21.7149	1.32726
ENSG00000161813	LARP4	17.1707	22.7722	1.32622
ENSG00000101161	PRPF6	9.00469	11.938	1.32575
ENSG00000006744	ELAC2	25.831	34.2129	1.32449
ENSG00000175166	PSMD2	67.3024	89.0616	1.3233
ENSG00000112697	TMEM30A	10.8274	14.3245	1.32299
ENSG00000196312	MFSD14C	9.22454	12.1862	1.32106
ENSG00000111707	SUDS3	7.52144	9.93141	1.32041
ENSG00000161010	MRNIP	14.4997	19.1386	1.31993
ENSG00000110422	HIPK3	8.17751	10.7793	1.31816
ENSG00000171604	CXXC5	7.13946	9.40444	1.31725
ENSG00000031823	RANBP3	15.0718	19.8418	1.31649
ENSG00000184436	THAP7	7.52039	9.89864	1.31624
ENSG00000106484	MEST	8.62947	11.3565	1.31601
ENSG00000087111	PIGS	13.2364	17.3743	1.31262
ENSG00000116350	SRSF4	6.9268	9.08627	1.31176
ENSG00000169062	UPF3A	8.81876	11.5671	1.31165
ENSG00000177030	DEAF1	6.81513	8.91396	1.30797
ENSG00000189077	TMEM120A	11.0659	14.4666	1.30731
ENSG00000161888	SPC24	13.6973	17.9041	1.30713
ENSG00000115234	SNX17	9.95364	12.9844	1.30449
ENSG00000164219	PGGT1B	7.43394	9.69511	1.30417
ENSG00000134222	PSRC1	7.3949	9.64286	1.30399
ENSG00000106603	COA1	21.051	27.4087	1.30201
ENSG00000115053	NCL	139.404	181.48	1.30183
ENSG00000108039	XPNPEP1	14.9102	19.3957	1.30083
ENSG00000175826	CTDNEP1	9.79641	12.7427	1.30075
ENSG00000166619	BLCAP	8.01788	10.4207	1.29968
ENSG00000148634	HERC4	15.3573	19.9557	1.29943
ENSG00000165689	SDCCAG3	20.4503	26.5673	1.29912
ENSG00000160049	DFFA	10.7296	13.9362	1.29886
ENSG00000105186	ANKRD27	7.45968	9.68627	1.29848
ENSG00000102103	PQBP1	17.1505	22.2578	1.29779
ENSG00000161526	SAP30BP	20.3307	26.3577	1.29645
ENSG00000166508	MCM7	42.9958	55.6608	1.29456
ENSG00000154124	OTULIN	13.6954	17.7166	1.29362
ENSG00000067596	DHX8	11.8201	15.2879	1.29338
ENSG00000165671	NSD1	9.64987	12.4306	1.28816
ENSG00000091136	LAMB1	19.3797	24.9528	1.28757
ENSG00000198408	MGEA5	14.1482	18.2027	1.28657
ENSG00000114544	SLC41A3	7.02569	9.03811	1.28644
ENSG00000164081	TEX264	8.89112	11.4342	1.28602
ENSG00000101365	IDH3B	19.1476	24.6178	1.28569
ENSG00000134758	RNF138	9.09943	11.698	1.28558
ENSG00000142945	KIF2C	22.933	29.4606	1.28464
ENSG00000167193	CRK	8.33986	10.7119	1.28442
ENSG00000156976	EIF4A2	95.1462	122.122	1.28352
ENSG00000105618	PRPF31	13.5053	17.3326	1.28339
ENSG00000167965	MLST8	12.5634	16.1188	1.283
ENSG00000116133	DHCR24	30.3321	38.9072	1.28271
ENSG00000110063	DCPS	8.51075	10.9118	1.28212
ENSG00000244005	NFS1	14.7647	18.8689	1.27797
ENSG00000099968	BCL2L13	9.13462	11.6686	1.2774
ENSG00000157106	SMG1	10.6539	13.6016	1.27668
ENSG00000139496	NUP58	8.12322	10.368	1.27634
ENSG00000152767	FARP1	18.8379	24.0405	1.27618
ENSG00000137776	SLTM	20.4108	26.0294	1.27528
ENSG00000005889	ZFX	13.0378	16.6214	1.27486
ENSG00000134574	DDB2	9.40014	11.9786	1.2743
ENSG00000183077	AFMID	6.98068	8.89012	1.27353
ENSG00000242156	AC000041.1	12.9738	16.4807	1.27031
ENSG00000099203	TMED1	7.39954	9.39542	1.26973
ENSG00000009335	UBE3C	17.1618	21.783	1.26927
ENSG00000122566	HNRNPA2B1	101.072	128.218	1.26858
ENSG00000095319	NUP188	16.441	20.8469	1.26798
ENSG00000077147	TM9SF3	23.6772	30.0088	1.26741
ENSG00000111206	FOXM1	18.1123	22.9542	1.26733
ENSG00000047849	MAP4	24.0025	30.4011	1.26658
ENSG00000114302	PRKAR2A	16.7333	21.1881	1.26622
ENSG00000145901	TNIP1	8.81614	11.1574	1.26557
ENSG00000137055	PLAA	10.7807	13.6165	1.26304
ENSG00000168411	RFWD3	15.4551	19.5145	1.26266
ENSG00000168994	PXDC1	10.8119	13.6308	1.26072
ENSG00000136861	CDK5RAP2	8.36093	10.5367	1.26023
ENSG00000279009	AC005943.2	16.7343	21.083	1.25987
ENSG00000175426	PCSK1	10.1617	12.7782	1.25749
ENSG00000148120	C9orf3	7.44195	9.34549	1.25579
ENSG00000114107	CEP70	6.83276	8.57724	1.25531
ENSG00000169375	SIN3A	9.25393	11.6155	1.2552
ENSG00000105402	NAPA	10.5086	13.1848	1.25467
ENSG00000108443	RPS6KB1	9.32905	11.6936	1.25346
ENSG00000197157	SND1	52.0281	65.2079	1.25332
ENSG00000185710	SMG1P4	7.60942	9.52924	1.2523
ENSG00000136718	IMP4	17.4069	21.7675	1.25051
ENSG00000105671	DDX49	10.7034	13.3806	1.25013
ENSG00000186575	NF2	9.84799	12.2981	1.24879
ENSG00000266028	SRGAP2	12.6944	15.8486	1.24847
ENSG00000169727	GPS1	28.5467	35.6317	1.24819
ENSG00000104164	BLOC1S6	17.6291	22.0023	1.24807
ENSG00000197746	PSAP	72.6118	90.6229	1.24805
ENSG00000147155	EBP	53.6098	66.8919	1.24776
ENSG00000111266	DUSP16	15.1829	18.9299	1.24679
ENSG00000137693	YAP1	15.7465	19.6277	1.24648
ENSG00000277194	SNORD22	8.72695	10.8756	1.24621
ENSG00000105552	BCAT2	7.92282	9.85925	1.24441
ENSG00000115942	ORC2	10.6139	13.2063	1.24425
ENSG00000162733	DDR2	10.4759	13.0304	1.24385
ENSG00000184014	DENND5A	13.9863	17.3829	1.24285
ENSG00000108679	LGALS3BP	97.7384	121.397	1.24206
ENSG00000134684	YARS	40.0916	49.7596	1.24115
ENSG00000114062	UBE3A	17.4137	21.5837	1.23947
ENSG00000170619	COMMD5	7.54201	9.3455	1.23913
ENSG00000130725	UBE2M	19.8147	24.5491	1.23893
ENSG00000110108	TMEM109	7.69241	9.51157	1.23649
ENSG00000137309	HMGA1	40.559	50.0906	1.23501
ENSG00000055609	KMT2C	7.21561	8.9081	1.23456
ENSG00000174744	BRMS1	9.63914	11.8978	1.23432
ENSG00000106078	COBL	8.21642	10.1255	1.23235
ENSG00000116199	FAM20B	11.0139	13.5701	1.23209
ENSG00000168496	FEN1	27.7431	34.177	1.23191
ENSG00000167986	DDB1	59.4601	73.1503	1.23024
ENSG00000159461	AMFR	19.3836	23.8401	1.22991
ENSG00000003756	RBM5	19.8612	24.4077	1.22891
ENSG00000131504	DIAPH1	14.1104	17.3247	1.2278
ENSG00000140262	TCF12	11.3163	13.8789	1.22645
ENSG00000117360	PRPF3	14.6137	17.9207	1.22629
ENSG00000160948	VPS28	8.30687	10.1842	1.226
ENSG00000173726	TOMM20	75.9483	93.1046	1.22589
ENSG00000141401	IMPA2	24.535	30.0744	1.22578
ENSG00000137815	RTF1	8.53458	10.4574	1.2253
ENSG00000141971	MVB12A	9.26734	11.3375	1.22338
ENSG00000184009	ACTG1	229.887	280.699	1.22103
ENSG00000204525	HLA-C	7.05402	8.60971	1.22054
ENSG00000138107	ACTR1A	13.432	16.3821	1.21963
ENSG00000130707	ASS1	319.203	389.268	1.2195
ENSG00000136504	KAT7	8.00873	9.75716	1.21832
ENSG00000112667	DNPH1	27.9362	34.0138	1.21755
ENSG00000115806	GORASP2	7.99168	9.72824	1.2173
ENSG00000023839	ABCC2	9.3918	11.4204	1.216
ENSG00000111481	COPZ1	46.4427	56.437	1.2152
ENSG00000104886	PLEKHJ1	7.40172	8.98666	1.21413
ENSG00000111602	TIMELESS	8.59331	10.4285	1.21356
ENSG00000138757	G3BP2	27.4407	33.2996	1.21351
ENSG00000196369	SRGAP2B	7.59294	9.21231	1.21327
ENSG00000125877	ITPA	13.1701	15.9623	1.21201
ENSG00000183605	SFXN4	10.1412	12.2888	1.21177
ENSG00000107290	SETX	6.79925	8.23684	1.21143
ENSG00000112699	GMDS	7.93447	9.61041	1.21122
ENSG00000125124	BBS2	12.1124	14.6704	1.21119
ENSG00000126602	TRAP1	69.983	84.701	1.21031
ENSG00000177189	RPS6KA3	11.486	13.8905	1.20934
ENSG00000168872	DDX19A	10.4605	12.6459	1.20892
ENSG00000123353	ORMDL2	21.4677	25.9389	1.20828
ENSG00000132591	ERAL1	10.12	12.216	1.20711
ENSG00000174243	DDX23	25.2901	30.4924	1.2057
ENSG00000063046	EIF4B	184.032	221.784	1.20514
ENSG00000100296	THOC5	11.3914	13.7112	1.20364
ENSG00000164733	CTSB	13.9145	16.7323	1.20251
ENSG00000264577	AC010761.1	23.0321	27.6938	1.2024
ENSG00000164818	DNAAF5	10.3097	12.3891	1.20169
ENSG00000183255	PTTG1IP	9.48477	11.3973	1.20164
ENSG00000155096	AZIN1	21.9199	26.3171	1.2006
ENSG00000174231	PRPF8	38.8761	46.6494	1.19995
ENSG00000127463	EMC1	7.78356	9.33022	1.19871
ENSG00000130311	DDA1	8.30834	9.95853	1.19862
ENSG00000104133	SPG11	7.2855	8.72759	1.19794
ENSG00000103091	WDR59	11.1786	13.3632	1.19543
ENSG00000155287	SLC25A28	7.58073	9.05911	1.19502
ENSG00000162959	MEMO1	11.6816	13.9384	1.19319
ENSG00000141934	PLPP2	22.9333	27.3577	1.19292
ENSG00000143486	EIF2D	15.3814	18.3222	1.19119
ENSG00000079616	KIF22	14.1184	16.817	1.19114
ENSG00000178802	MPI	13.5365	16.091	1.18871
ENSG00000143379	SETDB1	10.2653	12.1962	1.1881
ENSG00000140455	USP3	13.2739	15.7651	1.18768
ENSG00000103353	UBFD1	6.96524	8.26918	1.18721
ENSG00000064601	CTSA	18.9598	22.5069	1.18709
ENSG00000063978	RNF4	9.21756	10.9385	1.1867
ENSG00000025800	KPNA6	14.7241	17.4664	1.18625
ENSG00000124571	XPO5	21.0984	24.9651	1.18327
ENSG00000050748	MAPK9	10.4833	12.398	1.18264
ENSG00000158793	NIT1	9.3999	11.1056	1.18146
ENSG00000114999	TTL	13.4218	15.8557	1.18134
ENSG00000105364	MRPL4	10.7392	12.6833	1.18103
ENSG00000178980	SELENOW	15.66	18.4917	1.18082
ENSG00000108515	ENO3	36.7579	43.3537	1.17944
ENSG00000140650	PMM2	11.1168	13.1069	1.17902
ENSG00000168159	RNF187	13.7964	16.2546	1.17818
ENSG00000143740	SNAP47	6.96113	8.20133	1.17816
ENSG00000175550	DRAP1	14.0474	16.5429	1.17765
ENSG00000214160	ALG3	18.2441	21.4764	1.17717
ENSG00000104824	HNRNPL	70.565	83.0519	1.17696
ENSG00000133704	IPO8	8.83326	10.392	1.17646
ENSG00000164190	NIPBL	22.2312	26.1527	1.1764
ENSG00000105197	TIMM50	21.008	24.6983	1.17566
ENSG00000184787	UBE2G2	14.3143	16.8255	1.17543
ENSG00000183765	CHEK2	11.038	12.9596	1.17409
ENSG00000011009	LYPLA2	8.97958	10.5346	1.17317
ENSG00000125826	RBCK1	6.91165	8.10342	1.17243
ENSG00000111605	CPSF6	22.5977	26.486	1.17207
ENSG00000183207	RUVBL2	42.6369	49.9436	1.17137
ENSG00000110619	CARS	17.1277	20.0419	1.17015
ENSG00000001497	LAS1L	13.6511	15.9705	1.16991
ENSG00000114331	ACAP2	10.6107	12.4003	1.16866
ENSG00000005483	KMT2E	7.68186	8.97144	1.16787
ENSG00000165688	PMPCA	22.5361	26.3094	1.16743
ENSG00000114857	NKTR	16.4017	19.1404	1.16698
ENSG00000011422	PLAUR	6.88377	8.03233	1.16685
ENSG00000157514	TSC22D3	7.64933	8.89752	1.16318
ENSG00000134153	EMC7	18.0723	21.0139	1.16277
ENSG00000200534	SNORA33	13.4027	15.5509	1.16028
ENSG00000075151	EIF4G3	7.63516	8.8576	1.16011
ENSG00000274428	U1	24.2518	28.1318	1.15999
ENSG00000065057	NTHL1	8.05386	9.33964	1.15965
ENSG00000137076	TLN1	21.2832	24.6803	1.15961
ENSG00000137207	YIPF3	21.0294	24.3764	1.15916
ENSG00000238795	SCARNA12	444.206	514.634	1.15855
ENSG00000104529	EEF1D	215.703	249.875	1.15842
ENSG00000087365	SF3B2	29.4	34.0519	1.15823
ENSG00000213465	ARL2	11.5935	13.4214	1.15767
ENSG00000100462	PRMT5	34.6865	40.1539	1.15762
ENSG00000273587	SNORA78	42.6828	4.92938e-05	1.15489e-06
ENSG00000103152	MPG	7.21796	8.32843	1.15385
ENSG00000109084	TMEM97	17.6739	20.3909	1.15373
ENSG00000073578	SDHA	115.813	133.598	1.15357
ENSG00000152056	AP1S3	7.24247	8.34631	1.15241
ENSG00000108439	PNPO	6.824	7.85443	1.151
ENSG00000114450	GNB4	18.4074	21.153	1.14916
ENSG00000166140	ZFYVE19	7.32055	8.39604	1.14691
ENSG00000185432	METTL7A	11.272	12.9197	1.14618
ENSG00000209042	SNORD12C	9.30143	10.6589	1.14594
ENSG00000165055	METTL2B	9.02397	10.336	1.14539
ENSG00000166847	DCTN5	12.6659	14.502	1.14496
ENSG00000143870	PDIA6	43.5518	49.7991	1.14345
ENSG00000171634	BPTF	12.993	14.8384	1.14203
ENSG00000164292	RHOBTB3	15.1674	17.3105	1.1413
ENSG00000273749	CYFIP1	13.5206	15.4295	1.14118
ENSG00000180747	SMG1P3	12.4732	14.2324	1.14104
ENSG00000175793	SFN	16.7168	19.0645	1.14044
ENSG00000090273	NUDC	16.203	18.4667	1.13971
ENSG00000137942	FNBP1L	13.2289	15.0713	1.13927
ENSG00000086102	NFX1	9.82142	11.1841	1.13875
ENSG00000013810	TACC3	8.88219	10.1084	1.13805
ENSG00000010017	RANBP9	10.312	11.7343	1.13793
ENSG00000184110	EIF3C	60.9551	69.3242	1.1373
ENSG00000140995	DEF8	12.0688	13.7117	1.13613
ENSG00000248098	BCKDHA	7.2697	8.25817	1.13597
ENSG00000128833	MYO5C	8.69068	9.86877	1.13556
ENSG00000256525	POLG2	10.0169	11.3684	1.13492
ENSG00000167645	YIF1B	21.4345	24.3228	1.13475
ENSG00000110880	CORO1C	19.1322	21.7073	1.1346
ENSG00000108424	KPNB1	83.6466	94.8273	1.13367
ENSG00000180376	CCDC66	9.10953	10.3254	1.13347
ENSG00000158850	B4GALT3	11.7102	13.2692	1.13313
ENSG00000187778	MCRS1	17.2142	19.4948	1.13248
ENSG00000070018	LRP6	11.6739	13.2189	1.13235
ENSG00000093009	CDC45	18.0677	20.4469	1.13168
ENSG00000103275	UBE2I	17.9994	20.3689	1.13164
ENSG00000084652	TXLNA	9.21578	10.4163	1.13027
ENSG00000162377	COA7	9.4103	10.6357	1.13022
ENSG00000109920	FNBP4	23.9804	27.099	1.13005
ENSG00000132199	ENOSF1	21.6737	24.456	1.12837
ENSG00000075914	EXOSC7	12.8904	14.5355	1.12762
ENSG00000144028	SNRNP200	25.8968	29.1901	1.12717
ENSG00000123352	SPATS2	7.67765	8.64517	1.12602
ENSG00000160932	LY6E	54.7543	61.6194	1.12538
ENSG00000162600	OMA1	14.1738	15.9384	1.1245
ENSG00000130560	UBAC1	8.24325	9.26862	1.12439
ENSG00000065183	WDR3	20.9958	23.553	1.1218
ENSG00000088387	DOCK9	8.43107	9.45512	1.12146
ENSG00000145191	EIF2B5	11.9569	13.3834	1.1193
ENSG00000279069	AC015813.5	9.62974	10.7708	1.11849
ENSG00000042429	MED17	9.30552	10.4034	1.11798
ENSG00000112983	BRD8	13.5089	15.0979	1.11763
ENSG00000126581	BECN1	9.7308	10.871	1.11717
ENSG00000171551	ECEL1	36.6989	40.9729	1.11646
ENSG00000115677	HDLBP	96.122	107.29	1.11619
ENSG00000136271	DDX56	28.2062	31.428	1.11422
ENSG00000197989	SNHG12	17.8326	19.8537	1.11334
ENSG00000276664	TUG1_1	18.4706	2.05639e-18	1.11333e-19
ENSG00000214026	MRPL23	15.8046	17.5874	1.1128
ENSG00000168003	SLC3A2	243.738	271.193	1.11264
ENSG00000140497	SCAMP2	7.87369	8.75773	1.11228
ENSG00000170889	RPS9	298.7	331.971	1.11139
ENSG00000125454	SLC25A19	10.9876	12.2036	1.11067
ENSG00000188554	NBR1	13.1122	14.5301	1.10814
ENSG00000005194	CIAPIN1	22.2436	24.6223	1.10694
ENSG00000176101	SSNA1	12.3394	13.639	1.10532
ENSG00000173933	RBM4	21.5436	23.7912	1.10433
ENSG00000258890	CEP95	11.3474	12.5218	1.1035
ENSG00000100804	PSMB5	38.1499	42.0527	1.1023
ENSG00000139405	RITA1	8.14579	8.97408	1.10168
ENSG00000187051	RPS19BP1	15.3684	16.9298	1.1016
ENSG00000059804	SLC2A3	17.915	19.7167	1.10057
ENSG00000104129	DNAJC17	7.92566	8.71959	1.10017
ENSG00000142507	PSMB6	39.4963	43.4431	1.09993
ENSG00000111371	SLC38A1	51.759	56.8931	1.09919
ENSG00000055917	PUM2	7.31093	8.03548	1.09911
ENSG00000196839	ADA	7.62974	8.38048	1.0984
ENSG00000119707	RBM25	9.96452	10.9357	1.09746
ENSG00000255717	SNHG1	46.0897	50.566	1.09712
ENSG00000159322	ADPGK	13.3567	14.638	1.09593
ENSG00000156787	TBC1D31	7.60418	8.32946	1.09538
ENSG00000115561	CHMP3	10.7264	11.7235	1.09296
ENSG00000233016	SNHG7	14.95	16.3372	1.09279
ENSG00000167113	COQ4	8.72343	9.52877	1.09232
ENSG00000100116	GCAT	8.51293	9.29231	1.09155
ENSG00000074800	ENO1	372.221	406.11	1.09105
ENSG00000009413	REV3L	12.7105	13.8611	1.09052
ENSG00000237296	SMG1P1	9.37635	10.2164	1.08959
ENSG00000143319	ISG20L2	10.4789	11.4169	1.08951
ENSG00000164327	RICTOR	18.0517	19.6637	1.0893
ENSG00000116857	TMEM9	17.247	18.7871	1.0893
ENSG00000185624	P4HB	163.011	177.322	1.08779
ENSG00000001629	ANKIB1	10.2204	11.1041	1.08646
ENSG00000167900	TK1	20.8941	22.6994	1.0864
ENSG00000070961	ATP2B1	22.5666	24.4906	1.08526
ENSG00000102910	LONP2	13.1138	14.2278	1.08495
ENSG00000146223	RPL7L1	28.1377	30.5151	1.08449
ENSG00000105700	KXD1	10.9285	11.8516	1.08447
ENSG00000006453	BAIAP2L1	6.89133	7.47107	1.08413
ENSG00000135090	TAOK3	7.83121	8.48466	1.08344
ENSG00000104635	SLC39A14	13.0637	14.1508	1.08322
ENSG00000078061	ARAF	6.90489	7.47866	1.0831
ENSG00000109107	ALDOC	7.32545	7.92828	1.08229
ENSG00000164054	SHISA5	14.4573	15.5971	1.07884
ENSG00000033800	PIAS1	7.60723	8.20684	1.07882
ENSG00000180398	MCFD2	15.5275	16.7352	1.07778
ENSG00000188352	FOCAD	10.1079	10.8918	1.07755
ENSG00000132773	TOE1	8.04418	8.6565	1.07612
ENSG00000157557	ETS2	7.94315	8.54018	1.07516
ENSG00000175387	SMAD2	28.7899	30.9345	1.07449
ENSG00000275700	AATF	10.7159	11.4931	1.07253
ENSG00000007038	PRSS21	37.7357	40.468	1.07241
ENSG00000099956	SMARCB1	10.6759	11.4476	1.07228
ENSG00000125257	ABCC4	9.60082	10.2881	1.07159
ENSG00000083544	TDRD3	7.23146	7.74448	1.07094
ENSG00000100410	PHF5A	22.2369	23.7599	1.06849
ENSG00000275221	HIST1H2AK	32.0304	34.2232	1.06846
ENSG00000166532	RIMKLB	25.6139	27.3654	1.06838
ENSG00000135316	SYNCRIP	30.2216	32.2569	1.06735
ENSG00000165389	SPTSSA	8.0954	8.63767	1.06698
ENSG00000143418	CERS2	37.4903	39.9962	1.06684
ENSG00000052841	TTC17	14.0457	14.9568	1.06487
ENSG00000154122	ANKH	23.6738	25.1616	1.06285
ENSG00000156273	BACH1	10.432	11.0726	1.06141
ENSG00000182973	CNOT10	13.5934	14.4046	1.05968
ENSG00000083807	SLC27A5	11.7956	12.4844	1.05839
ENSG00000065883	CDK13	7.26277	7.68196	1.05772
ENSG00000223414	LINC00473	31.9453	33.7835	1.05754
ENSG00000153774	CFDP1	12.4272	13.1387	1.05725
ENSG00000131503	ANKHD1	17.0324	17.988	1.0561
ENSG00000101057	MYBL2	19.3192	20.3941	1.05564
ENSG00000029363	BCLAF1	30.7852	32.4596	1.05439
ENSG00000112640	PPP2R5D	10.4368	11.0022	1.05417
ENSG00000115306	SPTBN1	35.5723	37.4976	1.05412
ENSG00000198876	DCAF12	12.5932	13.2593	1.05289
ENSG00000102893	PHKB	12.5697	13.2051	1.05055
ENSG00000185420	SMYD3	9.65467	10.1408	1.05035
ENSG00000106635	BCL7B	6.87876	7.21374	1.0487
ENSG00000251022	THAP9-AS1	25.2673	26.4913	1.04844
ENSG00000126088	UROD	33.4586	35.0694	1.04814
ENSG00000100418	DESI1	13.9751	14.6479	1.04814
ENSG00000035687	ADSS	11.4224	11.9714	1.04806
ENSG00000111540	RAB5B	9.32703	9.76698	1.04717
ENSG00000137106	GRHPR	24.1036	25.1679	1.04416
ENSG00000160710	ADAR	29.0339	30.2948	1.04343
ENSG00000112651	MRPL2	16.9633	17.6906	1.04287
ENSG00000105778	AVL9	8.29457	8.6374	1.04133
ENSG00000130726	TRIM28	113.201	117.611	1.03896
ENSG00000111596	CNOT2	18.0877	18.7822	1.0384
ENSG00000108932	SLC16A6	8.25724	8.5688	1.03773
ENSG00000102978	POLR2C	13.0591	13.5516	1.03771
ENSG00000171793	CTPS1	29.4982	30.597	1.03725
ENSG00000162664	ZNF326	7.89713	8.19068	1.03717
ENSG00000140694	PARN	7.11524	7.37525	1.03654
ENSG00000168710	AHCYL1	23.3211	24.15	1.03554
ENSG00000141101	NOB1	11.1333	11.5045	1.03334
ENSG00000064205	WISP2	8.38016	8.65539	1.03284
ENSG00000264229	RNU4ATAC	21.9002	22.5759	1.03085
ENSG00000066084	DIP2B	7.74211	7.97739	1.03039
ENSG00000188242	PP7080	14.0364	14.4544	1.02978
ENSG00000169180	XPO6	28.2563	29.0681	1.02873
ENSG00000212283	SNORD89	32.637	33.5547	1.02812
ENSG00000114779	ABHD14B	9.49138	9.75659	1.02794
ENSG00000125733	TRIP10	14.5339	14.9296	1.02723
ENSG00000086758	HUWE1	25.95	26.6553	1.02718
ENSG00000205726	ITSN1	10.3497	10.6303	1.02711
ENSG00000169604	ANTXR1	8.6802	8.89539	1.02479
ENSG00000105568	PPP2R1A	40.7269	41.7253	1.02451
ENSG00000166902	MRPL16	18.522	18.9695	1.02416
ENSG00000197343	ZNF655	9.63394	9.86449	1.02393
ENSG00000100749	VRK1	8.6909	8.89754	1.02378
ENSG00000105401	CDC37	34.8486	35.6486	1.02296
ENSG00000182149	IST1	24.7105	25.2753	1.02286
ENSG00000140612	SEC11A	54.7101	55.8951	1.02166
ENSG00000165119	HNRNPK	128.66	131.351	1.02092
ENSG00000163539	CLASP2	8.99967	9.18729	1.02085
ENSG00000163507	KIAA1524	12.3053	12.5548	1.02028
ENSG00000172939	OXSR1	6.82725	6.96364	1.01998
ENSG00000056586	RC3H2	7.58914	7.73902	1.01975
ENSG00000167699	GLOD4	14.2423	14.5138	1.01906
ENSG00000103018	CYB5B	30.6418	31.2135	1.01866
ENSG00000156958	GALK2	8.43365	8.5863	1.0181
ENSG00000125734	GPR108	14.8008	15.0466	1.01661
ENSG00000106853	PTGR1	15.0395	15.2773	1.01581
ENSG00000177981	ASB8	7.33284	7.44168	1.01484
ENSG00000103266	STUB1	16.7366	16.9786	1.01446
ENSG00000244462	RBM12	12.4583	12.6254	1.01341
ENSG00000143207	RFWD2	9.34973	9.47157	1.01303
ENSG00000139641	ESYT1	20.3105	20.5723	1.01289
ENSG00000205937	RNPS1	34.2396	34.661	1.01231
ENSG00000110841	PPFIBP1	12.9657	13.1164	1.01162
ENSG00000023330	ALAS1	12.081	12.2068	1.01041
ENSG00000014138	POLA2	9.18904	9.28451	1.01039
ENSG00000221420	SNORA81	17.4111	17.5825	1.00984
ENSG00000074582	BCS1L	9.62545	9.7159	1.0094
ENSG00000065427	KARS	44.9064	45.2985	1.00873
ENSG00000100991	TRPC4AP	8.66688	8.73654	1.00804
ENSG00000087470	DNM1L	30.4096	30.6527	1.00799
ENSG00000153560	UBP1	14.4937	14.6046	1.00765
ENSG00000143612	C1orf43	70.6941	71.2214	1.00746
ENSG00000113643	RARS	25.8164	25.9932	1.00685
ENSG00000257663	AC025259.1	10.9923	11.0631	1.00644
ENSG00000149136	SSRP1	51.2968	51.5045	1.00405
ENSG00000156471	PTDSS1	51.2843	51.4643	1.00351
ENSG00000092470	WDR76	7.81202	7.8277	1.00201
ENSG00000215030	AC073621.1	19.1676	19.1616	0.999687
ENSG00000159720	ATP6V0D1	11.7487	11.7307	0.998468
ENSG00000163956	LRPAP1	12.5965	12.5467	0.996047
ENSG00000109016	DHRS7B	7.84565	7.81278	0.99581
ENSG00000042493	CAPG	51.2413	50.9555	0.994422
ENSG00000105373	NOP53	27.2115	27.0077	0.992511
ENSG00000170776	AKAP13	14.5218	14.4123	0.99246
ENSG00000116560	SFPQ	56.7153	56.253	0.991849
ENSG00000163866	SMIM12	10.8616	10.755	0.990186
ENSG00000103187	COTL1	15.3546	15.2029	0.99012
ENSG00000147862	NFIB	11.142	11.0272	0.989697
ENSG00000104687	GSR	18.7596	18.5621	0.989472
ENSG00000120647	CCDC77	12.2694	12.1205	0.987864
ENSG00000106268	NUDT1	10.4665	10.3282	0.986786
ENSG00000136021	SCYL2	9.13398	9.00732	0.986133
ENSG00000186908	ZDHHC17	7.27441	7.17326	0.986095
ENSG00000071859	FAM50A	13.9481	13.7495	0.985762
ENSG00000157483	MYO1E	70.3778	69.3181	0.984943
ENSG00000164237	CMBL	14.8927	14.6672	0.984858
ENSG00000174437	ATP2A2	22.8946	22.527	0.983944
ENSG00000175203	DCTN2	26.3124	25.8818	0.983635
ENSG00000101361	NOP56	69.8504	68.6969	0.983486
ENSG00000059573	ALDH18A1	16.4859	16.2057	0.983004
ENSG00000133226	SRRM1	14.7083	14.451	0.982506
ENSG00000143368	SF3B4	12.7371	12.5129	0.982398
ENSG00000124228	DDX27	10.7137	10.5039	0.980418
ENSG00000007080	CCDC124	9.83475	9.64107	0.980307
ENSG00000103429	BFAR	9.16284	8.97331	0.979315
ENSG00000136448	NMT1	48.2586	47.2127	0.978327
ENSG00000127616	SMARCA4	20.3573	19.8996	0.977517
ENSG00000161179	YDJC	8.0723	7.88724	0.977075
ENSG00000112078	KCTD20	13.5622	13.2354	0.975904
ENSG00000146872	TLK2	12.7477	12.4235	0.974568
ENSG00000031698	SARS	49.6269	48.3612	0.974496
ENSG00000163812	ZDHHC3	16.211	15.7742	0.973055
ENSG00000089022	MAPKAPK5	8.67042	8.43505	0.972854
ENSG00000035403	VCL	19.0251	18.4995	0.972373
ENSG00000225855	RUSC1-AS1	11.7762	11.4479	0.972122
ENSG00000185825	BCAP31	35.6339	34.6374	0.972035
ENSG00000146463	ZMYM4	7.15193	6.93483	0.969645
ENSG00000139154	AEBP2	8.75256	8.48334	0.969241
ENSG00000080608	PUM3	13.3309	12.9027	0.967879
ENSG00000006712	PAF1	8.09578	7.83087	0.967278
ENSG00000057252	SOAT1	25.2097	24.3818	0.967159
ENSG00000277693	AP003900.1	7.31875	7.05898	0.964506
ENSG00000105993	DNAJB6	14.238	13.7149	0.96326
ENSG00000178999	AURKB	18.1331	17.4591	0.96283
ENSG00000087884	AAMDC	10.198	9.81036	0.961989
ENSG00000005486	RHBDD2	7.41893	7.13331	0.961501
ENSG00000175582	RAB6A	11.4975	11.0537	0.9614
ENSG00000077549	CAPZB	11.0118	10.5789	0.960688
ENSG00000141279	NPEPPS	21.4808	20.6163	0.959755
ENSG00000258554	AC025162.1	9.59919	9.21078	0.959537
[truncated: 3,191 more rows]

## Sheet: HeLa Rep2 (KCl)
Ensembl ID	Gene	Rep2 Control KCl RPKM	Rep2 RNase R KCl RPKM	RPKM ratio (RNase R/Control)
ENSG00000207513	RNU1-3	3331.15	39701.8	11.9183
ENSG00000206737	RNVU1-18	3331.15	39701.8	11.9183
ENSG00000206652	RNU1-1	3331.15	39701.8	11.9183
ENSG00000206588	RNU1-28P	3331.15	39701.8	11.9183
ENSG00000273768	U1	3331.2	39700.5	11.9178
ENSG00000207389	RNU1-4	3331.2	39700.5	11.9178
ENSG00000207005	RNU1-2	3331.2	39700.5	11.9178
ENSG00000206596	RNU1-27P	3331.2	39700.5	11.9178
ENSG00000206585	RNVU1-7	3369.62	40043.4	11.8837
ENSG00000202538	RNU4-2	3434.19	40103.8	11.6778
ENSG00000178209	PLEC	17.6903	206.395	11.6671
ENSG00000277918	U1	777.612	8962.17	11.5252
ENSG00000200795	RNU4-1	2701.06	28682.9	10.6191
ENSG00000274978	RNU11	21.0825	0.0019957	9.46614e-05
ENSG00000200394	SNORA38B	35.4979	328.858	9.26415
ENSG00000270722	U1	38.3862	354.316	9.2303
ENSG00000200983	SNORA3A	15.6261	1.43899e-73	9.20889e-75
ENSG00000284419	MIR663A	100.054	910.024	9.09533
ENSG00000276027	RNU12	129.931	1161.63	8.94036
ENSG00000200156	RNU5B-1	93.5285	776.834	8.30585
ENSG00000199568	RNU5A-1	324.365	2669.17	8.22891
ENSG00000274452	U2	1293.38	10591.6	8.18909
ENSG00000278774	U2	1393.69	11369.9	8.15813
ENSG00000278591	U2	1418.94	11575.3	8.15771
ENSG00000278048	U2	1418.94	11575.3	8.15771
ENSG00000277903	U2	1418.94	11575.3	8.15771
ENSG00000276596	U2	1418.94	11575.3	8.15771
ENSG00000275616	U2	1418.94	11575.3	8.15771
ENSG00000275219	U2	1418.94	11575.3	8.15771
ENSG00000274862	U2	1418.94	11575.3	8.15771
ENSG00000274585	RNU2-1	1418.94	11575.3	8.15771
ENSG00000274432	U2	1418.94	11575.3	8.15771
ENSG00000274062	U2	1418.94	11575.3	8.15771
ENSG00000273709	U2	1418.94	11575.3	8.15771
ENSG00000222328	RNU2-2P	5890.24	42029.1	7.13538
ENSG00000207205	RNVU1-15	47.2674	287.322	6.07865
ENSG00000252699	SNORA21B	272.88	1.53311e-35	5.61826e-38
ENSG00000199347	RNU5E-1	49.1011	271.228	5.52387
ENSG00000280496	SNORA17B	1011.54	0.0557742	5.51379e-05
ENSG00000188818	ZDHHC11	20.3875	109.537	5.37275
ENSG00000267697	LUZP6	151.57	7.34654e-10	4.84696e-12
ENSG00000128973	CLN6	20.9196	100.822	4.8195
ENSG00000275994	SNORA24	125.137	5.87001e-05	4.69087e-07
ENSG00000274210	U1	73.6492	344.132	4.67258
ENSG00000196866	HIST1H2AD	137.693	633.032	4.59742
ENSG00000169710	FASN	34.671	158.614	4.57483
ENSG00000277209	RPPH1	40670.9	181390	4.45995
ENSG00000273542	HIST1H4K	798.52	3513.58	4.40012
ENSG00000119383	PTPA	30.0095	131.224	4.37275
ENSG00000200314	Y_RNA	41.4355	180.564	4.35771
ENSG00000264346	SNORA77B	117.687	5.01717e-115	4.26315e-117
ENSG00000207217	SNORA80D	165.747	693.955	4.18683
ENSG00000197409	HIST1H3D	105.987	442.165	4.17188
ENSG00000203852	HIST2H3A	153.724	634.235	4.1258
ENSG00000203811	HIST2H3C	153.758	634.3	4.12531
ENSG00000207142	Y_RNA	462.984	1903.41	4.11118
ENSG00000181222	POLR2A	14.6484	59.8444	4.08539
ENSG00000204469	PRRC2A	18.3152	74.6273	4.07461
ENSG00000202354	RNY3	488.87	1990.7	4.07204
ENSG00000197238	HIST1H4J	1576.34	6378.34	4.0463
ENSG00000276903	HIST1H2AL	142.453	568.936	3.99385
ENSG00000270276	HIST2H4B	550.844	2151.47	3.90577
ENSG00000200494	Y_RNA	413.369	1609.78	3.89429
ENSG00000184260	HIST2H2AC	392.736	1519.63	3.86934
ENSG00000107957	SH3PXD2A	14.5272	56.1191	3.86304
ENSG00000277775	HIST1H3F	423.763	1616.01	3.81348
ENSG00000270882	HIST2H4A	638.372	2431.39	3.80874
ENSG00000201955	RNY3P1	396.112	1507.76	3.8064
ENSG00000278677	HIST1H2AM	277.683	1055.87	3.80243
ENSG00000278705	HIST1H4B	579.38	2198.8	3.79509
ENSG00000183598	HIST2H3D	108.629	411.793	3.79082
ENSG00000283737	AL023875.1	18.5568	70.0529	3.77505
ENSG00000155506	LARP1	48.5254	180.545	3.72063
ENSG00000211459	MT-RNR1	479.584	1783.52	3.71889
ENSG00000122642	FKBP9	32.7335	121.669	3.71696
ENSG00000273983	HIST1H3G	78.3573	289.858	3.69918
ENSG00000128731	HERC2	16.1917	59.8333	3.69531
ENSG00000184270	HIST2H2AB	142.13	525.142	3.6948
ENSG00000158373	HIST1H2BD	607.021	2231.32	3.67585
ENSG00000203812	HIST2H2AA3	730.146	2676.55	3.66577
ENSG00000272196	HIST2H2AA4	701.717	2571.02	3.6639
ENSG00000180596	HIST1H2BC	524.861	1919.14	3.65647
ENSG00000278828	HIST1H3H	196.979	715.484	3.63229
ENSG00000197837	HIST4H4	113.978	411.564	3.61091
ENSG00000275714	HIST1H3A	72.9538	263.387	3.61033
ENSG00000140443	IGF1R	25.6163	92.451	3.60907
ENSG00000197061	HIST1H4C	928.949	3334.02	3.58902
ENSG00000125746	EML2	82.6991	296.666	3.58729
ENSG00000279119	AC006449.7	26.488	94.6436	3.57307
ENSG00000276966	HIST1H4E	185.802	663.307	3.56997
ENSG00000134871	COL4A2	32.9866	117.625	3.56584
ENSG00000274267	HIST1H3B	1017.49	3610.04	3.54799
ENSG00000185130	HIST1H2BL	312.616	1103.14	3.52874
ENSG00000203814	HIST2H2BF	185.954	655.458	3.52484
ENSG00000273802	HIST1H2BG	127.36	445.216	3.49573
ENSG00000147164	SNX12	20.3924	70.199	3.44241
ENSG00000197153	HIST1H3J	64.5622	221.973	3.43813
ENSG00000182095	TNRC18	14.0593	48.0748	3.41943
ENSG00000275713	HIST1H2BH	43.5933	148.373	3.40357
ENSG00000274641	HIST1H2BO	543.82	1845.55	3.39368
ENSG00000277224	HIST1H2BF	114.565	388.743	3.39321
ENSG00000124635	HIST1H2BJ	655.806	2220.43	3.3858
ENSG00000282988	HIST1H3D	181.227	612.683	3.38075
ENSG00000105722	ERF	21.1903	71.3678	3.36795
ENSG00000103260	METRN	18.1992	61.1504	3.36006
ENSG00000100226	GTPBP1	20.5222	68.2707	3.32668
ENSG00000089280	FUS	23.2029	77.0643	3.32132
ENSG00000233822	HIST1H2BN	225.409	748.554	3.32087
ENSG00000242294	STAG3L5P	18.4504	61.1909	3.31651
ENSG00000160685	ZBTB7B	19.0755	62.6151	3.28249
ENSG00000185896	LAMP1	59.3769	194.614	3.2776
ENSG00000169499	PLEKHA2	19.9502	65.308	3.27355
ENSG00000178252	WDR6	34.5676	111.804	3.23436
ENSG00000145860	RNF145	16.9093	54.083	3.19842
ENSG00000200816	SNORA38	83.8325	267.663	3.19283
ENSG00000196747	HIST1H2AI	473.879	1503.61	3.17298
ENSG00000180573	HIST1H2AC	125.03	396.609	3.17211
ENSG00000139112	GABARAPL1	57.4205	182.029	3.1701
ENSG00000117751	PPP1R8	23.1599	73.2536	3.16295
ENSG00000276293	PIP4K2B	17.1202	53.8765	3.14696
ENSG00000278637	HIST1H4A	236.398	741.386	3.13618
ENSG00000258186	SLC7A5P2	23.946	74.7791	3.12282
ENSG00000263740	RN7SL4P	19314.2	60230	3.11843
ENSG00000275023	MLLT6	20.3324	63.282	3.11237
ENSG00000251562	MALAT1	5439.03	16926.1	3.11197
ENSG00000140400	MAN2C1	25.0297	77.8422	3.10999
ENSG00000125844	RRBP1	15.4653	47.7644	3.08849
ENSG00000213676	ATF6B	16.1344	49.7945	3.08623
ENSG00000124942	AHNAK	54.8412	169.172	3.08476
ENSG00000262112	AC015912.1	15.0502	46.4038	3.08327
ENSG00000136830	FAM129B	39.4812	121.348	3.07356
ENSG00000100242	SUN2	20.1393	61.8554	3.07138
ENSG00000173153	ESRRA	19.0177	58.1539	3.05788
ENSG00000149115	TNKS1BP1	14.0448	42.7755	3.04565
ENSG00000112541	PDE10A	24.8195	75.4611	3.0404
ENSG00000160285	LSS	16.976	51.4972	3.03353
ENSG00000276368	HIST1H2AJ	216.34	656.25	3.03342
ENSG00000105229	PIAS4	14.7077	44.5546	3.02934
ENSG00000187837	HIST1H1C	1272.89	3855.18	3.02868
ENSG00000032444	PNPLA6	15.0851	45.6077	3.02336
ENSG00000002834	LASP1	26.5437	78.9175	2.97312
ENSG00000274997	HIST1H2AH	396.966	1179.72	2.97184
ENSG00000223345	HIST2H2BA	22.1434	65.5736	2.96132
ENSG00000089597	GANAB	63.2303	187.015	2.95768
ENSG00000105576	TNPO2	27.1723	80.2523	2.95346
ENSG00000243716	NPIPB5	15.7033	46.3453	2.95131
ENSG00000277075	HIST1H2AE	473.671	1396.09	2.94738
ENSG00000075618	FSCN1	47.7476	140.543	2.94346
ENSG00000282458	WASH5P	43.8624	129.056	2.94229
ENSG00000130175	PRKCSH	57.8514	170.131	2.94083
ENSG00000274012	RN7SL2	70061.2	204808	2.92327
ENSG00000270103	AL360012.1	98.7965	288.587	2.92102
ENSG00000070404	FSTL3	37.0688	108.052	2.9149
ENSG00000204267	TAP2	30.0027	87.4365	2.91429
ENSG00000101199	ARFGAP1	15.0145	43.7136	2.91143
ENSG00000121060	TRIM25	40.3504	117.14	2.90307
ENSG00000197256	KANK2	15.5047	44.9802	2.90107
ENSG00000197903	HIST1H2BK	977.799	2830.73	2.895
ENSG00000143442	POGZ	19.9364	57.4929	2.88382
ENSG00000278588	HIST1H2BI	170.917	488.875	2.86031
ENSG00000021762	OSBPL5	23.9827	68.3163	2.84857
ENSG00000274559	CU639417.1	92.9278	262.58	2.82563
ENSG00000234289	H2BFS	92.9278	262.58	2.82563
ENSG00000161091	MFSD12	43.8343	123.626	2.8203
ENSG00000176619	LMNB2	22.025	61.594	2.79655
ENSG00000184678	HIST2H2BE	116.235	323.93	2.78685
ENSG00000141526	SLC16A3	143.049	398.497	2.78574
ENSG00000196547	MAN2A2	17.7334	49.3634	2.78364
ENSG00000164091	WDR82	21.9959	61.1613	2.78058
ENSG00000202444	RNU5E-6P	51.9136	144.119	2.77613
ENSG00000132361	CLUH	46.8396	129.985	2.77511
ENSG00000143416	SELENBP1	38.6829	107.25	2.77254
ENSG00000166888	STAT6	29.5222	81.6919	2.76713
ENSG00000199377	RNU5F-1	26.9802	74.4203	2.75833
ENSG00000164889	SLC4A2	54.7952	150.473	2.7461
ENSG00000143545	RAB13	26.1115	71.6169	2.74273
ENSG00000141756	FKBP10	111.541	304.947	2.73395
ENSG00000237094	AL732372.2	15.4952	42.2111	2.72414
ENSG00000267598	AC011446.2	18.8706	50.9436	2.69963
ENSG00000269858	EGLN2	16.9148	45.5791	2.69463
ENSG00000133056	PIK3C2B	20.6814	55.5938	2.68811
ENSG00000130508	PXDN	23.716	63.5587	2.67999
ENSG00000177728	TMEM94	20.3123	54.3319	2.67483
ENSG00000197081	IGF2R	15.7665	42.1144	2.67113
ENSG00000158406	HIST1H4H	684.485	1824.42	2.66539
ENSG00000126822	PLEKHG3	16.1574	42.8851	2.65421
ENSG00000182446	NPLOC4	40.082	105.979	2.64405
ENSG00000167657	DAPK3	14.4492	38.0988	2.63674
ENSG00000165912	PACSIN3	37.1901	97.882	2.63194
ENSG00000088247	KHSRP	85.737	225.64	2.63177
ENSG00000179051	RCC2	39.6829	104.273	2.62766
ENSG00000142949	PTPRF	34.2277	89.8375	2.6247
ENSG00000104731	KLHDC4	38.2361	100.02	2.61585
ENSG00000184363	PKP3	19.095	49.8988	2.61319
ENSG00000158669	GPAT4	25.7932	67.2321	2.60658
ENSG00000103257	SLC7A5	841.098	2191.15	2.60511
ENSG00000168066	SF1	22.1462	57.6398	2.60269
ENSG00000082641	NFE2L1	42.598	110.769	2.60033
ENSG00000170142	UBE2E1	47.0258	122.281	2.6003
ENSG00000167978	SRRM2	37.4372	96.6983	2.58295
ENSG00000149182	ARFGAP2	23.4657	60.4998	2.57822
ENSG00000010322	NISCH	15.12	38.8038	2.56639
ENSG00000272114	AL136131.3	41.711	106.551	2.55451
ENSG00000124226	RNF114	23.1996	58.8094	2.53493
ENSG00000068024	HDAC4	14.4367	36.5784	2.53371
ENSG00000173786	CNP	20.4419	51.7566	2.53189
ENSG00000198910	L1CAM	38.1974	96.2497	2.5198
ENSG00000239306	RBM14	20.8241	52.4642	2.5194
ENSG00000106636	YKT6	15.5726	39.1956	2.51696
ENSG00000116337	AMPD2	25.5231	64.228	2.51647
ENSG00000213339	QTRT1	17.5771	44.2002	2.51465
ENSG00000245532	NEAT1	50.5408	126.889	2.51063
ENSG00000273703	HIST1H2BM	23.3853	58.5381	2.5032
ENSG00000196187	TMEM63A	20.3668	50.8092	2.49471
ENSG00000139651	ZNF740	31.0808	77.4162	2.4908
ENSG00000214022	REPIN1	40.8232	101.478	2.48579
ENSG00000178921	PFAS	37.6786	93.5792	2.48362
ENSG00000087088	BAX	43.725	108.548	2.48252
ENSG00000011052	NME1-NME2	25.3648	62.7944	2.47565
ENSG00000180900	SCRIB	16.5952	40.961	2.46824
ENSG00000139636	LMBR1L	14.3816	35.3164	2.45567
ENSG00000165458	INPPL1	45.0368	110.421	2.45179
ENSG00000204351	SKIV2L	22.9026	55.9886	2.44464
ENSG00000180198	RCC1	36.2406	88.4005	2.43927
ENSG00000160007	ARHGAP35	20.0672	48.8574	2.43469
ENSG00000168502	MTCL1	28.1756	68.4333	2.42881
ENSG00000184357	HIST1H1B	265.122	643.543	2.42735
ENSG00000270647	TAF15	34.1465	82.6228	2.41966
ENSG00000103064	SLC7A6	48.2772	116.763	2.4186
ENSG00000124181	PLCG1	20.3801	49.2835	2.41822
ENSG00000109685	NSD2	28.0375	67.7557	2.41661
ENSG00000174233	ADCY6	16.5525	40.0004	2.41658
ENSG00000005007	UPF1	16.9149	40.8076	2.41252
ENSG00000143321	HDGF	223.841	539.417	2.40982
ENSG00000092445	TYRO3	20.6741	49.7758	2.40764
ENSG00000197381	ADARB1	15.9747	38.4179	2.40492
ENSG00000129250	KIF1C	41.0157	98.3748	2.39847
ENSG00000274177	AC004528.2	14.5426	34.8769	2.39826
ENSG00000162878	PKDCC	29.7414	70.7685	2.37946
ENSG00000130810	PPAN	26.0323	61.7655	2.37265
ENSG00000200972	RNU5A-8P	80.7064	189.858	2.35245
ENSG00000028310	BRD9	38.4122	90.311	2.3511
ENSG00000055070	SZRD1	20.3013	47.6555	2.34741
ENSG00000153048	CARHSP1	40.1087	93.7621	2.3377
ENSG00000071894	CPSF1	17.8641	41.6408	2.33098
ENSG00000130303	BST2	65.4518	152.564	2.33094
ENSG00000141524	TMC6	28.7479	66.9744	2.32971
ENSG00000183741	CBX6	14.0415	32.4518	2.31113
ENSG00000269713	NBPF9	20.3105	46.938	2.31102
ENSG00000100083	GGA1	16.3296	37.6573	2.30608
ENSG00000087152	ATXN7L3	16.117	37.163	2.30583
ENSG00000140829	DHX38	19.3569	44.613	2.30476
ENSG00000108468	CBX1	27.4865	63.2559	2.30134
ENSG00000129245	FXR2	26.5848	60.8713	2.2897
ENSG00000225151	GOLGA2P7	18.9464	43.2923	2.28499
ENSG00000223509	AC135983.2	17.4737	39.8777	2.28216
ENSG00000225210	DUXAP9	14.7446	33.6033	2.27902
ENSG00000170004	CHD3	45.675	104.026	2.27753
ENSG00000135720	DYNC1LI2	54.6003	124.276	2.2761
ENSG00000149480	MTA2	42.5895	96.8565	2.27419
ENSG00000256364	AC069234.2	37.6607	85.5947	2.27279
ENSG00000102119	EMD	22.9767	52.1562	2.26996
ENSG00000101160	CTSZ	209.989	475.975	2.26667
ENSG00000180304	OAZ2	16.5185	37.3927	2.26369
ENSG00000260466	AC126696.2	14.8258	33.5222	2.26107
ENSG00000175309	PHYKPL	24.1035	54.4284	2.25811
ENSG00000169174	PCSK9	34.6995	78.324	2.25721
ENSG00000112473	SLC39A7	47.5608	107.233	2.25465
ENSG00000127191	TRAF2	22.5548	50.7535	2.25023
ENSG00000160877	NACC1	25.6014	57.5882	2.24942
ENSG00000082781	ITGB5	84.71	190.449	2.24825
ENSG00000133612	AGAP3	21.4619	48.1902	2.24538
ENSG00000138031	ADCY3	30.0905	67.4187	2.24053
ENSG00000167491	GATAD2A	21.5479	48.1943	2.23661
ENSG00000278463	HIST1H2AB	155.396	347.26	2.23468
ENSG00000168298	HIST1H1E	718.722	1601.86	2.22876
ENSG00000274430	JPX_1	22.6197	5.03805e-17	2.22728e-18
ENSG00000115935	WIPF1	14.7341	32.8013	2.22622
ENSG00000004975	DVL2	21.7391	48.2294	2.21856
ENSG00000130723	PRRC2B	57.4532	127.407	2.21758
ENSG00000198732	SMOC1	17.532	38.7377	2.20954
ENSG00000152377	SPOCK1	27.1344	59.6112	2.19689
ENSG00000086232	EIF2AK1	62.9184	138.215	2.19673
ENSG00000126767	ELK1	14.9486	32.7757	2.19256
ENSG00000188486	H2AFX	14.9669	32.7664	2.18926
ENSG00000157593	SLC35B2	27.5586	60.2433	2.18601
ENSG00000281181	FP236383.3	1917.13	4171.97	2.17615
ENSG00000280800	FP671120.3	1917.13	4171.97	2.17615
ENSG00000280614	FP236383.2	1917.13	4171.97	2.17615
ENSG00000128567	PODXL	28.2254	61.4066	2.17558
ENSG00000149485	FADS1	48.6023	105.579	2.1723
ENSG00000107816	LZTS2	21.2838	46.2303	2.17209
ENSG00000121057	AKAP1	22.7999	49.3866	2.16609
ENSG00000214717	ZBED1	25.2561	54.6631	2.16435
ENSG00000060237	WNK1	68.5183	148.223	2.16326
ENSG00000173894	CBX2	21.9621	47.324	2.1548
ENSG00000100813	ACIN1	37.0866	79.8183	2.15221
ENSG00000064419	TNPO3	22.9193	49.1877	2.14613
ENSG00000110917	MLEC	36.2791	77.8366	2.14549
ENSG00000117148	ACTL8	16.1014	34.5093	2.14325
ENSG00000196418	ZNF124	19.0991	40.8921	2.14105
ENSG00000164896	FASTK	24.6899	52.7439	2.13625
ENSG00000105135	ILVBL	35.8441	76.562	2.13597
ENSG00000184254	ALDH1A3	16.0808	34.258	2.13037
ENSG00000215252	GOLGA8B	15.6819	33.3597	2.12727
ENSG00000100401	RANGAP1	37.951	80.5607	2.12276
ENSG00000096746	HNRNPH3	26.1057	55.4122	2.12261
ENSG00000144645	OSBPL10	23.3522	49.5346	2.1212
ENSG00000131473	ACLY	100.764	213.621	2.12001
ENSG00000278249	SCARNA2	633.739	1343.16	2.11942
ENSG00000077044	DGKD	39.2185	83.0907	2.11866
ENSG00000084774	CAD	35.7832	75.8088	2.11856
ENSG00000004399	PLXND1	24.339	51.4997	2.11593
ENSG00000105221	AKT2	45.3581	95.9281	2.11491
ENSG00000071655	MBD3	26.0215	54.9842	2.11303
ENSG00000161204	ABCF3	27.2096	57.1775	2.10137
ENSG00000111737	RAB35	14.7788	31.0443	2.1006
ENSG00000143398	PIP5K1A	52.0882	109.355	2.09942
ENSG00000168209	DDIT4	104.266	218.711	2.09763
ENSG00000106244	PDAP1	49.0633	102.827	2.0958
ENSG00000130193	THEM6	17.473	36.6098	2.09522
ENSG00000182087	TMEM259	40.0291	83.7974	2.09341
ENSG00000130338	TULP4	20.1693	42.2149	2.09303
ENSG00000152601	MBNL1	34.3368	71.8617	2.09285
ENSG00000137824	RMDN3	16.5075	34.4932	2.08955
ENSG00000281383	FP671120.4	979.727	2045.69	2.08802
ENSG00000110107	PRPF19	32.9441	68.7546	2.08701
ENSG00000159140	SON	58.4672	121.745	2.08228
ENSG00000270123	VTRNA2-1	17.0552	3.54598e-05	2.07912e-06
ENSG00000140564	FURIN	71.3333	148.273	2.07859
ENSG00000143420	ENSA	75.2621	156.171	2.07503
ENSG00000196411	EPHB4	18.352	37.9507	2.06793
ENSG00000111321	LTBR	48.4531	99.8732	2.06123
ENSG00000143570	SLC39A1	51.1948	105.301	2.05687
ENSG00000103335	PIEZO1	56.7731	116.755	2.05652
ENSG00000197905	TEAD4	19.5387	40.1752	2.05619
ENSG00000177225	GATD1	21.4788	43.9739	2.04732
ENSG00000065000	AP3D1	25.8069	52.7288	2.04321
ENSG00000140859	KIFC3	37.5703	76.6366	2.03982
ENSG00000197785	ATAD3A	18.2727	37.2426	2.03816
ENSG00000129474	AJUBA	17.5438	35.7439	2.03741
ENSG00000152556	PFKM	101.648	207.065	2.03708
ENSG00000120071	KANSL1	21.5929	43.9231	2.03415
ENSG00000131370	SH3BP5	34.5897	70.3277	2.0332
ENSG00000237649	KIFC1	20.9134	42.3958	2.02721
ENSG00000173821	RNF213	28.4356	57.615	2.02616
ENSG00000204580	DDR1	64.5749	130.813	2.02576
ENSG00000139197	PEX5	24.5812	49.7195	2.02266
ENSG00000097007	ABL1	15.9626	32.2388	2.01965
ENSG00000149792	MRPL49	17.6127	35.4807	2.0145
ENSG00000172725	CORO1B	22.9622	46.2016	2.01207
ENSG00000125944	HNRNPR	95.2792	191.519	2.01008
ENSG00000187498	COL4A1	14.4673	28.9906	2.00387
ENSG00000225830	ERCC6	16.6247	33.2453	1.99975
ENSG00000183048	SLC25A10	28.3232	56.6044	1.99852
ENSG00000181090	EHMT1	15.4253	30.8227	1.99819
ENSG00000108669	CYTH1	18.094	36.0635	1.99312
ENSG00000173575	CHD2	36.4846	72.6952	1.99249
ENSG00000160957	RECQL4	23.8257	47.4601	1.99197
ENSG00000184840	TMED9	40.6327	80.8366	1.98945
ENSG00000213468	FIRRE	22.7709	44.9353	1.97337
ENSG00000131446	MGAT1	15.0942	29.7713	1.97237
ENSG00000012171	SEMA3B	25.7844	50.8159	1.9708
ENSG00000143641	GALNT2	49.31	97.0416	1.96799
ENSG00000103855	CD276	37.0861	72.9222	1.96629
ENSG00000201098	RNY1	884.676	1738.34	1.96495
ENSG00000060491	OGFR	17.4473	34.2563	1.96342
ENSG00000063438	AHRR	14.6902	28.8319	1.96266
ENSG00000111276	CDKN1B	22.9591	45.0446	1.96195
ENSG00000105426	PTPRS	20.6994	40.5223	1.95766
ENSG00000072310	SREBF1	44.4654	86.983	1.9562
ENSG00000196517	SLC6A9	17.9057	34.9535	1.95209
ENSG00000100207	TCF20	21.2782	41.5099	1.95082
ENSG00000204842	ATXN2	17.2147	33.559	1.94944
ENSG00000063244	U2AF2	49.403	96.2848	1.94897
ENSG00000140688	C16orf58	18.8351	36.6996	1.94847
ENSG00000116729	WLS	100.291	195.338	1.94771
ENSG00000188986	NELFB	17.6683	34.4055	1.9473
ENSG00000109572	CLCN3	15.365	29.9133	1.94685
ENSG00000198231	DDX42	50.176	97.6241	1.94563
ENSG00000013573	DDX11	33.2591	64.6774	1.94465
ENSG00000113368	LMNB1	47.4392	92.2091	1.94373
ENSG00000213923	CSNK1E	82.6566	160.126	1.93724
ENSG00000131165	CHMP1A	20.5813	39.7452	1.93113
ENSG00000148248	SURF4	72.0358	138.826	1.92718
ENSG00000185324	CDK10	20.4688	39.4116	1.92545
ENSG00000276168	RN7SL1	114244	219887	1.92471
ENSG00000127564	PKMYT1	21.29	40.9421	1.92307
ENSG00000214655	ZSWIM8	17.3569	33.3623	1.92213
ENSG00000150938	CRIM1	26.0336	49.958	1.91898
ENSG00000005156	LIG3	38.0288	72.972	1.91886
ENSG00000111229	ARPC3	99.8882	191.431	1.91645
ENSG00000278771	RN7SL3	560.322	1073.27	1.91545
ENSG00000158747	NBL1	18.7309	35.7993	1.91124
ENSG00000168781	PPIP5K1	15.7454	30.078	1.91027
ENSG00000196526	AFAP1	21.6045	41.261	1.90983
ENSG00000116260	QSOX1	14.3683	27.4124	1.90784
ENSG00000136877	FPGS	18.5562	35.3773	1.90649
ENSG00000129351	ILF3	93.8526	178.667	1.9037
ENSG00000130119	GNL3L	18.5791	35.3188	1.901
ENSG00000141002	TCF25	62.394	118.536	1.8998
ENSG00000171456	ASXL1	30.6242	58.1626	1.89924
ENSG00000104140	RHOV	31.2871	59.3646	1.89741
ENSG00000173599	PC	49.1816	93.2784	1.89661
ENSG00000113645	WWC1	17.4471	33.0888	1.89652
ENSG00000130402	ACTN4	135.909	257.549	1.89501
ENSG00000082805	ERC1	18.3079	34.6699	1.89371
ENSG00000099991	CABIN1	14.0746	26.6347	1.89239
ENSG00000143093	STRIP1	21.5226	40.578	1.88537
ENSG00000134824	FADS2	26.2855	49.4254	1.88033
ENSG00000198695	MT-ND6	57.2725	107.334	1.87409
ENSG00000141564	RPTOR	18.6949	35.0095	1.87268
ENSG00000204174	NPY4R	14.2177	26.6089	1.87153
ENSG00000116584	ARHGEF2	54.2132	101.343	1.86934
ENSG00000130429	ARPC1B	69.415	129.321	1.86301
ENSG00000126001	CEP250	31.5308	58.7005	1.86169
ENSG00000141560	FN3KRP	16.3161	30.2207	1.8522
ENSG00000160200	CBS	59.5189	109.705	1.8432
ENSG00000123908	AGO2	41.1852	75.8131	1.84079
ENSG00000141456	PELP1	20.9698	38.5745	1.83953
ENSG00000115073	ACTR1B	17.7651	32.6219	1.83629
ENSG00000100897	DCAF11	16.9832	31.1849	1.83622
ENSG00000064607	SUGP2	23.3917	42.8352	1.83121
ENSG00000105323	HNRNPUL1	69.9189	127.831	1.82828
ENSG00000087157	PGS1	20.2401	36.9829	1.82721
ENSG00000159202	UBE2Z	21.2655	38.8347	1.82618
ENSG00000071626	DAZAP1	55.0253	100.384	1.82432
ENSG00000140577	CRTC3	21.9891	40.1137	1.82425
ENSG00000177469	CAVIN1	28.6138	52.069	1.81972
ENSG00000157077	ZFYVE9	14.149	25.7047	1.81671
ENSG00000136068	FLNB	23.7668	43.1306	1.81474
ENSG00000119402	FBXW2	21.4037	38.8195	1.81368
ENSG00000111452	ADGRD1	16.2281	29.4105	1.81232
ENSG00000104419	NDRG1	85.2514	154.462	1.81184
ENSG00000142687	KIAA0319L	15.3816	27.8617	1.81137
ENSG00000100345	MYH9	66.0953	119.7	1.81102
ENSG00000066135	KDM4A	17.9595	32.4966	1.80944
ENSG00000123064	DDX54	61.5038	111.096	1.80633
ENSG00000105887	MTPN	70.3447	127.018	1.80565
ENSG00000265735	RN7SL5P	27947	50373.7	1.80247
ENSG00000043514	TRIT1	25.3616	45.7083	1.80226
ENSG00000129315	CCNT1	36.7961	66.3156	1.80225
ENSG00000104884	ERCC2	15.5931	28.091	1.8015
ENSG00000196363	WDR5	14.5598	26.1957	1.79918
ENSG00000176155	CCDC57	27.6722	49.7462	1.7977
ENSG00000270629	NBPF14	22.7309	40.789	1.79443
ENSG00000108592	FTSJ3	18.9327	33.9434	1.79285
ENSG00000160214	RRP1	19.3163	34.631	1.79284
ENSG00000210082	MT-RNR2	1162.45	2081.88	1.79094
ENSG00000070814	TCOF1	39.2978	70.3717	1.79073
ENSG00000169418	NPR1	18.3183	32.7843	1.7897
ENSG00000163930	BAP1	20.1361	36.0325	1.78945
ENSG00000073008	PVR	19.009	33.9956	1.78839
ENSG00000068028	RASSF1	16.6707	29.734	1.78361
ENSG00000198355	PIM3	16.0561	28.5802	1.78002
ENSG00000176715	ACSF3	24.7877	43.9964	1.77493
ENSG00000101412	E2F1	29.343	52.0664	1.77441
ENSG00000137073	UBAP2	14.4246	25.5598	1.77196
ENSG00000166446	CDYL2	32.7082	57.8641	1.7691
ENSG00000119638	NEK9	23.3045	41.1897	1.76746
ENSG00000100836	PABPN1	25.7924	45.5184	1.7648
ENSG00000274276	CBSL	50.1548	88.4438	1.76342
ENSG00000105926	MPP6	16.607	29.2496	1.76128
ENSG00000135821	GLUL	47.7012	83.9334	1.75957
ENSG00000172530	BANP	23.11	40.5614	1.75514
ENSG00000110048	OSBP	19.0183	33.3722	1.75474
ENSG00000162368	CMPK1	57.4938	100.885	1.75471
ENSG00000172432	GTPBP2	34.5268	60.4234	1.75004
ENSG00000107819	SFXN3	22.5899	39.5027	1.74869
ENSG00000099783	HNRNPM	96.5894	168.889	1.74853
ENSG00000064666	CNN2	23.607	41.1969	1.74511
ENSG00000189060	H1F0	15.4613	26.9809	1.74506
ENSG00000183010	PYCR1	191.249	333.679	1.74474
ENSG00000109519	GRPEL1	29.3789	51.2172	1.74333
ENSG00000042445	RETSAT	29.9589	52.2236	1.74317
ENSG00000114867	EIF4G1	98.5836	171.234	1.73694
ENSG00000113716	HMGXB3	15.0439	26.1282	1.7368
ENSG00000126012	KDM5C	29.659	51.486	1.73593
ENSG00000125755	SYMPK	20.3345	35.2689	1.73444
ENSG00000160803	UBQLN4	17.2458	29.9113	1.73441
ENSG00000143324	XPR1	30.8542	53.4352	1.73186
ENSG00000184216	IRAK1	38.6952	66.8647	1.72798
ENSG00000157540	DYRK1A	16.9713	29.3219	1.72773
ENSG00000164045	CDC25A	24.3602	42.0467	1.72604
ENSG00000182473	EXOC7	27.2617	46.9401	1.72183
ENSG00000169926	KLF13	16.5474	28.4539	1.71954
ENSG00000269926	DDIT4-AS1	140.975	242.321	1.71889
ENSG00000115275	MOGS	21.7179	37.3133	1.71809
ENSG00000137497	NUMA1	40.66	69.851	1.71793
ENSG00000197912	SPG7	27.9837	48.0291	1.71632
ENSG00000117411	B4GALT2	26.4879	45.3953	1.71381
ENSG00000104812	GYS1	22.4665	38.4214	1.71016
ENSG00000207304	SNORA8	440.451	7.526e-37	1.7087e-39
ENSG00000135392	DNAJC14	16.2401	27.7351	1.70782
ENSG00000138071	ACTR2	54.2236	92.5506	1.70683
ENSG00000132382	MYBBP1A	39.1213	66.7471	1.70616
ENSG00000175376	EIF1AD	15.1453	25.8351	1.70582
ENSG00000108256	NUFIP2	48.71	83.049	1.70497
ENSG00000110080	ST3GAL4	24.2758	41.3757	1.7044
ENSG00000100605	ITPK1	19.7575	33.6509	1.7032
ENSG00000076604	TRAF4	61.322	104.341	1.70153
ENSG00000179604	CDC42EP4	25.6751	43.6522	1.70018
ENSG00000079805	DNM2	58.0481	98.5911	1.69844
ENSG00000205531	NAP1L4	97.4941	165.581	1.69837
ENSG00000107643	MAPK8	15.3088	25.9712	1.69649
ENSG00000130254	SAFB2	15.0954	25.5596	1.6932
ENSG00000069275	NUCKS1	184.646	312.233	1.69098
ENSG00000011243	AKAP8L	21.0875	35.5379	1.68526
ENSG00000185298	CCDC137	15.1859	25.5918	1.68523
ENSG00000177963	RIC8A	33.7676	56.757	1.68081
ENSG00000104907	TRMT1	42.6514	71.6772	1.68054
ENSG00000100650	SRSF5	82.0507	137.752	1.67886
ENSG00000182934	SRPRA	17.4068	29.2123	1.67821
ENSG00000110090	CPT1A	21.5295	36.1235	1.67786
ENSG00000106261	ZKSCAN1	16.4995	27.6481	1.67569
ENSG00000172893	DHCR7	14.8303	24.8252	1.67395
ENSG00000168090	COPS6	53.3706	89.3116	1.67342
ENSG00000008130	NADK	20.9872	35.0368	1.66944
ENSG00000160058	BSDC1	14.1126	23.5511	1.6688
ENSG00000177885	GRB2	40.6137	67.6682	1.66614
ENSG00000182841	RRP7BP	18.1487	30.2214	1.66521
ENSG00000167670	CHAF1A	35.2921	58.7498	1.66467
ENSG00000089154	GCN1	51.1788	84.9575	1.66001
ENSG00000002822	MAD1L1	17.3241	28.7505	1.65957
ENSG00000204463	BAG6	40.7823	67.671	1.65932
ENSG00000039650	PNKP	15.1445	25.1202	1.6587
ENSG00000181929	PRKAG1	82.9387	137.566	1.65865
ENSG00000127837	AAMP	40.6413	67.3714	1.65771
ENSG00000127948	POR	73.1679	121.038	1.65425
ENSG00000210196	MT-TP	68.2944	112.932	1.65361
ENSG00000128228	SDF2L1	20.4274	33.7772	1.65352
ENSG00000179134	SAMD4B	21.9204	36.2251	1.65257
ENSG00000140632	GLYR1	29.4656	48.5316	1.64706
ENSG00000125817	CENPB	19.1829	31.5775	1.64613
ENSG00000205730	ITPRIPL2	24.9577	41.0826	1.64609
ENSG00000167110	GOLGA2	40.4712	66.5318	1.64393
ENSG00000242265	PEG10	43.5036	71.2138	1.63696
ENSG00000161904	LEMD2	20.1525	32.9221	1.63365
ENSG00000090372	STRN4	20.4888	33.4338	1.63181
ENSG00000198786	MT-ND5	108.944	177.643	1.63059
ENSG00000141522	ARHGDIA	43.5342	70.7625	1.62545
ENSG00000108819	PPP1R9B	18.2393	29.6356	1.62482
ENSG00000105339	DENND3	18.4898	30.0415	1.62476
ENSG00000108604	SMARCD2	29.9715	48.6738	1.624
ENSG00000130204	TOMM40	50.6789	82.2428	1.62282
ENSG00000173898	SPTBN2	14.6892	23.8109	1.62098
ENSG00000103067	ESRP2	14.5552	23.5909	1.62079
ENSG00000149476	TKFC	17.129	27.7624	1.62078
ENSG00000206053	JPT2	36.3584	58.7012	1.61452
ENSG00000138867	GUCD1	55.1704	89.0656	1.61437
ENSG00000100577	GSTZ1	15.3788	24.8271	1.61437
ENSG00000129657	SEC14L1	29.7222	47.9779	1.61421
ENSG00000148843	PDCD11	21.534	34.7594	1.61416
ENSG00000264343	NOTCH2NL	14.5002	23.4038	1.61403
ENSG00000107404	DVL1	33.0285	53.2485	1.6122
ENSG00000166439	RNF169	14.4656	23.2893	1.60998
ENSG00000171163	ZNF692	20.0798	32.3055	1.60886
ENSG00000168137	SETD5	35.5605	57.148	1.60706
ENSG00000198952	SMG5	25.7541	41.3375	1.60508
ENSG00000204991	SPIRE2	14.9307	23.9019	1.60086
ENSG00000135842	FAM129A	24.563	39.3104	1.60039
ENSG00000110092	CCND1	20.9616	33.4935	1.59785
ENSG00000231864	AL807752.3	20.0208	31.9802	1.59735
ENSG00000123159	GIPC1	29.3688	46.8581	1.59551
ENSG00000100359	SGSM3	23.728	37.8099	1.59347
ENSG00000136699	SMPD4	17.2519	27.4728	1.59245
ENSG00000134333	LDHA	423.096	672.722	1.59
ENSG00000275719	AC008622.2	36.2581	57.627	1.58936
ENSG00000198728	LDB1	15.5388	24.6889	1.58885
ENSG00000130414	NDUFA10	46.9206	74.5107	1.58802
ENSG00000182378	PLCXD1	31.1465	49.4151	1.58654
ENSG00000165175	MID1IP1	20.735	32.8914	1.58627
ENSG00000204590	GNL1	36.9255	58.5394	1.58534
ENSG00000273275	AC017083.3	17.7867	28.1878	1.58477
ENSG00000094631	HDAC6	23.6329	37.441	1.58427
ENSG00000204054	LINC00963	30.7815	48.7313	1.58314
ENSG00000054118	THRAP3	56.4099	89.0508	1.57864
ENSG00000159692	CTBP1	33.979	53.6121	1.5778
ENSG00000092621	PHGDH	457.638	721.105	1.57571
ENSG00000142178	SIK1	34.6326	54.4343	1.57176
ENSG00000260032	NORAD	48.1498	75.6489	1.57112
ENSG00000170027	YWHAG	62.0376	97.2295	1.56727
ENSG00000113719	ERGIC1	69.9728	109.422	1.56378
ENSG00000143390	RFX5	59.0166	92.1262	1.56102
ENSG00000176095	IP6K1	15.3712	23.9924	1.56087
ENSG00000196914	ARHGEF12	40.1123	62.481	1.55765
ENSG00000112877	CEP72	22.3567	34.8111	1.55708
ENSG00000167004	PDIA3	174.126	271.061	1.55669
ENSG00000196235	SUPT5H	21.4733	33.3638	1.55373
ENSG00000110367	DDX6	30.218	46.9469	1.55361
ENSG00000013588	GPRC5A	41.6958	64.7111	1.55198
ENSG00000196576	PLXNB2	31.9979	49.6083	1.55036
ENSG00000242086	LINC00969	14.2167	22.0223	1.54904
ENSG00000089248	ERP29	101.958	157.906	1.54874
ENSG00000149503	INCENP	49.1917	76.1726	1.54848
ENSG00000141569	TRIM65	17.8787	27.6785	1.54813
ENSG00000128928	IVD	23.6671	36.6172	1.54718
ENSG00000092199	HNRNPC	340.961	527.428	1.54689
ENSG00000138074	SLC5A6	19.0791	29.5012	1.54626
ENSG00000113552	GNPDA1	25.4442	39.3236	1.54548
ENSG00000132716	DCAF8	57.9799	89.5933	1.54525
ENSG00000151893	CACUL1	23.7637	36.7127	1.54491
ENSG00000160014	CALM3	46.0124	71.0673	1.54452
ENSG00000108465	CDK5RAP3	40.6566	62.6189	1.54019
ENSG00000119335	SET	365.229	561.962	1.53866
ENSG00000182224	CYB5D1	14.1784	21.7932	1.53707
ENSG00000172354	GNB2	30.6741	47.0697	1.53451
ENSG00000177239	MAN1B1	15.3844	23.6038	1.53427
ENSG00000014216	CAPN1	21.2939	32.6268	1.53221
ENSG00000231925	TAPBP	14.7854	22.6444	1.53154
ENSG00000231074	HCG18	15.2951	23.3756	1.52831
ENSG00000141736	ERBB2	21.6223	33.02	1.52713
ENSG00000177519	RPRM	14.0558	21.4302	1.52465
ENSG00000112096	SOD2	56.0027	85.3564	1.52415
ENSG00000186635	ARAP1	14.7366	22.4249	1.52171
ENSG00000137409	MTCH1	55.1082	83.8457	1.52147
ENSG00000109065	NAT9	22.7979	34.6611	1.52036
ENSG00000141551	CSNK1D	27.1073	41.1326	1.5174
ENSG00000128283	CDC42EP1	21.9744	33.3121	1.51595
ENSG00000125459	MSTO1	21.0336	31.8476	1.51413
ENSG00000160211	G6PD	20.8356	31.5211	1.51285
ENSG00000108100	CCNY	23.4593	35.4843	1.51259
ENSG00000087191	PSMC5	42.0705	63.6343	1.51256
ENSG00000184117	NIPSNAP1	51.335	77.5676	1.51101
ENSG00000100221	JOSD1	27.5221	41.5803	1.5108
ENSG00000153944	MSI2	34.8712	52.6661	1.5103
ENSG00000170473	PYM1	25.8818	39.0808	1.50997
ENSG00000070610	GBA2	19.4076	29.2924	1.50933
ENSG00000153786	ZDHHC7	17.84	26.9202	1.50898
ENSG00000174080	CTSF	18.9348	28.5706	1.50889
ENSG00000140983	RHOT2	16.596	25.0307	1.50824
ENSG00000168385	SEPT2	115.269	173.629	1.50629
ENSG00000253981	ALG1L13P	17.9321	27.0077	1.50611
ENSG00000197858	GPAA1	32.5978	49.0888	1.50589
ENSG00000187741	FANCA	39.512	59.4886	1.50558
ENSG00000267436	AC005786.3	23.639	35.588	1.50548
ENSG00000099812	MISP	21.0283	31.6276	1.50405
ENSG00000205664	BX890604.1	18.967	28.4973	1.50247
ENSG00000274523	RCC1L	19.1873	28.7755	1.49972
ENSG00000136205	TNS3	14.5901	21.8674	1.49878
ENSG00000167107	ACSF2	31.3119	46.8626	1.49664
ENSG00000179195	ZNF664	30.933	46.2022	1.49362
ENSG00000186642	PDE2A	21.241	31.7137	1.49304
ENSG00000076248	UNG	63.9235	95.3034	1.4909
ENSG00000161999	JMJD8	30.4507	45.3494	1.48927
ENSG00000184281	TSSC4	14.8707	22.146	1.48924
ENSG00000159023	EPB41	31.4318	46.7906	1.48864
ENSG00000134287	ARF3	56.4014	83.961	1.48863
ENSG00000197043	ANXA6	59.8775	89.0944	1.48794
ENSG00000104852	SNRNP70	72.1379	107.293	1.48733
ENSG00000099622	CIRBP	59.0948	87.8445	1.4865
ENSG00000108262	GIT1	25.2832	37.5775	1.48626
ENSG00000067057	PFKP	89.2143	132.298	1.48292
ENSG00000109381	ELF2	17.6765	26.1338	1.47845
ENSG00000090863	GLG1	33.6172	49.6628	1.4773
ENSG00000184785	SMIM10	16.6763	24.6332	1.47714
ENSG00000112245	PTP4A1	514.066	759.321	1.47709
ENSG00000135473	PAN2	15.2388	22.5058	1.47687
ENSG00000182872	RBM10	19.1475	28.2608	1.47595
ENSG00000215717	TMEM167B	15.2005	22.4061	1.47404
ENSG00000149187	CELF1	54.9677	80.9677	1.47301
ENSG00000252010	SCARNA5	263.134	387.056	1.47095
ENSG00000167513	CDT1	26.854	39.4536	1.46919
ENSG00000119812	FAM98A	33.7533	49.5649	1.46845
ENSG00000206811	SNORA10	131.895	1.93146e-32	1.46439e-34
ENSG00000214063	TSPAN4	36.8082	53.8552	1.46313
ENSG00000129347	KRI1	16.4465	24.0622	1.46306
ENSG00000105355	PLIN3	31.1795	45.6129	1.46291
ENSG00000148300	REXO4	18.4187	26.9341	1.46232
ENSG00000169813	HNRNPF	164.828	240.893	1.46148
ENSG00000119318	RAD23B	77.1595	112.682	1.46038
ENSG00000082701	GSK3B	24.3522	35.557	1.46011
ENSG00000206633	SNORA80B	50.8291	74.203	1.45985
ENSG00000131748	STARD3	19.9413	29.0422	1.45638
ENSG00000101337	TM9SF4	15.6662	22.8156	1.45636
ENSG00000197226	TBC1D9B	32.3281	47.0804	1.45633
ENSG00000205268	PDE7A	14.7608	21.4836	1.45545
ENSG00000103485	QPRT	38.2665	55.6146	1.45335
ENSG00000167508	MVD	29.4155	42.6699	1.45059
ENSG00000133275	CSNK1G2	31.5728	45.7873	1.45021
ENSG00000103249	CLCN7	17.6535	25.5804	1.44903
ENSG00000158773	USF1	28.4192	41.0746	1.44531
ENSG00000140263	SORD	20.1695	29.13	1.44426
ENSG00000100266	PACSIN2	23.8433	34.2735	1.43745
ENSG00000173486	FKBP2	34.5766	49.7019	1.43744
ENSG00000158941	CCAR2	38.159	54.8378	1.43709
ENSG00000108828	VAT1	33.326	47.8385	1.43547
ENSG00000153046	CDYL	47.8297	68.6243	1.43476
ENSG00000130227	XPO7	20.0804	28.8075	1.43461
ENSG00000149177	PTPRJ	15.8797	22.7717	1.43401
ENSG00000083312	TNPO1	86.8383	124.489	1.43357
ENSG00000149428	HYOU1	33.3621	47.804	1.43288
ENSG00000080503	SMARCA2	55.0689	78.861	1.43204
ENSG00000141959	PFKL	54.3067	77.7408	1.43151
ENSG00000196924	FLNA	130.458	186.563	1.43006
ENSG00000160917	CPSF4	20.5987	29.4496	1.42968
ENSG00000123066	MED13L	20.0622	28.6691	1.42901
ENSG00000106682	EIF4H	157.825	225.034	1.42585
ENSG00000204394	VARS	44.5063	63.4237	1.42505
ENSG00000167962	ZNF598	23.3115	33.2147	1.42482
ENSG00000141580	WDR45B	41.7015	59.392	1.42422
ENSG00000107821	KAZALD1	16.1631	23.0197	1.42421
ENSG00000130309	COLGALT1	40.2445	57.2591	1.42278
ENSG00000152102	FAM168B	16.5656	23.5635	1.42244
ENSG00000146909	NOM1	15.3276	21.7991	1.42221
ENSG00000204371	EHMT2	14.9672	21.2857	1.42216
ENSG00000275945	EIF3FP1	15.7074	22.3345	1.42191
ENSG00000154832	CXXC1	24.9845	35.5068	1.42115
ENSG00000005882	PDK2	26.5109	37.6231	1.41916
ENSG00000158710	TAGLN2	121.837	172.905	1.41915
ENSG00000244187	TMEM141	25.911	36.6931	1.41612
ENSG00000009954	BAZ1B	35.6636	50.4956	1.41589
ENSG00000129255	MPDU1	44.9792	63.5645	1.4132
ENSG00000162385	MAGOH	28.0245	39.5628	1.41172
ENSG00000105447	GRWD1	16.031	22.6297	1.41162
ENSG00000104964	AES	139.079	196.128	1.41019
ENSG00000116679	IVNS1ABP	68.0257	95.9083	1.40988
ENSG00000126456	IRF3	34.1666	48.1481	1.40922
ENSG00000136709	WDR33	23.739	33.4374	1.40854
ENSG00000148824	MTG1	15.3762	21.6543	1.4083
ENSG00000079999	KEAP1	34.3272	48.3105	1.40735
ENSG00000123358	NR4A1	14.3948	20.2028	1.40348
ENSG00000160818	GPATCH4	29.4377	41.3032	1.40307
ENSG00000283029	AL139099.5	41.0676	57.6105	1.40282
ENSG00000259952	AC009133.2	19.7178	27.6032	1.39991
ENSG00000109762	SNX25	17.3655	24.3042	1.39957
ENSG00000162073	PAQR4	24.5353	34.288	1.3975
ENSG00000103365	GGA2	20.3299	28.3974	1.39683
ENSG00000065325	GLP2R	20.0842	28.0381	1.39603
ENSG00000182199	SHMT2	284.639	396.114	1.39164
ENSG00000006327	TNFRSF12A	27.6461	38.4052	1.38917
ENSG00000185627	PSMD13	33.825	46.9607	1.38834
ENSG00000008294	SPAG9	45.6746	63.3313	1.38658
ENSG00000165280	VCP	107.881	149.585	1.38657
ENSG00000130733	YIPF2	18.2191	25.2384	1.38527
ENSG00000160691	SHC1	39.7847	55.1095	1.38519
ENSG00000159873	CCDC117	14.5781	20.1819	1.3844
ENSG00000101444	AHCY	106.091	146.784	1.38357
ENSG00000117676	RPS6KA1	16.223	22.4317	1.38271
ENSG00000237412	PRSS56	221.656	306.411	1.38237
ENSG00000257923	CUX1	22.0393	30.4509	1.38166
ENSG00000249859	PVT1	33.77	46.597	1.37983
ENSG00000184640	SEPT9	49.5658	68.3835	1.37965
ENSG00000126746	ZNF384	17.7913	24.538	1.37921
ENSG00000183666	GUSBP1	14.3601	19.7878	1.37797
ENSG00000110911	SLC11A2	35.8347	49.369	1.37769
ENSG00000105137	SYDE1	14.1117	19.4412	1.37767
ENSG00000005884	ITGA3	18.5169	25.4837	1.37624
ENSG00000283041	AC008038.1	91.822	126.078	1.37307
ENSG00000123106	CCDC91	19.1224	26.1961	1.36992
ENSG00000173621	LRFN4	19.1527	26.2217	1.36909
ENSG00000038382	TRIO	31.4144	43.0033	1.3689
ENSG00000266338	NBPF15	42.6691	58.3854	1.36833
ENSG00000263756	AL645941.3	16.2938	22.2831	1.36758
ENSG00000100364	KIAA0930	18.9733	25.9399	1.36718
ENSG00000224407	AL136988.1	22.5476	30.8177	1.36678
ENSG00000265784	AC006441.3	33.5429	45.8183	1.36596
ENSG00000073921	PICALM	58.7619	80.2526	1.36573
ENSG00000278540	ACACA	35.3281	48.1758	1.36367
ENSG00000167323	STIM1	14.1053	19.2338	1.36359
ENSG00000090615	GOLGA3	14.4769	19.7366	1.36332
ENSG00000087077	TRIP6	34.0823	46.4037	1.36152
ENSG00000105063	PPP6R1	14.6556	19.9526	1.36143
ENSG00000197879	MYO1C	64.2448	87.4266	1.36084
ENSG00000132612	VPS4A	14.375	19.5525	1.36017
ENSG00000254986	DPP3	19.4208	26.4119	1.35998
ENSG00000107833	NPM3	77.8151	105.772	1.35927
ENSG00000103423	DNAJA3	60.9783	82.8241	1.35826
ENSG00000136279	DBNL	15.8302	21.4914	1.35762
ENSG00000100220	RTCB	43.8723	59.5609	1.3576
ENSG00000103037	SETD6	21.66	29.3588	1.35544
ENSG00000135362	PRR5L	14.218	19.2631	1.35484
ENSG00000075856	SART3	31.6746	42.8948	1.35423
ENSG00000160633	SAFB	23.384	31.6538	1.35365
ENSG00000137177	KIF13A	31.2796	42.1832	1.34859
ENSG00000204388	HSPA1B	50.4515	67.9944	1.34772
ENSG00000004478	FKBP4	86.7082	116.794	1.34698
ENSG00000100335	MIEF1	46.7924	63.0077	1.34654
ENSG00000108344	PSMD3	52.04	69.9536	1.34423
ENSG00000173402	DAG1	41.6955	55.9952	1.34296
ENSG00000159176	CSRP1	60.2779	80.8753	1.34171
ENSG00000149257	SERPINH1	88.03	118.032	1.34082
ENSG00000096433	ITPR3	21.5888	28.9207	1.33962
ENSG00000149532	CPSF7	20.2543	27.115	1.33873
ENSG00000122218	COPA	113.719	152.048	1.33705
ENSG00000198162	MAN1A2	27.6105	36.8744	1.33552
ENSG00000076108	BAZ2A	14.4381	19.2796	1.33533
ENSG00000141696	P3H4	24.9054	33.242	1.33473
ENSG00000227057	WDR46	34.4801	45.944	1.33248
ENSG00000169045	HNRNPH1	377.206	501.871	1.3305
ENSG00000254772	EEF1G	1330.87	1768.97	1.32918
ENSG00000160789	LMNA	188.919	250.951	1.32835
ENSG00000006607	FARP2	17.635	23.3907	1.32638
ENSG00000100201	DDX17	175.73	233.005	1.32593
ENSG00000204120	GIGYF2	16.9452	22.4606	1.32548
ENSG00000235173	HGH1	19.3402	25.606	1.32398
ENSG00000230615	AL139220.2	16.9216	22.3965	1.32355
ENSG00000256817	TPT1P12	18.6345	24.6453	1.32256
ENSG00000077150	NFKB2	16.8811	22.3169	1.32201
ENSG00000274582	SNORA16A	56.854	7.51015e-133	1.32095e-134
ENSG00000180229	HERC2P3	18.6588	24.578	1.31723
ENSG00000128487	SPECC1	74.727	98.3879	1.31663
ENSG00000089351	GRAMD1A	21.6043	28.411	1.31506
ENSG00000239899	RN7SL674P	20.7484	27.2849	1.31504
ENSG00000176986	SEC24C	18.8433	24.7254	1.31216
ENSG00000123143	PKN1	24.8739	32.5776	1.30971
ENSG00000055483	USP36	42.7509	55.9387	1.30848
ENSG00000137815	RTF1	15.874	20.7472	1.30699
ENSG00000160209	PDXK	82.9339	108.116	1.30364
ENSG00000163931	TKT	464.359	605.312	1.30354
ENSG00000177084	POLE	34.0672	44.3871	1.30293
ENSG00000013374	NUB1	27.4585	35.7354	1.30143
ENSG00000257103	LSM14A	47.5389	61.7919	1.29982
ENSG00000276043	UHRF1	21.3759	27.7611	1.29871
ENSG00000166348	USP54	15.0857	19.567	1.29706
ENSG00000130511	SSBP4	27.0202	35.0412	1.29685
ENSG00000196787	HIST1H2AG	87.4638	113.313	1.29554
ENSG00000168924	LETM1	14.1475	18.2979	1.29337
ENSG00000162885	B3GALNT2	25.6658	33.155	1.2918
ENSG00000241878	PISD	14.8642	19.2008	1.29175
ENSG00000008838	MED24	19.8352	25.6151	1.2914
ENSG00000058262	SEC61A1	58.3145	75.2757	1.29086
ENSG00000011485	PPP5C	32.8586	42.407	1.29059
ENSG00000148341	SH3GLB2	25.8449	33.3368	1.28988
ENSG00000173473	SMARCC1	45.3072	58.3777	1.28849
ENSG00000152642	GPD1L	24.1802	31.1354	1.28764
ENSG00000067369	TP53BP1	17.7659	22.8743	1.28754
ENSG00000169100	SLC25A6	162.448	209.076	1.28703
ENSG00000077147	TM9SF3	56.3875	72.5647	1.28689
ENSG00000103495	MAZ	57.2913	73.5941	1.28456
ENSG00000100320	RBFOX2	30.7798	39.524	1.28409
ENSG00000065717	TLE2	16.148	20.6996	1.28187
ENSG00000182979	MTA1	25.5459	32.7346	1.2814
ENSG00000253895	IGHVII-44-2	18.3092	23.4577	1.2812
ENSG00000082996	RNF13	34.6715	44.4088	1.28084
ENSG00000072778	ACADVL	214.295	274.469	1.2808
ENSG00000099899	TRMT2A	34.1245	43.6804	1.28003
ENSG00000177192	PUS1	18.1904	23.2026	1.27554
ENSG00000105486	LIG1	34.136	43.5382	1.27543
ENSG00000100280	AP1B1	23.7902	30.3293	1.27487
ENSG00000110660	SLC35F2	18.3926	23.4243	1.27357
ENSG00000179041	RRS1	15.852	20.1806	1.27306
ENSG00000176444	CLK2	14.4802	18.4269	1.27256
ENSG00000197172	MAGEA6	57.272	72.7757	1.2707
ENSG00000283907	AD000090.1	206.112	261.873	1.27054
ENSG00000119689	DLST	21.748	27.6259	1.27027
ENSG00000248126	AC091849.1	15.3029	19.4331	1.2699
ENSG00000198911	SREBF2	34.1607	43.3732	1.26968
ENSG00000074842	MYDGF	59.7952	75.9073	1.26945
ENSG00000169057	MECP2	16.0484	20.3353	1.26712
ENSG00000175931	UBE2O	14.6834	18.6011	1.26681
ENSG00000129353	SLC44A2	41.3029	52.3191	1.26672
ENSG00000111642	CHD4	107.906	136.664	1.26651
ENSG00000125753	VASP	31.3833	39.7174	1.26556
ENSG00000106348	IMPDH1	28.7549	36.3869	1.26542
ENSG00000134243	SORT1	14.1714	17.9052	1.26347
ENSG00000230453	ANKRD18B	14.5674	18.3932	1.26263
ENSG00000163516	ANKZF1	15.1188	19.0046	1.25702
ENSG00000165494	PCF11	24.1145	30.3086	1.25686
ENSG00000167258	CDK12	18.6177	23.365	1.25499
ENSG00000137699	TRIM29	24.4835	30.6651	1.25248
ENSG00000165272	AQP3	72.1743	90.2353	1.25024
ENSG00000089693	MLF2	70.9619	88.6193	1.24883
ENSG00000108469	RECQL5	14.4971	18.0647	1.24609
ENSG00000116016	EPAS1	19.1506	23.8436	1.24506
ENSG00000181026	AEN	19.8356	24.681	1.24428
ENSG00000100258	LMF2	16.7804	20.8731	1.2439
ENSG00000168397	ATG4B	19.1879	23.8612	1.24355
ENSG00000165271	NOL6	19.6596	24.4387	1.24309
ENSG00000185122	HSF1	21.3641	26.5503	1.24275
ENSG00000057757	PITHD1	19.3015	23.9247	1.23953
ENSG00000176978	DPP7	51.329	63.4663	1.23646
ENSG00000062822	POLD1	31.7256	39.1535	1.23413
ENSG00000221867	MAGEA3	46.1998	56.9889	1.23353
ENSG00000221988	PPT2	19.5972	24.1251	1.23105
ENSG00000199879	RNU1-120P	57.7699	71.0914	1.2306
ENSG00000131069	ACSS2	15.0791	18.5516	1.23029
ENSG00000132680	KIAA0907	37.6275	46.2793	1.22993
ENSG00000114650	SCAP	23.8419	29.2999	1.22892
ENSG00000123415	SMUG1	19.3124	23.7208	1.22827
ENSG00000173209	AHSA2	14.4083	17.6917	1.22788
ENSG00000004142	POLDIP2	37.801	46.3541	1.22627
ENSG00000103591	AAGAB	37.1279	45.4844	1.22507
ENSG00000130522	JUND	14.1048	17.2776	1.22494
ENSG00000141582	CBX4	18.8869	23.122	1.22423
ENSG00000249731	AC126768.3	20.1819	24.704	1.22407
ENSG00000139613	SMARCC2	29.9863	36.6909	1.22359
ENSG00000074603	DPP8	19.6717	24.0687	1.22352
ENSG00000201558	RNVU1-6	77.5076	94.8281	1.22347
ENSG00000125686	MED1	20.2121	24.6985	1.22197
ENSG00000179115	FARSA	49.9165	60.9684	1.22141
ENSG00000198682	PAPSS2	32.2338	39.3485	1.22072
ENSG00000120913	PDLIM2	24.6091	30.0385	1.22063
ENSG00000140521	POLG	28.1034	34.3016	1.22055
ENSG00000126457	PRMT1	112.5	137.106	1.21872
ENSG00000167112	TRUB2	23.8985	29.1209	1.21852
ENSG00000161011	SQSTM1	93.6508	114.083	1.21817
ENSG00000198055	GRK6	14.5148	17.6788	1.21798
ENSG00000133704	IPO8	17.296	21.0638	1.21784
ENSG00000130816	DNMT1	71.8396	87.3862	1.21641
ENSG00000171246	NPTX1	101.475	123.424	1.2163
ENSG00000136731	UGGT1	29.9768	36.4506	1.21596
ENSG00000125505	MBOAT7	25.8487	31.4214	1.21559
ENSG00000241973	PI4KA	14.6591	17.8056	1.21464
ENSG00000129103	SUMF2	78.7506	95.6238	1.21426
ENSG00000100416	TRMU	22.9897	27.9148	1.21423
ENSG00000134247	PTGFRN	20.1412	24.3871	1.21081
ENSG00000090447	TFAP4	16.0307	19.3971	1.21
ENSG00000151718	WWC2	23.1057	27.955	1.20987
ENSG00000123983	ACSL3	71.481	86.4281	1.20911
ENSG00000196878	LAMB3	32.8686	39.6949	1.20768
ENSG00000172037	LAMB2	90.3932	109.083	1.20676
ENSG00000162032	SPSB3	18.0123	21.7309	1.20645
ENSG00000095906	NUBP2	26.4989	31.9697	1.20645
ENSG00000198663	C6orf89	15.1273	18.2422	1.20591
ENSG00000124422	USP22	73.2765	88.3376	1.20554
ENSG00000114770	ABCC5	14.1444	17.0485	1.20532
ENSG00000102100	SLC35A2	16.7462	20.1825	1.2052
ENSG00000100297	MCM5	112.107	135.087	1.20498
ENSG00000254422	AP000942.2	28.218	33.9947	1.20472
ENSG00000137693	YAP1	37.456	45.0592	1.20299
ENSG00000112972	HMGCS1	35.3046	42.4463	1.20229
ENSG00000142252	GEMIN7	21.495	25.8371	1.20201
ENSG00000184557	SOCS3	16.9648	20.3889	1.20184
ENSG00000112715	VEGFA	41.3467	49.6155	1.19999
ENSG00000160551	TAOK1	21.673	26.0013	1.19971
ENSG00000167930	FAM234A	15.7156	18.8508	1.1995
ENSG00000106638	TBL2	21.4569	25.7164	1.19851
ENSG00000077235	GTF3C1	15.0279	17.992	1.19724
ENSG00000154978	VOPP1	15.9649	19.0948	1.19605
ENSG00000128710	HOXD10	19.7975	23.6717	1.19569
ENSG00000106367	AP1S1	43.5817	52.0875	1.19517
ENSG00000221926	TRIM16	17.7325	21.1926	1.19513
ENSG00000247077	PGAM5	51.5116	61.4865	1.19364
ENSG00000200291	Y_RNA	18.2665	21.792	1.193
ENSG00000160753	RUSC1	15.8933	18.9535	1.19255
ENSG00000108591	DRG2	15.716	18.7373	1.19224
ENSG00000166851	PLK1	16.1483	19.2378	1.19132
ENSG00000132600	PRMT7	51.3215	61.1405	1.19132
ENSG00000143252	SDHC	69.1676	82.3239	1.19021
ENSG00000141568	FOXK2	29.8948	35.5626	1.18959
ENSG00000123146	ADGRE5	16.6543	19.8098	1.18947
ENSG00000172890	NADSYN1	14.916	17.7197	1.18797
ENSG00000091527	CDV3	75.333	89.346	1.18601
ENSG00000136231	IGF2BP3	37.7666	44.7829	1.18578
ENSG00000104853	CLPTM1	15.2433	18.0731	1.18564
ENSG00000105397	TYK2	30.2887	35.8954	1.18511
ENSG00000261236	BOP1	43.7164	51.7787	1.18442
ENSG00000119487	MAPKAP1	30.9498	36.6348	1.18368
ENSG00000101019	UQCC1	34.6667	40.978	1.18206
ENSG00000278259	MYO19	54.2065	64.0406	1.18142
ENSG00000108433	GOSR2	18.8815	22.2874	1.18038
ENSG00000189091	SF3B3	262.468	309.668	1.17983
ENSG00000181192	DHTKD1	44.1997	52.1338	1.17951
ENSG00000134250	NOTCH2	50.8462	59.9382	1.17881
ENSG00000105612	DNASE2	37.8084	44.566	1.17873
ENSG00000127054	INTS11	35.4504	41.7221	1.17691
ENSG00000124177	CHD6	16.214	19.0769	1.17657
ENSG00000177731	FLII	82.1526	96.6438	1.17639
ENSG00000183576	SETD3	24.7208	29.0737	1.17608
ENSG00000069869	NEDD4	55.8909	65.7069	1.17563
ENSG00000116539	ASH1L	16.3076	19.1539	1.17454
ENSG00000143179	UCK2	82.3503	96.5183	1.17205
ENSG00000161013	MGAT4B	42.3921	49.6477	1.17115
ENSG00000213719	CLIC1	126.836	148.422	1.17019
ENSG00000158186	MRAS	14.0107	16.3854	1.16949
ENSG00000004455	AK2	181.857	212.108	1.16634
ENSG00000004864	SLC25A13	18.997	22.1563	1.16631
ENSG00000111707	SUDS3	18.8727	21.9862	1.16497
ENSG00000140479	PCSK6	16.9703	19.7586	1.1643
ENSG00000204389	HSPA1A	60.9278	70.9168	1.16395
ENSG00000007376	RPUSD1	18.6906	21.7227	1.16223
ENSG00000198561	CTNND1	22.0197	25.5632	1.16092
ENSG00000277443	MARCKS	20.8689	24.1859	1.15894
ENSG00000213853	EMP2	59.6532	69.1301	1.15887
ENSG00000196365	LONP1	122.496	141.943	1.15876
ENSG00000111653	ING4	16.1202	18.6775	1.15864
ENSG00000106009	BRAT1	14.1012	16.3344	1.15837
ENSG00000112941	PAPD7	19.2695	22.3117	1.15788
ENSG00000141639	MAPK4	14.0444	16.245	1.15669
ENSG00000185414	MRPL30	39.6814	45.8658	1.15585
ENSG00000148840	PPRC1	16.2973	18.8288	1.15533
ENSG00000197965	MPZL1	72.1989	83.4078	1.15525
ENSG00000244038	DDOST	37.6217	43.4324	1.15445
ENSG00000112759	SLC29A1	16.8088	19.399	1.1541
ENSG00000168566	SNRNP48	31.5513	36.3964	1.15356
ENSG00000102125	TAZ	14.7684	17.036	1.15354
ENSG00000166579	NDEL1	24.0655	27.7324	1.15237
ENSG00000100413	POLR3H	14.4445	16.6397	1.15197
ENSG00000183723	CMTM4	17.9266	20.6439	1.15158
ENSG00000198925	ATG9A	19.2284	22.121	1.15043
ENSG00000178927	C17orf62	19.9566	22.948	1.1499
ENSG00000112062	MAPK14	22.0501	25.3552	1.14989
ENSG00000143811	PYCR2	24.3202	27.943	1.14896
ENSG00000102572	STK24	34.8651	39.9965	1.14718
ENSG00000108312	UBTF	34.4086	39.4237	1.14575
ENSG00000270066	AL356488.2	137.92	157.967	1.14535
ENSG00000121774	KHDRBS1	39.0139	44.6698	1.14497
ENSG00000149179	C11orf49	16.5347	18.8729	1.14141
ENSG00000006831	ADIPOR2	27.5321	31.4177	1.14113
ENSG00000162144	CYB561A3	22.6642	25.8523	1.14067
ENSG00000144579	CTDSP1	23.0342	26.2672	1.14036
ENSG00000136807	CDK9	17.1924	19.5929	1.13963
ENSG00000083444	PLOD1	32.3236	36.8003	1.1385
ENSG00000078808	SDF4	35.167	39.9779	1.1368
ENSG00000108840	HDAC5	15.2749	17.3611	1.13658
ENSG00000110651	CD81	31.8092	36.1276	1.13576
ENSG00000134186	PRPF38B	32.0046	36.3436	1.13557
ENSG00000127445	PIN1	25.9281	29.4091	1.13426
ENSG00000131653	TRAF7	57.633	65.3345	1.13363
ENSG00000134508	CABLES1	14.1778	16.0567	1.13252
ENSG00000119403	PHF19	43.7076	49.4267	1.13085
ENSG00000101150	TPD52L2	41.0009	46.2998	1.12924
ENSG00000148803	FUOM	18.1657	20.4872	1.1278
ENSG00000116478	HDAC1	45.098	50.8585	1.12773
ENSG00000102225	CDK16	66.426	74.9092	1.12771
ENSG00000188153	COL4A5	27.8014	31.3474	1.12755
ENSG00000109111	SUPT6H	24.1134	27.1564	1.1262
ENSG00000172977	KAT5	22.858	25.7298	1.12564
ENSG00000172046	USP19	21.8189	24.486	1.12224
ENSG00000068394	GPKOW	15.2996	17.1313	1.11972
ENSG00000275993	CU639417.2	32.3559	36.2032	1.11891
ENSG00000102317	RBM3	61.9019	69.2611	1.11888
ENSG00000270231	NBPF8	18.5192	20.7176	1.11871
ENSG00000085788	DDHD2	37.2764	41.6609	1.11762
ENSG00000160310	PRMT2	17.4728	19.5245	1.11742
ENSG00000179151	EDC3	14.3494	16.028	1.11698
ENSG00000177628	GBA	22.3782	24.9502	1.11493
ENSG00000077942	FBLN1	49.8875	55.5828	1.11416
ENSG00000188895	MSL1	30.8792	34.3767	1.11326
ENSG00000023191	RNH1	42.367	47.1655	1.11326
ENSG00000152104	PTPN14	20.7583	23.1042	1.11301
ENSG00000178028	DMAP1	22.9339	25.5171	1.11264
ENSG00000111667	USP5	47.6224	52.9775	1.11245
ENSG00000145916	RMND5B	14.2689	15.8668	1.11198
ENSG00000007264	MATK	29.3258	32.6068	1.11188
ENSG00000197321	SVIL	16.4548	18.2939	1.11177
ENSG00000107130	NCS1	26.6749	29.6531	1.11165
ENSG00000081154	PCNP	60.3079	67.0407	1.11164
ENSG00000114503	NCBP2	30.3023	33.6492	1.11045
ENSG00000091947	TMEM101	15.5405	17.2308	1.10877
ENSG00000087274	ADD1	14.7285	16.3157	1.10776
ENSG00000162889	MAPKAPK2	21.638	23.9558	1.10712
ENSG00000099341	PSMD8	48.1249	53.2703	1.10692
ENSG00000132002	DNAJB1	30.1565	33.3517	1.10595
ENSG00000103253	HAGHL	26.3822	29.1644	1.10546
ENSG00000149823	VPS51	28.5356	31.5097	1.10422
ENSG00000069011	PITX1	24.3288	26.6739	1.09639
ENSG00000066117	SMARCD1	29.1033	31.897	1.09599
ENSG00000146834	MEPCE	17.805	19.5074	1.09561
ENSG00000189306	RRP7A	23.7629	26.0317	1.09548
ENSG00000068001	HYAL2	22.0075	24.1045	1.09529
ENSG00000025800	KPNA6	32.989	36.1296	1.0952
ENSG00000154743	TSEN2	21.7101	23.7402	1.09351
ENSG00000103047	TANGO6	14.688	16.0344	1.09167
ENSG00000183258	DDX41	31.9127	34.8187	1.09106
ENSG00000105953	OGDH	32.8935	35.8854	1.09096
ENSG00000177302	TOP3A	23.73	25.8633	1.0899
ENSG00000071462	BUD23	45.9293	50.0507	1.08973
ENSG00000105676	ARMC6	26.5899	28.9438	1.08853
ENSG00000070915	SLC12A3	61.267	66.6273	1.08749
ENSG00000120948	TARDBP	60.2288	65.4777	1.08715
ENSG00000101181	MTG2	22.6315	24.5576	1.08511
ENSG00000100938	GMPR2	56.4342	61.2174	1.08476
ENSG00000183808	RBM12B	26.1971	28.4146	1.08465
ENSG00000144566	RAB5A	19.3473	20.9677	1.08375
ENSG00000102287	GABRE	20.9578	22.6623	1.08133
ENSG00000161813	LARP4	35.4149	38.2933	1.08128
ENSG00000089220	PEBP1	138.908	150.188	1.0812
ENSG00000166025	AMOTL1	20.5699	22.2311	1.08076
ENSG00000225697	SLC26A6	15.5516	16.7882	1.07952
ENSG00000166123	GPT2	19.1608	20.6837	1.07948
ENSG00000185722	ANKFY1	14.7911	15.9615	1.07913
ENSG00000197622	CDC42SE1	25.5892	27.5616	1.07708
ENSG00000121680	PEX16	20.1959	21.7447	1.07669
ENSG00000167601	AXL	16.3309	17.575	1.07618
ENSG00000160972	PPP1R16A	19.6705	21.1278	1.07409
ENSG00000135148	TRAFD1	18.4276	19.7856	1.07369
ENSG00000137203	TFAP2A	38.4305	41.2567	1.07354
ENSG00000204220	PFDN6	99.6322	106.89	1.07285
ENSG00000133639	BTG1	23.3723	25.0549	1.07199
ENSG00000100796	PPP4R3A	26.6997	28.5613	1.06972
ENSG00000163050	COQ8A	26.1822	27.9877	1.06896
ENSG00000108510	MED13	26.2692	28.0543	1.06795
ENSG00000204256	BRD2	65.3627	69.7095	1.0665
ENSG00000025293	PHF20	25.2248	26.8618	1.0649
ENSG00000154124	OTULIN	35.8534	38.1737	1.06472
ENSG00000197555	SIPA1L1	16.3242	17.3801	1.06468
ENSG00000112697	TMEM30A	29.8743	31.7952	1.0643
ENSG00000136874	STX17	15.2704	16.2512	1.06423
ENSG00000010165	METTL13	20.2499	21.5208	1.06276
ENSG00000213246	SUPT4H1	42.3788	45.0292	1.06254
ENSG00000037474	NSUN2	74.3743	79.0158	1.06241
ENSG00000106397	PLOD3	22.7697	24.1872	1.06225
ENSG00000107815	TWNK	15.5593	16.4966	1.06024
ENSG00000181218	HIST3H2A	25.6754	27.185	1.0588
ENSG00000135506	OS9	57.9657	61.3743	1.0588
ENSG00000103549	RNF40	39.5847	41.9011	1.05852
ENSG00000275052	PPP4R3B	32.9882	34.9048	1.0581
ENSG00000196961	AP2A1	18.15	19.2035	1.05804
ENSG00000184162	NR2C2AP	22.7152	24.0298	1.05787
ENSG00000170445	HARS	31.5595	33.383	1.05778
ENSG00000114738	MAPKAPK3	23.0647	24.3887	1.0574
ENSG00000054116	TRAPPC3	39.7148	41.9685	1.05675
ENSG00000155660	PDIA4	39.7741	42.0123	1.05627
ENSG00000082068	WDR70	49.5464	52.3168	1.05592
ENSG00000142657	PGD	45.6052	47.9976	1.05246
ENSG00000143799	PARP1	80.1907	84.1647	1.04956
ENSG00000165819	METTL3	17.6603	18.5308	1.04929
ENSG00000038358	EDC4	18.4476	19.319	1.04724
ENSG00000185803	SLC52A2	33.6098	35.1973	1.04723
ENSG00000168255	POLR2J3	41.3234	43.2749	1.04723
ENSG00000156599	ZDHHC5	20.1686	21.1078	1.04657
ENSG00000064545	TMEM161A	26.4768	27.6904	1.04584
ENSG00000007923	DNAJC11	17.7717	18.5756	1.04523
ENSG00000169398	PTK2	79.7447	83.343	1.04512
ENSG00000177697	CD151	46.6418	48.7144	1.04444
ENSG00000196821	C6orf106	28.2596	29.4915	1.04359
ENSG00000101680	LAMA1	95.3299	99.4427	1.04314
ENSG00000196497	IPO4	22.032	22.9728	1.0427
ENSG00000181852	RNF41	30.0893	31.3685	1.04251
ENSG00000204569	PPP1R10	17.8571	18.609	1.04211
ENSG00000183020	AP2A2	18.8499	19.6349	1.04164
ENSG00000241553	ARPC4	29.1045	30.3062	1.04129
ENSG00000103657	HERC1	40.7391	42.4047	1.04088
ENSG00000113758	DBN1	26.6093	27.6947	1.04079
ENSG00000137216	TMEM63B	14.6856	15.2743	1.04009
ENSG00000139629	GALNT6	21.0558	21.8777	1.03903
ENSG00000133243	BTBD2	19.331	20.0742	1.03845
ENSG00000257386	AC025257.1	21.0362	21.8303	1.03775
ENSG00000130164	LDLR	29.0543	30.1297	1.03701
ENSG00000166965	RCCD1	20.4885	21.2247	1.03593
ENSG00000188976	NOC2L	49.8667	51.6578	1.03592
ENSG00000143537	ADAM15	105.666	109.388	1.03522
ENSG00000151292	CSNK1G3	18.8006	19.4482	1.03445
ENSG00000107164	FUBP3	28.0962	29.0372	1.03349
ENSG00000124702	KLHDC3	60.7354	62.76	1.03333
ENSG00000169696	ASPSCR1	26.7582	27.6343	1.03274
ENSG00000125967	NECAB3	25.5905	26.428	1.03273
ENSG00000106263	EIF3B	137.647	142.144	1.03267
ENSG00000181704	YIPF6	20.2424	20.8876	1.03187
ENSG00000164087	POC1A	15.0573	15.5335	1.03163
ENSG00000006534	ALDH3B1	23.7025	24.4506	1.03156
ENSG00000131368	MRPS25	37.0513	38.2183	1.0315
ENSG00000206149	HERC2P9	16.5587	17.0693	1.03084
ENSG00000160256	FAM207A	18.6489	19.2197	1.03061
ENSG00000134324	LPIN1	14.0915	14.4787	1.02748
ENSG00000167747	C19orf48	85.7867	88.019	1.02602
ENSG00000167528	ZNF641	14.9296	15.312	1.02561
ENSG00000182944	EWSR1	115.205	118.107	1.02519
ENSG00000150995	ITPR1	84.7301	86.8631	1.02517
ENSG00000135048	TMEM2	21.1829	21.6926	1.02406
ENSG00000196510	ANAPC7	55.9129	57.148	1.02209
ENSG00000157703	SVOPL	26.668	27.2383	1.02139
ENSG00000009335	UBE3C	34.3223	35.0203	1.02034
ENSG00000147459	DOCK5	20.1386	20.5367	1.01977
ENSG00000122512	PMS2	16.4023	16.7044	1.01842
ENSG00000130165	ELOF1	25.4651	25.9085	1.01741
ENSG00000140995	DEF8	14.4238	14.6723	1.01723
ENSG00000143384	MCL1	47.768	48.5331	1.01602
ENSG00000132471	WBP2	16.7148	16.9678	1.01514
ENSG00000204592	HLA-E	15.5766	15.8082	1.01487
ENSG00000138386	NAB1	19.5776	19.8566	1.01425
ENSG00000156639	ZFAND3	14.2498	14.4493	1.014
ENSG00000257949	TEN1	16.0643	16.2752	1.01313
ENSG00000143319	ISG20L2	16.2419	16.4482	1.0127
ENSG00000196642	RABL6	31.2439	31.5815	1.01081
ENSG00000167543	TP53I13	14.1509	14.2956	1.01023
ENSG00000175215	CTDSP2	37.9217	38.1892	1.00705
ENSG00000140474	ULK3	17.7388	17.8544	1.00652
ENSG00000003056	M6PR	102.966	103.486	1.00505
ENSG00000160679	CHTOP	35.9975	36.1276	1.00361
ENSG00000167536	DHRS13	14.8119	14.8628	1.00344
ENSG00000147862	NFIB	18.167	18.2268	1.00329
ENSG00000187147	RNF220	54.1705	54.2992	1.00238
ENSG00000174501	ANKRD36C	15.7589	15.7943	1.00225
ENSG00000179632	MAF1	53.3581	53.4484	1.00169
ENSG00000071054	MAP4K4	17.8498	17.8642	1.00081
ENSG00000108106	UBE2S	57.3876	57.4169	1.00051
ENSG00000157823	AP3S2	21.0456	21.0415	0.999805
ENSG00000145041	DCAF1	14.7156	14.7067	0.999395
ENSG00000108946	PRKAR1A	85.8827	85.7931	0.998957
ENSG00000085733	CTTN	42.539	42.4812	0.998641
ENSG00000134452	FBXO18	22.7122	22.6773	0.998463
ENSG00000088387	DOCK9	18.3241	18.2921	0.998254
ENSG00000186575	NF2	20.6002	20.5607	0.998083
ENSG00000169223	LMAN2	80.0294	79.8149	0.99732
ENSG00000115677	HDLBP	239.331	238.635	0.997092
ENSG00000197157	SND1	132.035	131.601	0.996713
ENSG00000116455	WDR77	29.223	29.1075	0.996048
ENSG00000108587	GOSR1	14.7317	14.6633	0.995357
ENSG00000108349	CASC3	18.6663	18.5459	0.99355
ENSG00000109079	TNFAIP1	20.5286	20.3671	0.992133
ENSG00000078369	GNB1	33.6515	33.3192	0.990125
ENSG00000132182	NUP210	44.4479	43.9699	0.989246
ENSG00000082397	EPB41L3	55.704	55.0933	0.989037
ENSG00000157216	SSBP3	14.4031	14.2383	0.988558
ENSG00000120733	KDM3B	17.1765	16.9715	0.988065
ENSG00000125648	SLC25A23	17.6594	17.4418	0.987678
ENSG00000137331	IER3	22.9412	22.6513	0.987363
ENSG00000134905	CARS2	33.0149	32.5798	0.986821
ENSG00000143393	PI4KB	23.0615	22.7356	0.985868
ENSG00000267757	EML2-AS1	25.2138	24.8384	0.985111
ENSG00000271303	SRXN1	16.8893	16.6137	0.983682
ENSG00000179335	CLK3	38.0189	37.3956	0.983606
ENSG00000125651	GTF2F1	32.1529	31.5911	0.982527
ENSG00000108963	DPH1	14.6366	14.3749	0.98212
ENSG00000179409	GEMIN4	25.7245	25.2402	0.981174
ENSG00000116675	DNAJC6	23.8296	23.3641	0.980465
ENSG00000115486	GGCX	20.1171	19.7143	0.979977
ENSG00000172819	RARG	16.0643	15.7386	0.979725
ENSG00000159069	FBXW5	29.7674	29.156	0.979461
ENSG00000279009	AC005943.2	30.8627	30.2275	0.979419
ENSG00000111266	DUSP16	32.2607	31.5628	0.978367
ENSG00000095787	WAC	69.171	67.6657	0.978238
ENSG00000140350	ANP32A	87.3213	85.3754	0.977716
ENSG00000267512	AC011446.1	17.0586	16.6725	0.977366
ENSG00000112893	MAN2A1	28.0788	27.4428	0.977349
ENSG00000185359	HGS	53.9679	52.6763	0.976067
ENSG00000114450	GNB4	36.5995	35.6892	0.975128
ENSG00000071564	TCF3	29.946	29.1924	0.974835
ENSG00000101294	HM13	39.4769	38.4202	0.973232
ENSG00000116497	S100PBP	25.6024	24.9092	0.972924
ENSG00000007255	TRAPPC6A	15.5071	15.0716	0.971916
ENSG00000198752	CDC42BPB	16.4346	15.9638	0.971353
ENSG00000161714	PLCD3	32.2987	31.3299	0.970005
ENSG00000151576	QTRT2	23.1762	22.4476	0.968563
ENSG00000071127	WDR1	46.4332	44.939	0.96782
ENSG00000115694	STK25	44.4826	43.0099	0.966893
ENSG00000164548	TRA2A	21.0201	20.3167	0.966537
ENSG00000213064	SFT2D2	17.0573	16.4718	0.965675
ENSG00000264044	AC005726.3	32.2718	31.1521	0.965304
ENSG00000167700	MFSD3	15.0798	14.5551	0.965205
ENSG00000104365	IKBKB	14.5332	14.0122	0.964151
ENSG00000231365	AL359915.2	15.0066	14.4618	0.963696
ENSG00000105281	SLC1A5	66.3515	63.9014	0.963074
ENSG00000162733	DDR2	50.0813	48.2314	0.963062
ENSG00000116580	GON4L	14.9233	14.3632	0.962468
ENSG00000143878	RHOB	41.1983	39.6397	0.962168
ENSG00000102882	MAPK3	19.0577	18.3306	0.961847
ENSG00000117362	APH1A	60.6757	58.3192	0.961162
ENSG00000177479	ARIH2	59.5134	57.1532	0.960342
ENSG00000277027	RMRP	121869	117020	0.960211
ENSG00000102316	MAGED2	24.4609	23.4825	0.960001
ENSG00000109062	SLC9A3R1	33.7013	32.3423	0.959675
ENSG00000127554	GFER	18.337	17.5599	0.957621
ENSG00000172009	THOP1	82.5906	79.0838	0.95754
ENSG00000172113	NME6	15.4968	14.8375	0.957456
ENSG00000091136	LAMB1	48.7882	46.6955	0.957106
ENSG00000200419	Y_RNA	19.5608	18.6948	0.955728
ENSG00000100632	ERH	113.011	107.904	0.95481
ENSG00000105983	LMBR1	18.6254	17.7627	0.953682
ENSG00000145012	LPP	21.8339	20.8153	0.953348
ENSG00000161800	RACGAP1	72.6892	69.2949	0.953304
ENSG00000087087	SRRT	32.4672	30.9456	0.953134
ENSG00000164190	NIPBL	48.2145	45.9493	0.953018
ENSG00000100888	CHD8	18.2337	17.3445	0.951233
ENSG00000171316	CHD7	19.6822	18.7146	0.950839
ENSG00000131626	PPFIA1	14.8619	14.0993	0.948688
ENSG00000103353	UBFD1	17.1971	16.2853	0.946979
ENSG00000205250	E2F4	27.5036	26.0358	0.946632
ENSG00000103051	COG4	25.7105	24.3325	0.946403
ENSG00000158050	DUSP2	21.7054	20.531	0.945894
ENSG00000122966	CIT	15.3669	14.5158	0.944615
ENSG00000137942	FNBP1L	28.3368	26.7395	0.943632
ENSG00000161671	EMC10	14.0804	13.2502	0.941039
ENSG00000140943	MBTPS1	33.0597	31.0886	0.940378
ENSG00000094914	AAAS	31.7979	29.8495	0.938726
ENSG00000185262	UBALD2	25.4968	23.9334	0.938683
ENSG00000106290	TAF6	19.7231	18.4975	0.93786
ENSG00000276023	DUSP14	14.2171	13.3187	0.936808
ENSG00000110514	MADD	15.1922	14.2193	0.935961
ENSG00000196312	MFSD14C	20.2434	18.9143	0.934344
ENSG00000049656	CLPTM1L	243.348	227.314	0.934111
ENSG00000105698	USF2	36.8489	34.4154	0.93396
ENSG00000165671	NSD1	20.3462	18.9964	0.933658
ENSG00000100243	CYB5R3	25.5886	23.8809	0.933263
ENSG00000007202	KIAA0100	90.1613	83.9429	0.93103
ENSG00000177189	RPS6KA3	30.1429	28.062	0.930966
ENSG00000104805	NUCB1	62.1359	57.7988	0.9302
ENSG00000120889	TNFRSF10B	27.4404	25.5221	0.930092
ENSG00000189067	LITAF	27.6249	25.6693	0.929209
ENSG00000132254	ARFIP2	42.0978	39.0722	0.928129
ENSG00000221978	CCNL2	29.836	27.6844	0.927886
ENSG00000149150	SLC43A1	18.0473	16.7367	0.92738
ENSG00000166986	MARS	233.715	216.449	0.926124
ENSG00000237296	SMG1P1	17.1658	15.8889	0.925614
ENSG00000165724	ZMYND19	24.4294	22.5816	0.924362
ENSG00000114767	RRP9	16.4302	15.1844	0.924176
ENSG00000125970	RALY	40.1823	37.116	0.92369
ENSG00000119314	PTBP3	23.3455	21.5325	0.92234
ENSG00000174903	RAB1B	23.0077	21.2163	0.922139
ENSG00000029993	HMGB3	33.7431	31.1143	0.922094
ENSG00000125779	PANK2	14.9117	13.7401	0.921431
ENSG00000117984	CTSD	27.7333	25.5127	0.91993
ENSG00000092203	TOX4	14.2101	13.0684	0.919656
ENSG00000174738	NR1D2	21.3602	19.6217	0.91861
ENSG00000136270	TBRG4	70.0702	64.3192	0.917925
ENSG00000110422	HIPK3	20.1275	18.4637	0.917337
ENSG00000155096	AZIN1	60.3391	55.3473	0.917271
ENSG00000176087	SLC35A4	14.8498	13.5914	0.915258
ENSG00000224699	LAMTOR5-AS1	17.937	16.398	0.9142
ENSG00000100227	POLDIP3	28.1569	25.7139	0.913236
ENSG00000167674	HDGFL2	20.0978	18.343	0.912687
ENSG00000134644	PUM1	47.1514	43.031	0.912613
ENSG00000090339	ICAM1	15.0642	13.7413	0.912183
ENSG00000132773	TOE1	14.9478	13.6348	0.912161
ENSG00000040633	PHF23	24.6396	22.4545	0.911318
ENSG00000135316	SYNCRIP	66.2318	60.2822	0.91017
ENSG00000124203	ZNF831	18.3385	16.6884	0.91002
ENSG00000213024	NUP62	28.4601	25.8776	0.909259
ENSG00000123395	ATG101	29.7458	27.0451	0.909207
ENSG00000221968	FADS3	18.1424	16.4892	0.908876
ENSG00000141556	TBCD	25.8837	23.5213	0.90873
ENSG00000157800	SLC37A3	17.1352	15.5332	0.906508
ENSG00000114439	BBX	37.1452	33.6357	0.905519
ENSG00000169919	GUSB	23.3476	21.1371	0.905322
ENSG00000134086	VHL	31.6642	28.617	0.903765
ENSG00000015676	NUDCD3	35.9161	32.4501	0.903497
ENSG00000213930	GALT	16.7068	15.0945	0.903494
ENSG00000180747	SMG1P3	24.9936	22.5708	0.903063
ENSG00000070770	CSNK2A2	22.9002	20.6798	0.90304
ENSG00000197694	SPTAN1	59.4367	53.6671	0.902929
ENSG00000168802	CHTF8	41.183	37.1823	0.902856
ENSG00000105701	FKBP8	86.1838	77.7883	0.902586
ENSG00000111652	COPS7A	23.0094	20.7371	0.901245
ENSG00000140553	UNC45A	36.1093	32.5312	0.900909
ENSG00000183856	IQGAP3	21.2935	19.1803	0.900758
ENSG00000276180	HIST1H4I	83.0617	74.7409	0.899824
ENSG00000065268	WDR18	17.2358	15.5083	0.899773
ENSG00000185813	PCYT2	18.554	16.6831	0.899165
ENSG00000269900	RMRP	1709.7	1534.86	0.897736
ENSG00000126524	SBDS	43.3243	38.8936	0.897732
ENSG00000100014	SPECC1L	15.5666	13.973	0.897627
ENSG00000166847	DCTN5	27.816	24.9224	0.895974
ENSG00000171097	KYAT1	19.6611	17.6107	0.895713
ENSG00000068308	OTUD5	22.2815	19.937	0.894778
ENSG00000143374	TARS2	21.1781	18.9381	0.89423
ENSG00000108523	RNF167	44.3801	39.648	0.893373
ENSG00000102178	UBL4A	37.9569	33.8627	0.892136
ENSG00000175634	RPS6KB2	19.581	17.4434	0.890833
ENSG00000169692	AGPAT2	16.3867	14.594	0.8906
ENSG00000022840	RNF10	43.0316	38.3153	0.890399
ENSG00000073111	MCM2	73.0077	64.9776	0.89001
ENSG00000170776	AKAP13	27.0545	24.0684	0.889626
ENSG00000116922	C1orf109	17.8611	15.8682	0.888422
ENSG00000105705	SUGP1	16.9328	15.0338	0.887851
ENSG00000067225	PKM	551.153	488.443	0.88622
ENSG00000143569	UBAP2L	57.5447	50.9569	0.885519
ENSG00000038295	TLL1	21.4014	18.9378	0.884886
ENSG00000115942	ORC2	20.9079	18.4986	0.884766
ENSG00000116586	LAMTOR2	56.0821	49.3626	0.880185
ENSG00000102144	PGK1	680.026	597.619	0.878818
ENSG00000126838	PZP	18.4599	16.2195	0.878634
ENSG00000142208	AKT1	40.2089	35.287	0.877592
ENSG00000139832	RAB20	16.917	14.8453	0.877537
ENSG00000196405	EVL	19.901	17.4625	0.877468
ENSG00000174238	PITPNA	16.5469	14.5172	0.877337
ENSG00000188647	PTAR1	31.0465	27.226	0.876943
ENSG00000072210	ALDH3A2	32.8042	28.7494	0.876394
ENSG00000247596	TWF2	18.0042	15.7634	0.87554
ENSG00000038219	BOD1L1	16.7014	14.5977	0.87404
ENSG00000125520	SLC2A4RG	21.8439	19.0574	0.872436
ENSG00000125726	CD70	45.1093	39.3525	0.872381
ENSG00000004534	RBM6	21.2842	18.5667	0.872323
ENSG00000120256	LRP11	19.0779	16.6342	0.871909
ENSG00000167658	EEF2	2027	1766.87	0.871667
ENSG00000198917	SPOUT1	29.0805	25.3366	0.871257
ENSG00000184470	TXNRD2	19.5596	17.0299	0.870667
ENSG00000111206	FOXM1	41.0798	35.7656	0.870637
ENSG00000113441	LNPEP	14.0408	12.2149	0.869958
ENSG00000204713	TRIM27	36.1995	31.4815	0.869667
ENSG00000275895	U2AF1L5	20.0062	17.3981	0.869635
ENSG00000108639	SYNGR2	37.1046	32.2443	0.869011
ENSG00000167792	NDUFV1	84.8946	73.7632	0.86888
ENSG00000103226	NOMO3	30.5063	26.4589	0.867326
ENSG00000184787	UBE2G2	31.6766	27.4597	0.866876
ENSG00000137055	PLAA	27.4514	23.7901	0.866626
ENSG00000202198	7SK	14.4985	12.561	0.866365
ENSG00000176915	ANKLE2	39.7114	34.4031	0.866328
ENSG00000083454	P2RX5	24.9028	21.5495	0.865344
ENSG00000145555	MYO10	25.6723	22.213	0.865252
ENSG00000157106	SMG1	18.6541	16.1377	0.865102
ENSG00000111641	NOP2	48.6283	42.0681	0.865095
ENSG00000160201	U2AF1	18.4709	15.9593	0.864024
ENSG00000108774	RAB5C	40.7858	35.2006	0.86306
ENSG00000146918	NCAPG2	25.9817	22.4165	0.86278
ENSG00000108578	BLMH	26.2409	22.5976	0.861159
ENSG00000184428	TOP1MT	14.5469	12.515	0.860321
ENSG00000073060	SCARB1	23.0219	19.8004	0.860068
ENSG00000136950	ARPC5L	24.3762	20.9606	0.85988
ENSG00000214078	CPNE1	55.8068	47.9504	0.859221
ENSG00000037757	MRI1	20.5475	17.6538	0.85917
ENSG00000153406	NMRAL1	49.0547	42.1111	0.858452
ENSG00000069998	HDHD5	26.0985	22.3789	0.857478
ENSG00000156471	PTDSS1	117.631	100.842	0.857274
ENSG00000112319	EYA4	15.5052	13.2773	0.856313
ENSG00000136861	CDK5RAP2	19.6647	16.8125	0.854958
ENSG00000106070	GRB10	17.3742	14.829	0.853507
ENSG00000204634	TBC1D8	14.5986	12.451	0.85289
ENSG00000266967	AARSD1	26.0606	22.2023	0.851949
ENSG00000165119	HNRNPK	292.172	248.889	0.851858
ENSG00000116133	DHCR24	67.4683	57.4397	0.851358
ENSG00000164828	SUN1	36.3534	30.9386	0.851051
ENSG00000141873	SLC39A3	42.0006	35.7183	0.850424
ENSG00000172939	OXSR1	14.968	12.7118	0.849265
ENSG00000178307	TMEM11	15.5648	13.2006	0.848106
ENSG00000010017	RANBP9	19.8951	16.8711	0.848003
ENSG00000137054	POLR1E	31.0457	26.3223	0.847857
ENSG00000148335	NTMT1	28.5376	24.1421	0.845975
ENSG00000147224	PRPS1	53.1852	44.9753	0.845636
ENSG00000146670	CDCA5	18.9077	15.9719	0.84473
ENSG00000102910	LONP2	31.013	26.1918	0.844543
ENSG00000111371	SLC38A1	146.338	123.28	0.842433
ENSG00000140563	MCTP2	27.0246	22.7641	0.842347
ENSG00000140650	PMM2	25.3522	21.3367	0.841611
ENSG00000200849	Y_RNA	15.3004	12.8759	0.84154
ENSG00000099875	MKNK2	53.9193	45.3533	0.841133
ENSG00000125912	NCLN	26.8185	22.5564	0.841076
ENSG00000101255	TRIB3	40.8582	34.3635	0.841043
ENSG00000110880	CORO1C	36.8758	31.0083	0.840885
ENSG00000119139	TJP2	15.5994	13.116	0.840802
ENSG00000175426	PCSK1	47.2488	39.6811	0.839833
ENSG00000091651	ORC6	27.1418	22.7928	0.839767
ENSG00000163374	YY1AP1	33.0346	27.7302	0.839429
ENSG00000170921	TANC2	26.1727	21.9627	0.839145
ENSG00000227671	AL390728.4	19.1247	16.0443	0.838931
ENSG00000148334	PTGES2	43.2166	36.2387	0.838537
ENSG00000125124	BBS2	40.5132	33.97	0.838492
ENSG00000099204	ABLIM1	39.6702	33.1768	0.836315
ENSG00000210107	MT-TQ	52.9567	44.2659	0.835889
ENSG00000173801	JUP	56.5864	47.2165	0.834414
ENSG00000156273	BACH1	25.2472	21.0617	0.834219
ENSG00000126214	KLC1	22.7585	18.9845	0.834172
ENSG00000143013	LMO4	61.1286	50.9413	0.833346
ENSG00000248668	OXCT1-AS1	14.4699	12.056	0.833178
ENSG00000108528	SLC25A11	26.7308	22.2685	0.833065
ENSG00000107625	DDX50	22.3409	18.6088	0.832948
ENSG00000166526	ZNF3	14.536	12.1074	0.832925
ENSG00000266028	SRGAP2	25.508	21.2406	0.832703
ENSG00000099804	CDC34	26.5444	22.0918	0.832258
ENSG00000047849	MAP4	51.6363	42.9741	0.832246
ENSG00000114857	NKTR	33.9807	28.2626	0.831725
ENSG00000206828	U1	34.8223	28.9475	0.831292
ENSG00000161956	SENP3	52.0947	43.2454	0.830131
ENSG00000100325	ASCC2	20.8147	17.2748	0.829933
ENSG00000210194	MT-TE	159.848	132.555	0.829257
ENSG00000167461	RAB8A	46.4191	38.4599	0.828536
ENSG00000153395	LPCAT1	34.2282	28.3201	0.827391
ENSG00000121067	SPOP	17.1048	14.1494	0.827218
ENSG00000137312	FLOT1	55.2075	45.6553	0.826976
ENSG00000163507	KIAA1524	20.5939	17.0218	0.826546
ENSG00000100889	PCK2	55.0913	45.4963	0.825835
ENSG00000174197	MGA	36.1193	29.8222	0.825658
ENSG00000100412	ACO2	44.9507	37.1108	0.825589
ENSG00000169375	SIN3A	19.4708	16.0418	0.82389
ENSG00000168610	STAT3	22.3715	18.419	0.823324
ENSG00000109184	DCUN1D4	23.631	19.4412	0.822699
ENSG00000166508	MCM7	132.21	108.766	0.822676
ENSG00000135404	CD63	243.632	200.202	0.821739
ENSG00000119333	WDR34	58.6226	48.1715	0.821722
ENSG00000167693	NXN	20.407	16.761	0.821336
ENSG00000188554	NBR1	34.9995	28.735	0.821012
ENSG00000136478	TEX2	14.4342	11.8376	0.820108
ENSG00000197548	ATG7	15.8347	12.9692	0.819037
ENSG00000109133	TMEM33	33.587	27.5073	0.818987
ENSG00000066933	MYO9A	17.4357	14.279	0.818952
ENSG00000152767	FARP1	36.8572	30.1708	0.818586
ENSG00000172732	MUS81	18.9178	15.4594	0.817188
ENSG00000101940	WDR13	29.3343	23.9252	0.815605
ENSG00000185215	TNFAIP2	31.6815	25.8338	0.815422
ENSG00000132153	DHX30	41.9729	34.1673	0.814032
ENSG00000184009	ACTG1	311.719	253.634	0.813662
ENSG00000175166	PSMD2	124.094	100.915	0.813214
ENSG00000075413	MARK3	27.8663	22.6565	0.813043
ENSG00000221829	FANCG	36.3324	29.531	0.812801
ENSG00000283293	RN7SK	174052	141318	0.81193
ENSG00000064961	HMG20B	53.9371	43.7459	0.811054
ENSG00000205339	IPO7	185.86	150.677	0.810702
ENSG00000130713	EXOSC2	38.2817	31.0345	0.810688
ENSG00000148308	GTF3C5	26.1632	21.2099	0.810677
ENSG00000074054	CLASP1	18.8611	15.2836	0.810324
ENSG00000136504	KAT7	19.1116	15.4861	0.810298
ENSG00000185591	SP1	45.7702	37.0758	0.810042
ENSG00000160113	NR2F6	22.0945	17.8974	0.810039
ENSG00000183605	SFXN4	21.9209	17.7535	0.809889
ENSG00000159348	CYB5R1	17.216	13.9409	0.809764
ENSG00000087206	UIMC1	21.6328	17.5162	0.809706
ENSG00000198171	DDRGK1	15.3554	12.432	0.809617
ENSG00000165006	UBAP1	20.7295	16.7785	0.809402
ENSG00000177646	ACAD9	27.4972	22.2455	0.80901
ENSG00000179950	PUF60	70.1246	56.6184	0.807397
ENSG00000072364	AFF4	19.6602	15.8644	0.80693
ENSG00000094916	CBX5	45.8573	36.9747	0.806299
ENSG00000156976	EIF4A2	311.564	251.032	0.805716
ENSG00000090686	USP48	25.4953	20.5315	0.805305
ENSG00000277437	MIR3687-1	28.5729	22.9983	0.804899
ENSG00000264063	MIR3687-2	28.5729	22.9983	0.804899
ENSG00000105223	PLD3	70.6974	56.8542	0.804191
ENSG00000154174	TOMM70	34.0989	27.401	0.803574
ENSG00000175029	CTBP2	20.5331	16.4918	0.803181
ENSG00000111481	COPZ1	128.431	103.099	0.802758
ENSG00000005102	MEOX1	15.3989	12.3556	0.802369
ENSG00000145391	SETD7	18.8861	15.1505	0.802204
ENSG00000126945	HNRNPH2	39.5158	31.6307	0.800457
ENSG00000061936	SFSWAP	16.4058	13.111	0.799169
ENSG00000180398	MCFD2	39.8941	31.8601	0.798617
ENSG00000150403	TMCO3	27.1092	21.6409	0.798286
ENSG00000281398	SNHG4	30.7365	24.5346	0.798224
ENSG00000128908	INO80	14.5984	11.644	0.797622
ENSG00000111684	LPCAT3	34.2125	27.2634	0.796884
ENSG00000085998	POMGNT1	19.5065	15.5385	0.796581
ENSG00000175467	SART1	19.0171	15.1373	0.795984
ENSG00000132481	TRIM47	16.379	13.0329	0.795708
ENSG00000238045	AC009133.1	19.7399	15.6743	0.794042
ENSG00000143740	SNAP47	16.5854	13.1541	0.793113
ENSG00000133422	MORC2	16.1138	12.7562	0.791632
ENSG00000156787	TBC1D31	17.4165	13.7732	0.790813
ENSG00000164897	TMUB1	17.9183	14.1509	0.789746
ENSG00000196369	SRGAP2B	15.5449	12.2616	0.788786
ENSG00000176454	LPCAT4	15.163	11.9544	0.788393
ENSG00000135372	NAT10	20.1533	15.8836	0.788139
ENSG00000075234	TTC38	19.5176	15.3623	0.7871
ENSG00000011304	PTBP1	156.039	122.718	0.786457
ENSG00000086758	HUWE1	61.2042	48.1336	0.786443
ENSG00000127022	CANX	634.991	498.785	0.785499
ENSG00000205542	TMSB4X	1009.57	792.401	0.78489
ENSG00000168300	PCMTD1	19.2241	15.0682	0.783818
ENSG00000030582	GRN	136.526	107.009	0.783799
ENSG00000131408	NR1H2	18.9509	14.8377	0.782955
ENSG00000104635	SLC39A14	37.2427	29.1399	0.782433
ENSG00000105393	BABAM1	53.2412	41.646	0.782214
ENSG00000099968	BCL2L13	25.1055	19.6256	0.781725
ENSG00000186603	HPDL	20.4896	15.9859	0.780196
ENSG00000117394	SLC2A1	28.4916	22.2196	0.779865
ENSG00000163382	NAXE	75.042	58.458	0.779004
ENSG00000223501	VPS52	17.043	13.2751	0.778918
ENSG00000105928	DFNA5	46.235	35.9746	0.778082
ENSG00000136854	STXBP1	22.8321	17.7609	0.777892
ENSG00000175756	AURKAIP1	69.8494	54.334	0.777874
ENSG00000073536	NLE1	24.5408	19.0886	0.777831
ENSG00000158850	B4GALT3	31.1974	24.2458	0.777174
ENSG00000117616	RSRP1	14.9378	11.6082	0.777102
ENSG00000162909	CAPN2	49.7458	38.5763	0.775468
ENSG00000136485	DCAF7	19.6492	15.2344	0.775319
ENSG00000167515	TRAPPC2L	44.591	34.5614	0.775076
ENSG00000101849	TBL1X	17.6823	13.6755	0.773401
ENSG00000279069	AC015813.5	18.436	14.2496	0.772923
ENSG00000125877	ITPA	31.6861	24.4862	0.772774
ENSG00000126216	TUBGCP3	14.1537	10.9337	0.772498
ENSG00000170296	GABARAP	103.549	79.8796	0.771418
ENSG00000177383	MAGEF1	18.0373	13.9116	0.771268
ENSG00000169592	INO80E	19.7056	15.1902	0.770857
ENSG00000143303	RRNAD1	18.6562	14.3805	0.770816
ENSG00000106628	POLD2	104.522	80.4508	0.769702
ENSG00000114107	CEP70	16.465	12.6605	0.768934
ENSG00000108424	KPNB1	214.301	164.655	0.768335
ENSG00000141858	SAMD1	19.2681	14.7917	0.767678
ENSG00000076706	MCAM	47.0048	36.079	0.76756
ENSG00000152078	TMEM56	18.2781	14.0278	0.767465
ENSG00000056586	RC3H2	15.0358	11.5348	0.767156
ENSG00000168411	RFWD3	33.3678	25.5955	0.767072
ENSG00000167123	CERCAM	19.9738	15.32	0.767005
ENSG00000242259	C22orf39	14.6616	11.2386	0.766533
ENSG00000042429	MED17	17.8151	13.6545	0.766457
ENSG00000275559	DLEU2_6	33.1494	25.3852	0.765782
ENSG00000168268	NT5DC2	45.5563	34.8376	0.764715
ENSG00000127481	UBR4	25.1448	19.2181	0.764297
ENSG00000145901	TNIP1	18.9519	14.4752	0.763786
ENSG00000173482	PTPRM	34.115	26.045	0.763447
ENSG00000163870	TPRA1	20.4037	15.5588	0.762548
ENSG00000165055	METTL2B	18.2294	13.8958	0.762274
ENSG00000184903	IMMP2L	49.6501	37.8461	0.762256
ENSG00000102226	USP11	14.519	11.0636	0.762008
ENSG00000004059	ARF5	42.6533	32.4849	0.761603
ENSG00000162377	COA7	22.1385	16.8573	0.761447
ENSG00000164081	TEX264	23.3052	17.7389	0.761156
ENSG00000058600	POLR3E	36.9441	28.1131	0.760963
ENSG00000100591	AHSA1	115.237	87.6844	0.760905
ENSG00000104960	PTOV1	40.8857	31.1006	0.760672
ENSG00000172340	SUCLG2	18.4211	14.008	0.760432
ENSG00000035403	VCL	40.7792	31.0088	0.760407
ENSG00000143314	MRPL24	78.9702	59.9782	0.759504
ENSG00000052841	TTC17	41.9741	31.8584	0.759001
ENSG00000068745	IP6K2	25.9319	19.6781	0.758838
ENSG00000163832	ELP6	22.1933	16.8337	0.758504
ENSG00000154864	PIEZO2	22.9588	17.3858	0.757261
ENSG00000104164	BLOC1S6	30.6919	23.2352	0.757047
ENSG00000144580	CNOT9	24.3739	18.448	0.756875
ENSG00000136527	TRA2B	100.165	75.7865	0.756617
ENSG00000095059	DHPS	44.1182	33.3695	0.756366
ENSG00000167118	URM1	19.8501	15	0.755664
ENSG00000144677	CTDSPL	17.7139	13.3776	0.755204
ENSG00000130985	UBA1	85.0292	64.2036	0.755077
ENSG00000048828	FAM120A	49.6465	37.4837	0.755012
ENSG00000244005	NFS1	27.0903	20.4266	0.754019
ENSG00000130202	NECTIN2	17.4357	13.1451	0.753919
ENSG00000187051	RPS19BP1	31.0062	23.3726	0.753804
ENSG00000011376	LARS2	14.0666	10.599	0.753487
ENSG00000116685	KIAA2013	14.4862	10.9045	0.752751
ENSG00000130311	DDA1	15.6861	11.8036	0.752488
ENSG00000115310	RTN4	44.3431	33.352	0.752135
ENSG00000171793	CTPS1	59.0454	44.3796	0.751618
ENSG00000164808	SPIDR	34.3304	25.7827	0.751017
ENSG00000110108	TMEM109	19.6271	14.725	0.750238
ENSG00000103356	EARS2	15.2465	11.4256	0.749392
ENSG00000186001	LRCH3	15.6877	11.7542	0.749262
ENSG00000271394	7SK	40.5551	30.3858	0.749247
ENSG00000160049	DFFA	23.6464	17.7141	0.749125
ENSG00000140854	KATNB1	17.105	12.7996	0.748296
ENSG00000159461	AMFR	50.4151	37.7211	0.74821
ENSG00000143418	CERS2	105.524	78.944	0.748114
ENSG00000163161	ERCC3	34.2056	25.5776	0.747761
ENSG00000100714	MTHFD1	77.2988	57.7756	0.747432
ENSG00000165688	PMPCA	43.7661	32.6931	0.746996
ENSG00000074800	ENO1	775.967	579.433	0.746724
ENSG00000044574	HSPA5	39.7717	29.6963	0.746669
ENSG00000131504	DIAPH1	27.7397	20.7119	0.746652
ENSG00000146648	EGFR	17.1855	12.7995	0.744785
ENSG00000148337	CIZ1	19.9769	14.8678	0.74425
ENSG00000106144	CASP2	14.2026	10.5654	0.743906
ENSG00000176014	TUBB6	87.0488	64.7449	0.743777
ENSG00000115806	GORASP2	19.1943	14.2657	0.743226
ENSG00000157483	MYO1E	193.778	143.839	0.742288
ENSG00000100029	PES1	58.2515	43.2061	0.741717
ENSG00000198408	MGEA5	32.4327	24.0392	0.741203
ENSG00000133142	TCEAL4	35.2443	26.1112	0.740863
ENSG00000196372	ASB13	14.5387	10.7632	0.740314
ENSG00000201428	RN7SKP71	4636.44	3429.24	0.739628
ENSG00000052749	RRP12	21.4881	15.8888	0.739423
ENSG00000100075	SLC25A1	48.9048	36.1489	0.739169
ENSG00000172795	DCP2	18.104	13.374	0.738732
ENSG00000136997	MYC	280.094	206.556	0.737452
ENSG00000103502	CDIPT	16.9837	12.5093	0.736547
ENSG00000174231	PRPF8	73.8666	54.3563	0.735871
ENSG00000202058	RN7SKP80	2523.07	1855.62	0.735461
ENSG00000200488	RN7SKP203	5120.44	3761.56	0.734617
ENSG00000070495	JMJD6	20.9446	15.3833	0.734476
ENSG00000160218	TRAPPC10	20.0819	14.7433	0.734159
ENSG00000143624	INTS3	15.1591	11.125	0.733883
ENSG00000001629	ANKIB1	25.7207	18.8751	0.733849
ENSG00000175567	UCP2	22.5985	16.5803	0.73369
ENSG00000005483	KMT2E	16.4017	12.0068	0.732046
ENSG00000007392	LUC7L	14.5594	10.6581	0.732043
ENSG00000072110	ACTN1	22.728	16.6138	0.730984
ENSG00000120686	UFM1	22.2422	16.2544	0.730791
ENSG00000132768	DPH2	24.5619	17.9489	0.730762
ENSG00000066084	DIP2B	15.2958	11.1713	0.730351
ENSG00000166557	TMED3	51.0076	37.2325	0.72994
ENSG00000136868	SLC31A1	23.4914	17.1399	0.729624
ENSG00000184207	PGP	19.892	14.5094	0.729409
ENSG00000148634	HERC4	36.1207	26.322	0.728723
ENSG00000278311	GGNBP2	23.1479	16.7981	0.725686
ENSG00000171792	RHNO1	31.7679	23.0515	0.725622
ENSG00000141510	TP53	23.3498	16.935	0.725274
ENSG00000104980	TIMM44	31.1807	22.5992	0.724782
ENSG00000071553	ATP6AP1	53.5064	38.7391	0.724009
ENSG00000124214	STAU1	23.7118	17.1666	0.723969
ENSG00000113643	RARS	48.8022	35.2951	0.723228
ENSG00000173726	TOMM20	284.397	205.674	0.723193
ENSG00000158711	ELK4	16.3957	11.8494	0.722714
ENSG00000116688	MFN2	29.7822	21.5195	0.722562
ENSG00000108788	MLX	23.3588	16.8742	0.722392
ENSG00000070018	LRP6	26.4251	19.0805	0.72206
ENSG00000235954	TTC28-AS1	16.0744	11.6031	0.721837
ENSG00000186854	TRABD2A	50.4228	36.3582	0.721067
ENSG00000108883	EFTUD2	103.755	74.7019	0.719984
ENSG00000128585	MKLN1	26.6742	19.2	0.719797
ENSG00000101346	POFUT1	19.5741	14.0879	0.719721
ENSG00000025770	NCAPH2	30.5417	21.9753	0.719518
ENSG00000178802	MPI	27.807	19.999	0.719207
ENSG00000235408	SNORA71B	17.7991	12.7838	0.718227
ENSG00000096063	SRPK1	46.837	33.6394	0.718223
ENSG00000169180	XPO6	57.3948	41.1694	0.717302
ENSG00000107929	LARP4B	21.9005	15.7052	0.717116
ENSG00000100804	PSMB5	95.8163	68.6499	0.716474
ENSG00000065427	KARS	100.153	71.6643	0.715548
ENSG00000214706	IFRD2	70.4757	50.4262	0.715512
ENSG00000149923	PPP4C	15.9191	11.3851	0.715185
ENSG00000116560	SFPQ	88.6708	63.4	0.715004
ENSG00000010292	NCAPD2	87.2272	62.3278	0.714545
ENSG00000100109	TFIP11	15.2851	10.9164	0.714186
ENSG00000142634	EFHD2	19.734	14.092	0.714097
ENSG00000180376	CCDC66	17.2069	12.2488	0.711854
ENSG00000162600	OMA1	31.0056	22.0556	0.711342
ENSG00000139405	RITA1	16.243	11.5498	0.711063
ENSG00000090316	MAEA	16.7452	11.9047	0.710932
ENSG00000196549	MME	17.4259	12.3705	0.709892
ENSG00000108829	LRRC59	77.3757	54.9211	0.709798
ENSG00000104969	SGTA	15.6679	11.1194	0.709693
ENSG00000110074	FOXRED1	16.2122	11.5044	0.709614
ENSG00000171720	HDAC3	24.0629	17.0484	0.708493
ENSG00000160221	C21orf33	14.7624	10.4557	0.708266
ENSG00000196756	SNHG17	25.5756	18.1042	0.70787
ENSG00000183751	TBL3	16.4483	11.632	0.707186
ENSG00000146007	ZMAT2	39.9544	28.2342	0.706661
ENSG00000128510	CPA4	16.8504	11.8631	0.704025
ENSG00000109920	FNBP4	50.3674	35.4498	0.703824
ENSG00000115317	HTRA2	20.6758	14.5377	0.703126
ENSG00000107290	SETX	14.3855	10.1146	0.703111
ENSG00000158793	NIT1	19.3137	13.577	0.702973
ENSG00000100216	TOMM22	48.9421	34.3892	0.702651
ENSG00000264558	AC015674.1	186.179	130.793	0.702512
ENSG00000103187	COTL1	19.181	13.4738	0.702456
ENSG00000110063	DCPS	23.6966	16.6263	0.701632
ENSG00000114331	ACAP2	28.1978	19.7699	0.701115
ENSG00000165916	PSMC3	100.994	70.784	0.700873
ENSG00000146463	ZMYM4	16.1033	11.2842	0.700738
ENSG00000100461	RBM23	20.8728	14.6105	0.699978
ENSG00000143486	EIF2D	53.795	37.6192	0.699307
ENSG00000131503	ANKHD1	30.0354	20.9955	0.699025
ENSG00000078140	UBE2K	20.2567	14.1461	0.698342
ENSG00000186522	SEPT10	35.9573	25.1028	0.698128
ENSG00000161654	LSM12	26.1618	18.2523	0.69767
ENSG00000256013	AC027277.1	34.6863	24.1772	0.697024
ENSG00000257337	AC068888.1	66.4121	46.2817	0.696887
ENSG00000100749	VRK1	21.8456	15.2196	0.696689
ENSG00000157557	ETS2	19.6727	13.6633	0.694531
ENSG00000131652	THOC6	15.6797	10.8699	0.693247
ENSG00000073050	XRCC1	16.7753	11.6284	0.693186
ENSG00000102854	MSLN	73.0566	50.5381	0.691766
ENSG00000112078	KCTD20	29.0314	20.0723	0.6914
ENSG00000177830	CHID1	24.549	16.9638	0.691018
ENSG00000118217	ATF6	19.0167	13.1385	0.690893
ENSG00000263585	AC145207.4	165.002	113.985	0.69081
ENSG00000148660	CAMK2G	23.8219	16.4447	0.690319
ENSG00000169718	DUS1L	77.4108	53.4335	0.690259
ENSG00000158769	F11R	29.2595	20.1852	0.689868
ENSG00000168872	DDX19A	23.7349	16.3703	0.689714
ENSG00000154122	ANKH	54.0056	37.1739	0.688334
ENSG00000133316	WDR74	37.8307	26.0263	0.687968
ENSG00000174564	IL20RB	31.3972	21.5902	0.687647
ENSG00000087470	DNM1L	59.4595	40.8704	0.687365
ENSG00000164054	SHISA5	35.6504	24.4785	0.686626
ENSG00000100162	CENPM	17.6927	12.1421	0.686277
ENSG00000114378	HYAL1	21.0739	14.453	0.685825
ENSG00000171861	MRM3	16.3373	11.1923	0.685076
ENSG00000162736	NCSTN	25.0513	17.1484	0.684531
ENSG00000129595	EPB41L4A	15.0078	10.2704	0.684337
ENSG00000144028	SNRNP200	55.9065	38.2307	0.683833
ENSG00000204356	NELFE	56.8335	38.8571	0.683701
ENSG00000162735	PEX19	22.1344	15.1312	0.683606
ENSG00000171223	JUNB	19.5751	13.3689	0.682954
ENSG00000185432	METTL7A	36.4556	24.86	0.681925
ENSG00000133026	MYH10	27.9839	19.0778	0.681742
ENSG00000204560	DHX16	19.424	13.2393	0.681595
ENSG00000160710	ADAR	71.8248	48.9405	0.681387
ENSG00000147548	NSD3	16.737	11.3995	0.681096
ENSG00000254911	SCARNA9	73.7473	50.1763	0.680382
ENSG00000182173	TSEN54	35.9944	24.4892	0.680361
ENSG00000169604	ANTXR1	22.494	15.2925	0.679848
ENSG00000115306	SPTBN1	93.6693	63.6777	0.679814
ENSG00000065883	CDK13	18.1041	12.302	0.679515
ENSG00000163435	ELF3	17.9789	12.2066	0.67894
ENSG00000187079	TEAD1	68.8738	46.7502	0.678781
ENSG00000153936	HS2ST1	28.2871	19.1557	0.677189
ENSG00000225484	NUTM2B-AS1	17.2066	11.6494	0.677031
ENSG00000168994	PXDC1	25.853	17.5002	0.676912
ENSG00000179526	SHARPIN	23.7927	16.0881	0.676178
ENSG00000100418	DESI1	23.6372	15.9819	0.676133
ENSG00000108588	CCDC47	51.5095	34.8064	0.675728
ENSG00000176788	BASP1	86.4809	58.3954	0.67524
ENSG00000141934	PLPP2	50.6389	34.1233	0.673855
ENSG00000144567	RETREG2	27.9966	18.8528	0.673396
ENSG00000183255	PTTG1IP	28.3725	19.1039	0.673325
ENSG00000224543	SNRPGP15	16.0991	10.8288	0.672634
ENSG00000067182	TNFRSF1A	36.5792	24.5922	0.6723
ENSG00000139624	CERS5	15.1719	10.1999	0.672289
ENSG00000114631	PODXL2	51.3308	34.5067	0.672242
ENSG00000119231	SENP5	19.0383	12.7816	0.671362
ENSG00000140022	STON2	15.7718	10.5688	0.670107
ENSG00000093167	LRRFIP2	21.1015	14.135	0.669858
ENSG00000140455	USP3	33.0878	22.1641	0.669857
ENSG00000172889	EGFL7	16.9561	11.3567	0.669771
ENSG00000116199	FAM20B	29.5138	19.7611	0.669555
ENSG00000023839	ABCC2	16.1587	10.8145	0.669268
ENSG00000103510	KAT8	18.6221	12.455	0.668829
ENSG00000163539	CLASP2	14.3593	9.59791	0.668411
ENSG00000077549	CAPZB	18.9254	12.6473	0.668271
ENSG00000198131	ZNF544	27.6072	18.4485	0.66825
ENSG00000168496	FEN1	81.5766	54.5047	0.668141
ENSG00000165752	STK32C	24.7636	16.5205	0.667128
ENSG00000150687	PRSS23	78.9202	52.6441	0.667055
ENSG00000105220	GPI	263.914	175.975	0.666789
ENSG00000160294	MCM3AP	27.9409	18.6106	0.66607
ENSG00000101365	IDH3B	37.4307	24.9261	0.665927
ENSG00000188002	AC026412.1	27.0039	17.9788	0.665785
ENSG00000112159	MDN1	16.5076	10.9796	0.665124
ENSG00000156958	GALK2	20.424	13.577	0.664757
ENSG00000065183	WDR3	45.3165	30.1227	0.664718
ENSG00000063241	ISOC2	38.7264	25.7212	0.664177
ENSG00000263424	AC110597.3	18.9859	12.6031	0.663814
ENSG00000167671	UBXN6	29.1175	19.328	0.663793
ENSG00000177788	AL162595.1	18.2349	12.0845	0.662713
ENSG00000117419	ERI3	29.547	19.5373	0.661228
ENSG00000103994	ZNF106	29.0318	19.1867	0.660886
ENSG00000100304	TTLL12	34.8981	23.0443	0.660331
ENSG00000198625	MDM4	27.3525	18.04	0.659538
ENSG00000196998	WDR45	41.3023	27.2244	0.65915
ENSG00000100731	PCNX1	33.6314	22.1489	0.658578
ENSG00000101161	PRPF6	23.6522	15.569	0.658247
ENSG00000170889	RPS9	854.777	561.917	0.657384
ENSG00000141027	NCOR1	54.291	35.6671	0.656962
ENSG00000159228	CBR1	30.2357	19.8616	0.656892
ENSG00000102893	PHKB	28.5479	18.7458	0.656644
ENSG00000184897	H1FX	21.5736	14.1451	0.655667
ENSG00000137801	THBS1	16.9778	11.1309	0.655615
ENSG00000100462	PRMT5	60.7544	39.8148	0.65534
ENSG00000186908	ZDHHC17	16.996	11.1373	0.655289
ENSG00000166002	SMCO4	30.5331	19.9603	0.653727
ENSG00000105186	ANKRD27	17.7467	11.5951	0.653367
ENSG00000099817	POLR2E	76.8444	50.1728	0.652914
ENSG00000057252	SOAT1	52.2902	34.1342	0.652784
ENSG00000141994	DUS3L	32.7184	21.3551	0.652694
ENSG00000115204	MPV17	22.3445	14.5582	0.651534
ENSG00000023330	ALAS1	28.9109	18.8288	0.65127
ENSG00000073417	PDE8A	27.966	18.198	0.650719
ENSG00000103429	BFAR	30.6056	19.9001	0.650211
ENSG00000071189	SNX13	21.032	13.6651	0.649729
ENSG00000198060	2019-03-05	20.0613	13.0323	0.649624
ENSG00000100116	GCAT	17.6152	11.4403	0.649456
ENSG00000108515	ENO3	89.01	57.7465	0.648764
ENSG00000162636	FAM102B	44.5263	28.8836	0.648686
ENSG00000114302	PRKAR2A	38.8345	25.146	0.647517
ENSG00000053372	MRTO4	27.1254	17.5506	0.647017
ENSG00000065457	ADAT1	15.1267	9.78071	0.646586
ENSG00000116191	RALGPS2	17.666	11.4171	0.646275
ENSG00000142945	KIF2C	66.6682	43.0858	0.646272
ENSG00000148773	MKI67	29.1519	18.8171	0.645485
ENSG00000111602	TIMELESS	20.3771	13.141	0.644891
ENSG00000197343	ZNF655	23.7864	15.3388	0.644856
ENSG00000188352	FOCAD	24.5356	15.8065	0.644227
ENSG00000197451	HNRNPAB	64.5142	41.4901	0.643116
ENSG00000196584	XRCC2	14.5102	9.31976	0.64229
ENSG00000055332	EIF2AK2	20.0472	12.8748	0.642224
ENSG00000127463	EMC1	17.2597	11.0783	0.641859
ENSG00000114544	SLC41A3	20.6449	13.2396	0.641301
ENSG00000280071	FP565260.6	18.9044	12.1204	0.641142
ENSG00000140262	TCF12	32.9903	21.1483	0.641046
ENSG00000136717	BIN1	27.0097	17.3092	0.640851
ENSG00000081791	KIAA0141	42.1763	27.0281	0.640836
ENSG00000258504	AL157871.1	14.2862	9.1514	0.640576
ENSG00000184990	SIVA1	47.3903	30.3317	0.64004
ENSG00000168036	CTNNB1	177.494	113.561	0.639802
ENSG00000137076	TLN1	55.6023	35.5467	0.639303
ENSG00000064490	RFXANK	26.4565	16.8808	0.638059
ENSG00000166140	ZFYVE19	14.832	9.46277	0.637997
ENSG00000111554	MDM1	14.4942	9.24183	0.637623
ENSG00000115053	NCL	303.666	193.571	0.637447
ENSG00000177981	ASB8	16.6283	10.5907	0.636908
ENSG00000162772	ATF3	14.1245	8.99414	0.636776
ENSG00000120705	ETF1	94.1594	59.9432	0.636614
ENSG00000204843	DCTN1	37.4712	23.8475	0.636422
ENSG00000063046	EIF4B	703.493	447.704	0.636401
ENSG00000117748	RPA2	24.5467	15.6143	0.636106
ENSG00000025434	NR1H3	20.2103	12.855	0.636062
ENSG00000200312	RN7SKP255	639.488	406.707	0.635988
ENSG00000143379	SETDB1	29.2235	18.573	0.63555
ENSG00000155229	MMS19	35.6306	22.6416	0.635454
ENSG00000166532	RIMKLB	47.1657	29.9663	0.635341
ENSG00000105778	AVL9	18.0092	11.4408	0.635275
ENSG00000006704	GTF2IRD1	20.9118	13.2827	0.635177
ENSG00000162923	WDR26	17.6989	11.2358	0.63483
ENSG00000149311	ATM	18.6131	11.8069	0.634333
ENSG00000104835	SARS2	14.8978	9.44141	0.633745
ENSG00000140044	JDP2	14.6012	9.24017	0.632836
ENSG00000169855	ROBO1	25.9242	16.3971	0.632502
ENSG00000108932	SLC16A6	29.3056	18.4716	0.63031
ENSG00000090861	AARS	163.691	103.091	0.62979
ENSG00000197746	PSAP	239.645	150.886	0.629623
ENSG00000267322	SNHG22	60.8691	38.3005	0.629227
ENSG00000103091	WDR59	24.361	15.3251	0.629083
ENSG00000112640	PPP2R5D	23.7883	14.964	0.629049
ENSG00000112414	ADGRG6	22.1085	13.8995	0.628695
ENSG00000106771	TMEM245	23.2489	14.6087	0.628361
ENSG00000184014	DENND5A	37.5728	23.6078	0.628322
ENSG00000213401	MAGEA12	39.6153	24.8857	0.628184
ENSG00000067596	DHX8	34.2602	21.5102	0.627848
ENSG00000221420	SNORA81	24.6199	15.4551	0.627748
ENSG00000210127	MT-TA	1182.88	742.31	0.627545
ENSG00000162769	FLVCR1	16.2359	10.1757	0.626741
ENSG00000198876	DCAF12	30.5486	19.1458	0.626732
ENSG00000177508	IRX3	14.1453	8.86186	0.626488
ENSG00000127526	SLC35E1	16.2418	10.1739	0.626402
ENSG00000006194	ZNF263	17.3552	10.8662	0.626106
ENSG00000099821	POLRMT	48.6346	30.4196	0.625472
ENSG00000181555	SETD2	17.0476	10.6367	0.623941
ENSG00000170734	POLH	16.5386	10.3158	0.623741
ENSG00000109861	CTSC	103.139	64.2996	0.623427
ENSG00000162076	FLYWCH2	76.4259	47.6418	0.623372
ENSG00000009413	REV3L	22.0502	13.7275	0.622557
ENSG00000169689	CENPX	77.2724	48.0461	0.621776
ENSG00000147155	EBP	113.703	70.6538	0.621389
ENSG00000108443	RPS6KB1	24.3545	15.1291	0.621203
ENSG00000134758	RNF138	23.1161	14.3413	0.620403
ENSG00000108961	RANGRF	16.0095	9.93094	0.620315
ENSG00000047932	GOPC	15.8782	9.84783	0.620211
ENSG00000139546	TARBP2	17.8708	11.0595	0.618859
ENSG00000164219	PGGT1B	17.4281	10.7838	0.618759
ENSG00000059573	ALDH18A1	46.3388	28.6685	0.618672
ENSG00000163904	SENP2	30.6275	18.9457	0.618585
ENSG00000171634	BPTF	18.9504	11.7175	0.618325
ENSG00000068120	COASY	47.4397	29.332	0.618301
ENSG00000088992	TESC	18.404	11.3709	0.617849
ENSG00000129187	DCTD	16.3389	10.092	0.617667
ENSG00000251381	LINC00958	62.0722	38.3189	0.617328
ENSG00000170832	USP32	15.3565	9.47508	0.617008
ENSG00000163848	ZNF148	33.8046	20.8536	0.616886
ENSG00000108671	PSMD11	33.5392	20.6664	0.616186
ENSG00000205726	ITSN1	18.2782	11.2609	0.616084
ENSG00000072682	P4HA2	19.2164	11.8186	0.615027
ENSG00000135976	ANKRD36	15.2575	9.38281	0.614964
ENSG00000167986	DDB1	138.779	85.3149	0.614754
ENSG00000111799	COL12A1	42.9139	26.3764	0.614635
ENSG00000078403	MLLT10	21.6957	13.3251	0.614182
ENSG00000174437	ATP2A2	43.9467	26.9911	0.614178
ENSG00000139644	TMBIM6	422.514	259.422	0.613996
ENSG00000183955	KMT5A	31.7834	19.5148	0.613993
ENSG00000156931	VPS8	16.8974	10.3679	0.61358
ENSG00000107186	MPDZ	17.0026	10.4272	0.613271
ENSG00000103512	NOMO1	34.4357	21.1064	0.612922
ENSG00000166619	BLCAP	17.3208	10.5959	0.611744
ENSG00000136840	ST6GALNAC4	15.4696	9.46089	0.611579
ENSG00000089127	OAS1	19.044	11.6311	0.610749
ENSG00000115234	SNX17	27.524	16.7935	0.61014
ENSG00000006744	ELAC2	56.1191	34.1948	0.609326
ENSG00000114999	TTL	35.328	21.526	0.609318
ENSG00000099995	SF3A1	35.1693	21.4231	0.609142
ENSG00000238795	SCARNA12	1394.68	849.157	0.608854
ENSG00000164818	DNAAF5	22.5739	13.7417	0.608743
ENSG00000157326	DHRS4	14.7305	8.9664	0.608696
ENSG00000137776	SLTM	41.0962	25.013	0.608645
ENSG00000164327	RICTOR	40.2762	24.4681	0.607508
ENSG00000092931	MFSD11	46.3134	28.113	0.607017
ENSG00000095319	NUP188	28.3323	17.1936	0.606855
ENSG00000176974	SHMT1	36.2276	21.9846	0.606847
ENSG00000119707	RBM25	22.6638	13.7366	0.606103
ENSG00000181274	FRAT2	18.7594	11.3576	0.605435
ENSG00000248098	BCKDHA	32.4173	19.6141	0.60505
ENSG00000100296	THOC5	29.9065	18.0842	0.604691
ENSG00000143776	CDC42BPA	18.2642	11.0427	0.604609
ENSG00000130706	ADRM1	33.0886	20.0043	0.604568
ENSG00000142192	APP	78.71	47.5519	0.604141
ENSG00000117360	PRPF3	33.0512	19.9675	0.604138
ENSG00000111669	TPI1	738.727	446.148	0.603942
ENSG00000122952	ZWINT	56.0943	33.868	0.603769
ENSG00000141127	PRPSAP2	14.3117	8.62014	0.602314
ENSG00000164253	WDR41	46.285	27.8644	0.602018
ENSG00000277693	AP003900.1	16.233	9.76758	0.601711
ENSG00000085063	CD59	179.109	107.75	0.601589
ENSG00000120254	MTHFD1L	30.2737	18.2119	0.601575
ENSG00000104824	HNRNPL	148.354	89.2445	0.601565
ENSG00000123352	SPATS2	17.3448	10.432	0.601448
ENSG00000111300	NAA25	33.5046	20.1463	0.6013
ENSG00000161526	SAP30BP	46.7182	28.0819	0.601091
ENSG00000160799	CCDC12	18.6804	11.221	0.600683
ENSG00000140598	EFL1	15.7038	9.42584	0.600227
ENSG00000131467	PSME3	40.5906	24.3393	0.599629
ENSG00000177200	CHD9	17.9622	10.7635	0.599231
ENSG00000187555	USP7	39.1394	23.452	0.599192
ENSG00000124333	VAMP7	23.96	14.3534	0.599057
ENSG00000153767	GTF2E1	17.0182	10.1948	0.599053
ENSG00000171853	TRAPPC12	19.6348	11.7609	0.598982
ENSG00000115839	RAB3GAP1	19.6468	11.7623	0.598688
ENSG00000162959	MEMO1	24.9814	14.9529	0.598561
ENSG00000164733	CTSB	39.1792	23.4337	0.598116
ENSG00000072274	TFRC	106.071	63.4045	0.597755
ENSG00000172270	BSG	423.969	253.247	0.597324
ENSG00000164823	OSGIN2	15.5606	9.29144	0.597113
ENSG00000112667	DNPH1	76.7506	45.7934	0.596652
ENSG00000140795	MYLK3	41.0758	24.4886	0.596181
ENSG00000124228	DDX27	20.3478	12.0926	0.594295
ENSG00000104687	GSR	35.7837	21.2653	0.594273
ENSG00000243989	ACY1	33.6468	19.9718	0.593572
ENSG00000258890	CEP95	24.2313	14.3828	0.593563
ENSG00000145907	G3BP1	87.231	51.7683	0.593462
ENSG00000183207	RUVBL2	92.084	54.6212	0.593167
ENSG00000099203	TMED1	16.1459	9.56377	0.592334
ENSG00000009307	CSDE1	441.078	260.987	0.591703
ENSG00000198887	SMC5	21.699	12.8368	0.591585
ENSG00000130640	TUBGCP2	18.7236	11.0742	0.591457
ENSG00000136026	CKAP4	28.0597	16.5939	0.591378
ENSG00000155287	SLC25A28	20.932	12.3728	0.591095
ENSG00000070950	RAD18	16.0152	9.46575	0.591048
ENSG00000050748	MAPK9	26.2303	15.503	0.591034
ENSG00000101057	MYBL2	55.2764	32.6633	0.590909
ENSG00000087111	PIGS	32.1778	19.0027	0.590553
ENSG00000206838	SNORA5A	20.9992	12.3628	0.588727
ENSG00000135018	UBQLN1	59.7085	35.147	0.588643
ENSG00000113648	H2AFY	77.6145	45.6256	0.587849
ENSG00000164292	RHOBTB3	45.1149	26.5082	0.587571
ENSG00000197563	PIGN	20.6236	12.1139	0.58738
ENSG00000122566	HNRNPA2B1	144.15	84.6566	0.587281
ENSG00000163812	ZDHHC3	39.1469	22.9779	0.586966
ENSG00000140612	SEC11A	177.664	104.019	0.585482
ENSG00000104522	TSTA3	38.1812	22.3331	0.584924
ENSG00000168710	AHCYL1	62.7942	36.6822	0.584165
ENSG00000176101	SSNA1	29.2187	17.0586	0.583825
ENSG00000165644	COMTD1	21.9391	12.8023	0.583538
[truncated: 3,654 more rows]

## Sheet: HeLa Rep1 (A-Tailing + LiCl)
Ensembl ID	Gene	Rep1 Control LiCl RPKM	Rep1 A-tailing + RNaseR LiCl RPKM	RPKM ratio (A-tailing + RNase R/Control)
ENSG00000277437	MIR3687-1	25.6908	1007.11	39.2012
ENSG00000264063	MIR3687-2	25.6908	1007.11	39.2012
ENSG00000227195	MIR663AHG	16.2489	521.273	32.0805
ENSG00000212607	SNORA3B	50.1822	1131.32	22.5442
ENSG00000281010	snoR1	46.9556	1058.18	22.5358
ENSG00000212158	SNORD66	19.3266	291.393	15.0773
ENSG00000201302	SNORA65	324.4	3564.56	10.9882
ENSG00000201104	RNU6-11P	40.7688	366.5	8.98972
ENSG00000199562	RNU6-37P	40.7688	366.5	8.98972
ENSG00000206899	RNU6-36P	40.2913	360.075	8.93679
ENSG00000207524	RNU6-33P	39.1018	348.846	8.92148
ENSG00000207507	RNU6-9	41.8464	369.411	8.82778
ENSG00000206932	RNU6-4P	41.8464	367.124	8.77313
ENSG00000206625	RNU6-1	41.8464	367.124	8.77313
ENSG00000272055	RNU6-6P	41.5936	364.837	8.77147
ENSG00000207264	RNU6-15P	31.4946	274.261	8.70819
ENSG00000207357	RNU6-2	42.352	368.648	8.70438
ENSG00000207041	RNU6-3P	42.352	367.124	8.6684
ENSG00000206965	RNU6-5P	42.6048	368.648	8.65273
ENSG00000202337	RNU6-8	42.998	367.124	8.53816
ENSG00000201654	RNU6-7	43.2508	367.886	8.50588
ENSG00000200983	SNORA3A	275.307	2207.17	8.01712
ENSG00000210151	MT-TS1	58.3815	440.118	7.53866
ENSG00000210825	SNORA40	177.932	1287.3	7.23479
ENSG00000206834	SNORA1	18.4002	133.065	7.23171
ENSG00000281808	SNORA17	14.1297	94.6733	6.70031
ENSG00000238363	SNORA13	49.7403	320.433	6.44212
ENSG00000201785	SNORD117	19.3266	116.557	6.03091
ENSG00000182095	TNRC18	15.8949	89.9579	5.65954
ENSG00000200169	RNU5D-1	1002.31	5537.35	5.52459
ENSG00000178209	PLEC	29.0406	160.209	5.51672
ENSG00000277947	SNORD3D	503.315	2734.64	5.43326
ENSG00000196418	ZNF124	19.0534	96.9648	5.08911
ENSG00000202363	SNORA62	39.9279	195.292	4.89112
ENSG00000206760	SNORA6	20.2742	98.9245	4.87933
ENSG00000213468	FIRRE	20.698	99.779	4.82071
ENSG00000177728	TMEM94	17.7393	85.0162	4.79253
ENSG00000208308	SNORA40B	24.0612	109.16	4.53676
ENSG00000199293	SNORA21	649.829	2929.73	4.50846
ENSG00000258186	SLC7A5P2	30.0857	134.957	4.48575
ENSG00000105722	ERF	20.0712	89.937	4.4809
ENSG00000206885	SNORA75	30.4419	134.635	4.42269
ENSG00000283907	AD000090.1	78.8639	345.511	4.3811
ENSG00000251562	MALAT1	5443.11	23748.5	4.36304
ENSG00000180900	SCRIB	19.6023	85.2856	4.3508
ENSG00000281394	SCARNA4	68.1509	296.334	4.3482
ENSG00000141456	PELP1	19.2186	83.2167	4.33001
ENSG00000130559	CAMSAP1	14.9887	62.9904	4.20253
ENSG00000177225	GATD1	20.4556	85.0489	4.15773
ENSG00000210184	MT-TS2	181.473	729.633	4.02061
ENSG00000099864	PALM	16.2609	65.1685	4.00768
ENSG00000141985	SH3GL1	15.4024	61.447	3.98944
ENSG00000136830	FAM129B	35.2324	140.505	3.98795
ENSG00000104897	SF3A2	14.2115	56.66	3.98691
ENSG00000201129	SNORA58B	38.1638	149.782	3.92471
ENSG00000197381	ADARB1	14.3838	55.5768	3.86385
ENSG00000263776	SNORA4	58.2108	222.246	3.81795
ENSG00000200463	SNORD118	571.607	2174.25	3.80375
ENSG00000223509	AC135983.2	16.9696	63.4417	3.73855
ENSG00000109762	SNX25	16.1772	60.0576	3.71248
ENSG00000063245	EPN1	15.3071	56.3527	3.68147
ENSG00000199477	SNORA31	68.8121	251.965	3.66164
ENSG00000105926	MPP6	21.2239	76.9624	3.62621
ENSG00000164889	SLC4A2	48.1085	171.689	3.56879
ENSG00000160685	ZBTB7B	18.9505	67.4217	3.55778
ENSG00000142949	PTPRF	36.2073	128.023	3.53583
ENSG00000141524	TMC6	29.5617	103.984	3.51752
ENSG00000206838	SNORA5A	81.3983	285.257	3.50446
ENSG00000235408	SNORA71B	191.537	670.983	3.50315
ENSG00000130702	LAMA5	14.5114	50.2805	3.4649
ENSG00000206622	SNORA69	16.2688	55.4739	3.40983
ENSG00000209482	SNORD83A	143.001	479.127	3.35052
ENSG00000130522	JUND	17.5026	58.435	3.33865
ENSG00000275023	MLLT6	23.3379	76.6848	3.28585
ENSG00000005007	UPF1	16.0947	52.7303	3.27625
ENSG00000004975	DVL2	18.6297	61.0356	3.27625
ENSG00000140332	TLE3	21.5351	70.4635	3.27203
ENSG00000196498	NCOR2	16.344	52.8783	3.23533
ENSG00000142599	RERE	18.5457	59.5658	3.21184
ENSG00000283958	MIR1248	242.95	770.161	3.17004
ENSG00000100242	SUN2	17.728	56.1034	3.16468
ENSG00000130511	SSBP4	32.807	103.683	3.16039
ENSG00000037757	MRI1	21.58	68.0007	3.1511
ENSG00000167962	ZNF598	23.4391	73.7969	3.14845
ENSG00000140564	FURIN	76.3411	239.605	3.13861
ENSG00000169710	FASN	89.5438	278.867	3.11431
ENSG00000100083	GGA1	14.4453	44.8801	3.1069
ENSG00000127564	PKMYT1	25.5546	79.3803	3.1063
ENSG00000184363	PKP3	17.5265	53.761	3.06741
ENSG00000107816	LZTS2	18.6908	57.0761	3.0537
ENSG00000238531	SNORD105B	16.4756	49.6815	3.01546
ENSG00000210195	MT-TT	35.5816	107.295	3.01546
ENSG00000209082	MT-TL1	20.4249	61.5905	3.01546
ENSG00000202031	SNORD38A	27.4123	82.6607	3.01546
ENSG00000161091	MFSD12	34.3382	103.137	3.00356
ENSG00000182087	TMEM259	34.8172	104.442	2.99972
ENSG00000072310	SREBF1	41.5316	124.48	2.99724
ENSG00000204469	PRRC2A	23.3036	69.7427	2.99279
ENSG00000141522	ARHGDIA	59.995	178.838	2.98088
ENSG00000204580	DDR1	66.812	198.318	2.9683
ENSG00000132361	CLUH	48.7033	143.825	2.95309
ENSG00000249859	PVT1	31.5618	92.8254	2.94107
ENSG00000182378	PLCXD1	27.3147	79.3865	2.90637
ENSG00000102882	MAPK3	18.3526	53.2984	2.90413
ENSG00000165458	INPPL1	40.7892	118.379	2.90221
ENSG00000259952	AC009133.2	21.9074	63.3256	2.8906
ENSG00000103249	CLCN7	14.2301	41.0801	2.88685
ENSG00000159692	CTBP1	36.3377	104.445	2.87429
ENSG00000134871	COL4A2	25.9512	74.5365	2.87218
ENSG00000207067	SNORA72	44.1581	126.149	2.85676
ENSG00000237412	PRSS56	217.841	620.179	2.84693
ENSG00000141736	ERBB2	20.112	57.1227	2.84023
ENSG00000090372	STRN4	17.8875	50.6897	2.83381
ENSG00000252316	RNY4	1137.04	3221.6	2.83332
ENSG00000120071	KANSL1	17.4466	49.2075	2.82046
ENSG00000063244	U2AF2	50.5	142.2	2.81584
ENSG00000119383	PTPA	31.3103	87.8174	2.80474
ENSG00000200291	Y_RNA	14.5567	40.6557	2.79292
ENSG00000207493	SNORA46	171.289	477.778	2.78931
ENSG00000071655	MBD3	23.1456	64.0097	2.76552
ENSG00000252906	SCARNA3	20.8447	57.6185	2.76418
ENSG00000103257	SLC7A5	916.068	2531.11	2.76302
ENSG00000138386	NAB1	18.2953	50.4862	2.75952
ENSG00000243716	NPIPB5	16.5891	45.7767	2.75944
ENSG00000172530	BANP	20.0148	55.0979	2.75286
ENSG00000124782	RREB1	14.8387	40.7791	2.74816
ENSG00000173621	LRFN4	17.7329	48.7048	2.74658
ENSG00000088247	KHSRP	91.0502	249.631	2.74169
ENSG00000148341	SH3GLB2	22.8063	62.431	2.73745
ENSG00000007376	RPUSD1	16.0048	43.8054	2.73702
ENSG00000100241	SBF1	15.283	41.7975	2.7349
ENSG00000214022	REPIN1	35.7187	97.1601	2.72015
ENSG00000105726	ATP13A1	15.8523	43.1146	2.71977
ENSG00000128283	CDC42EP1	21.2174	57.5812	2.71387
ENSG00000123106	CCDC91	20.9722	56.4827	2.69322
ENSG00000132382	MYBBP1A	36.7449	98.7223	2.68669
ENSG00000160877	NACC1	35.2705	94.7207	2.68555
ENSG00000006534	ALDH3B1	22.9873	60.9214	2.65022
ENSG00000174903	RAB1B	20.625	54.6594	2.65015
ENSG00000200972	RNU5A-8P	1962.9	5197.22	2.64773
ENSG00000012171	SEMA3B	18.6994	49.451	2.64452
ENSG00000283737	AL023875.1	16.3289	43.1042	2.63975
ENSG00000140400	MAN2C1	30.2271	79.0957	2.61671
ENSG00000140688	C16orf58	17.014	44.4659	2.61349
ENSG00000123159	GIPC1	25.279	65.9741	2.60984
ENSG00000038358	EDC4	16.4819	42.9801	2.60772
ENSG00000105221	AKT2	40.9707	106.757	2.60569
ENSG00000141582	CBX4	17.036	44.3087	2.60089
ENSG00000130193	THEM6	16.5481	42.969	2.59661
ENSG00000198695	MT-ND6	31.8801	82.546	2.58926
ENSG00000149823	VPS51	28.92	74.713	2.58344
ENSG00000179134	SAMD4B	18.9131	48.7238	2.57619
ENSG00000101199	ARFGAP1	16.7135	43.0123	2.57351
ENSG00000107404	DVL1	34.2995	88.066	2.56756
ENSG00000141526	SLC16A3	161.021	412.752	2.56334
ENSG00000130119	GNL3L	19.3615	49.4833	2.55576
ENSG00000209480	SNORD83B	73.9641	188.506	2.54861
ENSG00000221420	SNORA81	482.52	1217.12	2.52242
ENSG00000185359	HGS	51.0225	128.552	2.51952
ENSG00000181192	DHTKD1	39.0197	98.1716	2.51595
ENSG00000269858	EGLN2	15.1261	38.043	2.51506
ENSG00000200913	SNORD46	303.882	763.621	2.51289
ENSG00000200785	SNORD8	54.6983	137.451	2.51289
ENSG00000200534	SNORA33	58.9818	148.215	2.51289
ENSG00000206903	SNORA24B	14.3378	36.0292	2.51288
ENSG00000199753	SNORD104	164.474	413.304	2.51288
ENSG00000258048	AC073569.2	14.5745	36.5209	2.50581
ENSG00000116337	AMPD2	19.889	49.8115	2.50447
ENSG00000125520	SLC2A4RG	25.577	64.0126	2.50274
ENSG00000136877	FPGS	19.8869	49.6856	2.49841
ENSG00000173898	SPTBN2	16.2417	40.5555	2.497
ENSG00000278274	SNORA61	901.025	2247.43	2.4943
ENSG00000125746	EML2	78.0198	194.528	2.49332
ENSG00000207523	SNORA66	104.002	259.074	2.49105
ENSG00000013573	DDX11	33.9994	84.3875	2.48203
ENSG00000100065	CARD10	14.6066	36.1967	2.47811
ENSG00000210112	MT-TM	342.446	844.883	2.4672
ENSG00000106261	ZKSCAN1	14.9242	36.7771	2.46426
ENSG00000130508	PXDN	21.3953	52.662	2.46138
ENSG00000062822	POLD1	26.5971	65.3674	2.45769
ENSG00000198910	L1CAM	33.6782	82.7104	2.4559
ENSG00000116871	MAP7D1	15.4568	37.8381	2.44799
ENSG00000087152	ATXN7L3	14.3036	34.8638	2.43741
ENSG00000082996	RNF13	32.4001	78.9293	2.43608
ENSG00000182979	MTA1	32.7696	79.462	2.42487
ENSG00000177106	EPS8L2	15.7453	38.093	2.41933
ENSG00000060491	OGFR	18.2448	44.0754	2.41578
ENSG00000222365	SNORD12B	46.9152	113.177	2.41237
ENSG00000221241	SNORD88A	46.9152	113.177	2.41237
ENSG00000103335	PIEZO1	78.3873	188.652	2.40667
ENSG00000196547	MAN2A2	15.556	37.3716	2.40239
ENSG00000125755	SYMPK	15.5117	37.2381	2.40065
ENSG00000213923	CSNK1E	90.4305	215.896	2.38742
ENSG00000184216	IRAK1	33.1104	78.6065	2.37407
ENSG00000090447	TFAP4	14.7135	34.8634	2.36948
ENSG00000032444	PNPLA6	16.8372	39.7546	2.36112
ENSG00000153046	CDYL	46.9915	110.943	2.36092
ENSG00000108262	GIT1	22.2842	52.5475	2.35806
ENSG00000275719	AC008622.2	28.7973	67.8012	2.35443
ENSG00000160803	UBQLN4	15.9802	37.5299	2.34853
ENSG00000277194	SNORD22	513.444	1205.8	2.34845
ENSG00000207475	SNORA80E	54.7955	128.515	2.34536
ENSG00000005884	ITGA3	17.3806	40.5854	2.3351
ENSG00000178921	PFAS	35.6262	82.598	2.31846
ENSG00000196576	PLXNB2	31.4552	72.793	2.31418
ENSG00000196411	EPHB4	16.0738	37.1831	2.31327
ENSG00000100350	FOXRED2	16.8887	39.0435	2.31181
ENSG00000133612	AGAP3	23.4421	54.0611	2.30615
ENSG00000014216	CAPN1	17.4277	40.1873	2.30594
ENSG00000188818	ZDHHC11	17.6395	40.6739	2.30584
ENSG00000131165	CHMP1A	19.4317	44.7957	2.30529
ENSG00000105701	FKBP8	92.9316	214.129	2.30416
ENSG00000173227	SYT12	17.2148	39.6177	2.30137
ENSG00000171456	ASXL1	31.2437	71.7041	2.29499
ENSG00000176619	LMNB2	21.3063	48.8969	2.29495
ENSG00000161996	WDR90	16.0495	36.6854	2.28577
ENSG00000270103	AL360012.1	1371.64	3134.53	2.28524
ENSG00000202444	RNU5E-6P	1555.72	3540.45	2.27576
ENSG00000123143	PKN1	30.0622	68.3534	2.27373
ENSG00000247077	PGAM5	53.1498	120.751	2.2719
ENSG00000021762	OSBPL5	25.5221	57.9787	2.27171
ENSG00000173153	ESRRA	20.9608	47.5174	2.26697
ENSG00000104805	NUCB1	52.0858	118.033	2.26613
ENSG00000210135	MT-TN	549.36	1242.43	2.2616
ENSG00000105323	HNRNPUL1	58.9504	133.244	2.26027
ENSG00000181090	EHMT1	15.3277	34.6014	2.25744
ENSG00000161714	PLCD3	31.0217	70.0253	2.2573
ENSG00000204463	BAG6	47.2304	106.467	2.2542
ENSG00000116675	DNAJC6	20.4712	46.1007	2.25198
ENSG00000105676	ARMC6	22.4571	50.4903	2.2483
ENSG00000100226	GTPBP1	22.3824	50.3162	2.24803
ENSG00000002834	LASP1	25.0575	56.3058	2.24706
ENSG00000123358	NR4A1	15.4002	34.5716	2.24488
ENSG00000110422	HIPK3	20.4213	45.7748	2.24152
ENSG00000207392	SNORA20	162.688	364.43	2.24005
ENSG00000078808	SDF4	28.4978	63.761	2.2374
ENSG00000271798	SNORA51	34.6516	77.0911	2.22475
ENSG00000130309	COLGALT1	36.6463	81.5107	2.22425
ENSG00000214717	ZBED1	19.4698	43.2864	2.22326
ENSG00000185864	NPIPB4	15.2039	33.7889	2.22238
ENSG00000163930	BAP1	20.7241	46.041	2.22162
ENSG00000103495	MAZ	62.914	139.764	2.22151
ENSG00000104812	GYS1	24.0186	53.273	2.21799
ENSG00000069011	PITX1	31.2283	69.2171	2.21649
ENSG00000251733	SCARNA8	35.8444	79.2642	2.21134
ENSG00000104731	KLHDC4	37.1533	81.9503	2.20573
ENSG00000142453	CARM1	14.2128	31.2927	2.20173
ENSG00000200156	RNU5B-1	4798.36	10544.7	2.19756
ENSG00000105426	PTPRS	26.297	57.7485	2.19601
ENSG00000185122	HSF1	27.3795	60.0357	2.19272
ENSG00000089351	GRAMD1A	25.052	54.908	2.19176
ENSG00000030582	GRN	80.9095	177.251	2.19073
ENSG00000106290	TAF6	22.4971	49.259	2.18957
ENSG00000130338	TULP4	18.2871	39.9807	2.18628
ENSG00000183010	PYCR1	160.258	349.529	2.18104
ENSG00000100243	CYB5R3	25.7872	56.1845	2.17877
ENSG00000260466	AC126696.2	18.8283	40.9968	2.1774
ENSG00000142178	SIK1	43.6772	95.0646	2.17653
ENSG00000068137	PLEKHH3	15.6976	34.153	2.17568
ENSG00000199673	SNORD16	230.561	500.604	2.17124
ENSG00000171298	GAA	14.878	32.1638	2.16184
ENSG00000204054	LINC00963	21.7144	46.6516	2.14842
ENSG00000106638	TBL2	18.5834	39.7637	2.13974
ENSG00000114650	SCAP	19.6503	41.9067	2.13262
ENSG00000167700	MFSD3	16.9149	36.0671	2.13227
ENSG00000172009	THOP1	84.3051	179	2.12324
ENSG00000205664	BX890604.1	17.9924	38.0762	2.11624
ENSG00000104964	AES	157.261	330.797	2.10349
ENSG00000141994	DUS3L	22.3784	47.0382	2.10195
ENSG00000164897	TMUB1	15.1625	31.8655	2.1016
ENSG00000128487	SPECC1	88.1066	184.817	2.09765
ENSG00000123066	MED13L	22.2351	46.6276	2.09703
ENSG00000184640	SEPT9	63.311	132.695	2.09592
ENSG00000130723	PRRC2B	63.5444	133.093	2.09449
ENSG00000129245	FXR2	23.2475	48.6887	2.09436
ENSG00000133275	CSNK1G2	33.4449	69.927	2.09081
ENSG00000196924	FLNA	118.856	247.42	2.08168
ENSG00000114631	PODXL2	47.1304	98.0654	2.08072
ENSG00000225151	GOLGA2P7	18.4835	38.4101	2.07808
ENSG00000155506	LARP1	52.6253	109.26	2.07619
ENSG00000184897	H1FX	30.5402	63.4063	2.07616
ENSG00000185324	CDK10	20.9495	43.4307	2.07311
ENSG00000100258	LMF2	14.5035	30.0336	2.07078
ENSG00000071626	DAZAP1	63.4381	131.285	2.0695
ENSG00000207051	SNORA27	297.132	613.812	2.06579
ENSG00000171246	NPTX1	102.237	210.414	2.0581
ENSG00000167543	TP53I13	15.3315	31.5491	2.0578
ENSG00000172046	USP19	22.7829	46.8556	2.05661
ENSG00000235173	HGH1	17.0074	34.9114	2.05272
ENSG00000172725	CORO1B	24.1564	49.5682	2.05197
ENSG00000106397	PLOD3	24.2795	49.7824	2.05039
ENSG00000170638	TRABD	15.9857	32.7721	2.05009
ENSG00000231925	TAPBP	17.7968	36.3525	2.04264
ENSG00000255769	GOLGA2P10	14.9076	30.4379	2.04177
ENSG00000173402	DAG1	39.5201	80.6731	2.04132
ENSG00000153317	ASAP1	15.613	31.8401	2.03933
ENSG00000163374	YY1AP1	28.3788	57.7882	2.03632
ENSG00000008130	NADK	19.1251	38.9393	2.03603
ENSG00000274276	CBSL	39.013	79.4087	2.03544
ENSG00000183576	SETD3	23.1752	47.1693	2.03534
ENSG00000199568	RNU5A-1	9054.43	18405.2	2.03273
ENSG00000182446	NPLOC4	36.2038	73.5005	2.03019
ENSG00000109062	SLC9A3R1	36.103	73.2519	2.02897
ENSG00000105647	PIK3R2	15.3519	31.0841	2.02477
ENSG00000140859	KIFC3	37.9345	76.7495	2.02321
ENSG00000140983	RHOT2	17.2904	34.9613	2.02201
ENSG00000141959	PFKL	51.0735	103.173	2.02009
ENSG00000231864	AL807752.3	16.6159	33.4318	2.01204
ENSG00000197226	TBC1D9B	34.7468	69.8606	2.01056
ENSG00000196961	AP2A1	18.8465	37.78	2.00462
ENSG00000112877	CEP72	22.8052	45.6343	2.00105
ENSG00000159335	PTMS	56.8018	113.591	1.99978
ENSG00000176715	ACSF3	25.5265	50.8858	1.99345
ENSG00000065717	TLE2	18.9141	37.6925	1.99283
ENSG00000160200	CBS	52.9181	105.357	1.99094
ENSG00000128928	IVD	24.2669	48.2775	1.98944
ENSG00000075618	FSCN1	57.4837	114.346	1.98919
ENSG00000212588	SNORA26	136.552	271.392	1.98746
ENSG00000102854	MSLN	43.6284	86.5358	1.98347
ENSG00000176014	TUBB6	87.2894	173.095	1.983
ENSG00000198952	SMG5	21.2836	42.1488	1.98034
ENSG00000105397	TYK2	24.4564	48.4245	1.98003
ENSG00000141564	RPTOR	24.4178	48.3436	1.97985
ENSG00000095906	NUBP2	33.4472	66.1223	1.97692
ENSG00000141696	P3H4	23.1383	45.6171	1.9715
ENSG00000100359	SGSM3	23.7172	46.7166	1.96974
ENSG00000125967	NECAB3	26.7926	52.7472	1.96872
ENSG00000172889	EGFL7	19.0868	37.4962	1.96451
ENSG00000115275	MOGS	15.4376	30.279	1.96138
ENSG00000141002	TCF25	58.2057	114.117	1.96058
ENSG00000158747	NBL1	17.31	33.8869	1.95765
ENSG00000199631	SNORD33	508.854	995.355	1.95607
ENSG00000130402	ACTN4	115.691	226.03	1.95374
ENSG00000130175	PRKCSH	71.9081	140.216	1.94993
ENSG00000011304	PTBP1	127.071	247.542	1.94806
ENSG00000176155	CCDC57	21.9771	42.7894	1.947
ENSG00000127948	POR	71.8474	139.883	1.94695
ENSG00000160285	LSS	17.0263	33.0427	1.94069
ENSG00000205730	ITPRIPL2	21.4765	41.5485	1.9346
ENSG00000197912	SPG7	30.9264	59.8209	1.9343
ENSG00000125753	VASP	35.5755	68.545	1.92675
ENSG00000108819	PPP1R9B	18.643	35.9078	1.92607
ENSG00000169592	INO80E	16.5238	31.7872	1.92372
ENSG00000079805	DNM2	59.6344	114.6	1.92171
ENSG00000172037	LAMB2	54.2597	104.021	1.9171
ENSG00000169398	PTK2	86.3857	165.212	1.91249
ENSG00000132471	WBP2	17.5177	33.4794	1.91118
ENSG00000274177	AC004528.2	19.0765	36.3	1.90286
ENSG00000197785	ATAD3A	18.0515	34.2129	1.89529
ENSG00000126822	PLEKHG3	17.7645	33.6505	1.89426
ENSG00000071894	CPSF1	18.4616	34.9427	1.89272
ENSG00000214063	TSPAN4	31.29	59.1891	1.89163
ENSG00000071564	TCF3	29.0153	54.8398	1.89003
ENSG00000136840	ST6GALNAC4	17.6886	33.4176	1.88922
ENSG00000100401	RANGAP1	32.3661	60.8634	1.88047
ENSG00000183020	AP2A2	15.4802	29.1004	1.87985
ENSG00000129250	KIF1C	44.3476	83.3296	1.87901
ENSG00000166446	CDYL2	34.4164	64.6101	1.87731
ENSG00000107957	SH3PXD2A	17.3715	32.5758	1.87524
ENSG00000105223	PLD3	60.2687	112.594	1.8682
ENSG00000146540	C7orf50	15.2433	28.4623	1.8672
ENSG00000169174	PCSK9	31.7298	59.2146	1.86621
ENSG00000100364	KIAA0930	19.5721	36.4844	1.8641
ENSG00000198911	SREBF2	33.5632	62.5172	1.86267
ENSG00000111452	ADGRD1	14.8386	27.5259	1.85502
ENSG00000133243	BTBD2	25.3326	46.9682	1.85406
ENSG00000131408	NR1H2	15.6966	29.0861	1.85302
ENSG00000185813	PCYT2	18.6629	34.5442	1.85096
ENSG00000169499	PLEKHA2	21.9401	40.5903	1.85005
ENSG00000183751	TBL3	17.3811	32.0862	1.84604
ENSG00000168066	SF1	33.7848	62.3025	1.8441
ENSG00000008838	MED24	21.7711	40.1372	1.8436
ENSG00000197858	GPAA1	39.9841	73.6151	1.84111
ENSG00000133056	PIK3C2B	21.2021	39.0152	1.84016
ENSG00000130204	TOMM40	49.4573	90.5205	1.83028
ENSG00000099812	MISP	19.5517	35.7843	1.83024
ENSG00000183048	SLC25A10	33.2337	60.7626	1.82834
ENSG00000104853	CLPTM1	15.0838	27.5665	1.82756
ENSG00000210127	MT-TA	963.294	1760.47	1.82755
ENSG00000188986	NELFB	19.0722	34.7992	1.8246
ENSG00000185803	SLC52A2	28.2147	51.3854	1.82123
ENSG00000136279	DBNL	18.7667	34.129	1.81859
ENSG00000103855	CD276	31.9799	58.0972	1.81668
ENSG00000103653	CSK	18.9278	34.3804	1.8164
ENSG00000179604	CDC42EP4	27.8128	50.4634	1.81439
ENSG00000113758	DBN1	36.6353	66.3472	1.81102
ENSG00000105576	TNPO2	26.991	48.8065	1.80825
ENSG00000261236	BOP1	45.0354	81.4168	1.80784
ENSG00000108784	NAGLU	16.8228	30.3105	1.80175
ENSG00000167513	CDT1	34.2085	61.5614	1.79959
ENSG00000073111	MCM2	68.1358	122.592	1.79923
ENSG00000077044	DGKD	44.3355	79.6279	1.79603
ENSG00000115207	GTF3C2	25.1687	45.1882	1.79541
ENSG00000177302	TOP3A	22.5479	40.4345	1.79327
ENSG00000125912	NCLN	20.9517	37.5009	1.78987
ENSG00000160613	PCSK7	16.5917	29.5836	1.78304
ENSG00000162729	IGSF8	15.745	28.0408	1.78093
ENSG00000097007	ABL1	16.6056	29.5659	1.78048
ENSG00000167508	MVD	32.1044	57.1205	1.77921
ENSG00000125817	CENPB	17.2629	30.5579	1.77015
ENSG00000160789	LMNA	179.976	317.956	1.76666
ENSG00000185215	TNFAIP2	30.6071	54.0527	1.76602
ENSG00000114353	GNAI2	15.5255	27.3831	1.76375
ENSG00000116016	EPAS1	15.222	26.8414	1.76333
ENSG00000081692	JMJD4	14.2345	25.0223	1.75786
ENSG00000196517	SLC6A9	14.4249	25.3432	1.75691
ENSG00000278259	MYO19	49.6122	86.9114	1.75182
ENSG00000198786	MT-ND5	73.6916	129.036	1.75103
ENSG00000119333	WDR34	66.6024	116.499	1.74917
ENSG00000090615	GOLGA3	14.7826	25.8483	1.74856
ENSG00000196187	TMEM63A	15.6801	27.3515	1.74434
ENSG00000142634	EFHD2	27.9526	48.7444	1.74382
ENSG00000170734	POLH	15.0775	26.2738	1.74258
ENSG00000087157	PGS1	15.6846	27.3129	1.74138
ENSG00000188976	NOC2L	44.988	78.2851	1.74013
ENSG00000178927	C17orf62	19.0846	33.1287	1.73589
ENSG00000075420	FNDC3B	15.2705	26.4234	1.73036
ENSG00000141873	SLC39A3	29.9453	51.732	1.72755
ENSG00000182841	RRP7BP	19.9069	34.3166	1.72385
ENSG00000210140	MT-TC	249.071	429.18	1.72312
ENSG00000202357	Y_RNA	16.5084	28.4459	1.72312
ENSG00000282458	WASH5P	28.8195	49.5728	1.72011
ENSG00000141569	TRIM65	16.052	27.6081	1.71992
ENSG00000127054	INTS11	31.6854	54.3096	1.71403
ENSG00000109065	NAT9	18.6629	31.9397	1.7114
ENSG00000162813	BPNT1	20.5858	35.2293	1.71134
ENSG00000105135	ILVBL	32.1002	54.8403	1.70841
ENSG00000100605	ITPK1	18.8717	32.2088	1.70672
ENSG00000173801	JUP	48.0363	81.9778	1.70658
ENSG00000199347	RNU5E-1	1698.83	2894.61	1.70388
ENSG00000131748	STARD3	16.6942	28.3753	1.69971
ENSG00000011243	AKAP8L	16.5802	28.1795	1.69959
ENSG00000002822	MAD1L1	15.7327	26.7106	1.69778
ENSG00000132182	NUP210	33.2148	56.3294	1.69591
ENSG00000200314	Y_RNA	151.238	256.196	1.69399
ENSG00000173599	PC	52.907	89.5801	1.69316
ENSG00000267436	AC005786.3	20.0441	33.9256	1.69255
ENSG00000140474	ULK3	19.4582	32.8642	1.68896
ENSG00000104852	SNRNP70	76.7093	129.556	1.68892
ENSG00000204394	VARS	52.5941	88.6781	1.68608
ENSG00000131653	TRAF7	59.1298	99.512	1.68294
ENSG00000160957	RECQL4	28.3019	47.5691	1.68077
ENSG00000076706	MCAM	43.779	73.5204	1.67935
ENSG00000110092	CCND1	23.0286	38.656	1.67861
ENSG00000274523	RCC1L	19.497	32.7254	1.67848
ENSG00000039650	PNKP	19.1318	32.0449	1.67495
ENSG00000159069	FBXW5	33.206	55.5692	1.67347
ENSG00000104881	PPP1R13L	15.0057	25.1078	1.67322
ENSG00000205250	E2F4	21.2245	35.4902	1.67213
ENSG00000160972	PPP1R16A	23.5134	39.2167	1.66784
ENSG00000162714	ZNF496	14.6199	24.3733	1.66713
ENSG00000141756	FKBP10	111.608	185.014	1.65771
ENSG00000124702	KLHDC3	50.5038	83.6898	1.6571
ENSG00000214160	ALG3	33.7276	55.8586	1.65617
ENSG00000178252	WDR6	31.3254	51.8669	1.65575
ENSG00000104907	TRMT1	28.1724	46.6382	1.65546
ENSG00000166888	STAT6	25.9763	42.9733	1.65433
ENSG00000149476	TKFC	21.3243	35.271	1.65403
ENSG00000267633	AC008686.1	18.9931	31.3657	1.65143
ENSG00000214655	ZSWIM8	15.0242	24.794	1.65027
ENSG00000167670	CHAF1A	29.8499	49.2383	1.64953
ENSG00000249731	AC126768.3	19.8782	32.6966	1.64485
ENSG00000089154	GCN1	49.3798	81.1382	1.64315
ENSG00000099821	POLRMT	33.9886	55.822	1.64237
ENSG00000204842	ATXN2	24.1049	39.5797	1.64198
ENSG00000167674	HDGFL2	20.9993	34.3916	1.63775
ENSG00000123146	ADGRE5	15.6641	25.6433	1.63707
ENSG00000128973	CLN6	22.0394	36.0338	1.63497
ENSG00000172819	RARG	15.8296	25.8618	1.63376
ENSG00000069869	NEDD4	43.2059	70.5163	1.6321
ENSG00000197694	SPTAN1	54.8631	89.5216	1.63173
ENSG00000089693	MLF2	75.0686	122.268	1.62875
ENSG00000132600	PRMT7	55.9661	91.1054	1.62787
ENSG00000136270	TBRG4	65.6909	106.804	1.62586
ENSG00000253981	ALG1L13P	17.4896	28.4207	1.62501
ENSG00000113645	WWC1	15.7386	25.5405	1.62279
ENSG00000007264	MATK	33.433	54.0075	1.61539
ENSG00000090316	MAEA	15.9868	25.801	1.61389
ENSG00000072864	NDE1	15.5043	25.016	1.61349
ENSG00000115935	WIPF1	15.0095	24.2144	1.61327
ENSG00000242294	STAG3L5P	22.2342	35.7645	1.60854
ENSG00000133315	MACROD1	65.3744	104.762	1.60249
ENSG00000199363	SNORA63	18.0255	28.8233	1.59903
ENSG00000171223	JUNB	19.5095	31.1779	1.59809
ENSG00000065268	WDR18	15.9729	25.5141	1.59734
ENSG00000068489	PRR11	15.4174	24.596	1.59534
ENSG00000167491	GATAD2A	25.9641	41.4111	1.59494
ENSG00000162144	CYB561A3	18.6391	29.7164	1.5943
ENSG00000177963	RIC8A	23.1822	36.917	1.59247
ENSG00000127191	TRAF2	21.8624	34.7959	1.59159
ENSG00000156273	BACH1	23.3147	37.0978	1.59118
ENSG00000168255	POLR2J3	32.9161	52.3748	1.59116
ENSG00000130706	ADRM1	30.3164	48.1941	1.5897
ENSG00000167601	AXL	15.5546	24.6978	1.58781
ENSG00000109685	NSD2	30.2837	48.0812	1.58769
ENSG00000197879	MYO1C	56.3749	89.2943	1.58394
ENSG00000160211	G6PD	23.2162	36.7693	1.58378
ENSG00000082641	NFE2L1	38.1762	60.3907	1.58189
ENSG00000152078	TMEM56	18.3573	28.9467	1.57685
ENSG00000084774	CAD	32.245	50.8078	1.57568
ENSG00000207445	SNORD15B	1406.78	2215.8	1.57509
ENSG00000198056	PRIM1	25.7064	40.4769	1.57458
ENSG00000166340	TPP1	16.1732	25.4634	1.57442
ENSG00000134758	RNF138	25.5538	40.1702	1.57199
ENSG00000139629	GALNT6	19.5312	30.695	1.57159
ENSG00000172893	DHCR7	16.4291	25.8002	1.5704
ENSG00000001629	ANKIB1	21.9735	34.4467	1.56765
ENSG00000160216	AGPAT3	14.7	23.0413	1.56744
ENSG00000099817	POLR2E	73.327	114.877	1.56664
ENSG00000204351	SKIV2L	23.5659	36.8565	1.56398
ENSG00000149182	ARFGAP2	26.2955	41.0948	1.56281
ENSG00000167671	UBXN6	29.6339	46.3032	1.56251
ENSG00000272114	AL136131.3	75.066	117.151	1.56064
ENSG00000070423	RNF126	15.4743	24.1394	1.55997
ENSG00000134013	LOXL2	20.0741	31.2837	1.55841
ENSG00000105953	OGDH	32.4231	50.5182	1.55809
ENSG00000198925	ATG9A	17.9871	28.0209	1.55783
ENSG00000167693	NXN	15.7605	24.5018	1.55463
ENSG00000048828	FAM120A	40.1948	62.4356	1.55333
ENSG00000149179	C11orf49	15.9316	24.6565	1.54765
ENSG00000114107	CEP70	16.0496	24.8079	1.5457
ENSG00000105486	LIG1	29.649	45.8154	1.54526
ENSG00000076604	TRAF4	49.3034	76.0735	1.54297
ENSG00000215252	GOLGA8B	16.4552	25.3669	1.54157
ENSG00000163520	FBLN2	18.8368	29.0053	1.53982
ENSG00000151292	CSNK1G3	19.8489	30.5077	1.537
ENSG00000160049	DFFA	24.6799	37.8734	1.53458
ENSG00000204525	HLA-C	24.3415	37.333	1.53372
ENSG00000164896	FASTK	25.037	38.3793	1.5329
ENSG00000183856	IQGAP3	17.3181	26.5412	1.53257
ENSG00000023191	RNH1	36.899	56.4103	1.52878
ENSG00000108669	CYTH1	15.3047	23.3863	1.52805
ENSG00000179115	FARSA	46.5108	70.9191	1.52479
ENSG00000117984	CTSD	26.4416	40.2944	1.5239
ENSG00000160917	CPSF4	20.1032	30.6161	1.52295
ENSG00000092203	TOX4	16.9191	25.7599	1.52253
ENSG00000099991	CABIN1	15.7832	23.9912	1.52005
ENSG00000082805	ERC1	21.2933	32.3117	1.51746
ENSG00000160209	PDXK	91.2296	138.279	1.51573
ENSG00000105339	DENND3	16.2985	24.7037	1.5157
ENSG00000174197	MGA	32.757	49.568	1.5132
ENSG00000161904	LEMD2	16.0219	24.2199	1.51167
ENSG00000141568	FOXK2	30.0686	45.4161	1.51042
ENSG00000173894	CBX2	20.4639	30.8668	1.50835
ENSG00000264994	SNORD92	24.5364	36.9943	1.50773
ENSG00000210176	MT-TH	58.3815	88.0236	1.50773
ENSG00000210107	MT-TQ	48.5518	73.2032	1.50773
ENSG00000156958	GALK2	19.7926	29.7866	1.50494
ENSG00000143537	ADAM15	98.4728	147.778	1.5007
ENSG00000167747	C19orf48	68.6525	102.923	1.49919
ENSG00000167930	FAM234A	19.8906	29.7918	1.49778
ENSG00000167123	CERCAM	20.5472	30.7554	1.49682
ENSG00000165689	SDCCAG3	45.3903	67.8334	1.49445
ENSG00000168502	MTCL1	28.9564	43.2454	1.49347
ENSG00000177084	POLE	29.8765	44.6183	1.49342
ENSG00000188153	COL4A5	22.2848	33.1743	1.48865
ENSG00000101849	TBL1X	15.5541	23.1366	1.48749
ENSG00000100304	TTLL12	32.4139	48.2084	1.48728
ENSG00000125505	MBOAT7	19.7314	29.3383	1.48688
ENSG00000105983	LMBR1	22.0708	32.736	1.48323
ENSG00000160691	SHC1	43.2333	64.1227	1.48318
ENSG00000163050	COQ8A	21.9672	32.5291	1.4808
ENSG00000156787	TBC1D31	18.1666	26.8879	1.48007
ENSG00000143321	HDGF	215.83	318.082	1.47376
ENSG00000116688	MFN2	27.5642	40.6227	1.47375
ENSG00000106348	IMPDH1	28.4061	41.8559	1.47348
ENSG00000183258	DDX41	43.4391	63.9613	1.47244
ENSG00000125651	GTF2F1	34.7209	51.105	1.47188
ENSG00000126453	BCL2L12	14.2194	20.9169	1.47101
ENSG00000185624	P4HB	430.797	632.296	1.46774
ENSG00000123908	AGO2	45.2906	66.3853	1.46576
ENSG00000114738	MAPKAPK3	21.9734	32.1947	1.46517
ENSG00000171163	ZNF692	16.6447	24.382	1.46485
ENSG00000130164	LDLR	26.4941	38.7203	1.46147
ENSG00000144645	OSBPL10	23.7418	34.6799	1.46071
ENSG00000108604	SMARCD2	23.2016	33.8893	1.46064
ENSG00000225830	ERCC6	15.8844	23.133	1.45633
ENSG00000275993	CU639417.2	40.3664	58.7542	1.45552
ENSG00000138074	SLC5A6	15.7201	22.8496	1.45353
ENSG00000169696	ASPSCR1	27.855	40.4656	1.45272
ENSG00000198355	PIM3	20.0035	29.0353	1.45151
ENSG00000130810	PPAN	28.8527	41.835	1.44995
ENSG00000100461	RBM23	20.6553	29.8891	1.44704
ENSG00000137497	NUMA1	32.371	46.832	1.44673
ENSG00000116584	ARHGEF2	40.9028	59.1648	1.44647
ENSG00000162073	PAQR4	23.178	33.4957	1.44515
ENSG00000103064	SLC7A6	36.7925	53.1147	1.44363
ENSG00000140854	KATNB1	16.6487	23.9958	1.4413
ENSG00000196365	LONP1	111.218	159.788	1.43671
ENSG00000038382	TRIO	30.4754	43.7384	1.4352
ENSG00000108591	DRG2	16.6171	23.8186	1.43338
ENSG00000141295	SCRN2	15.2241	21.8017	1.43205
ENSG00000175931	UBE2O	14.1909	20.2822	1.42924
ENSG00000065000	AP3D1	20.3579	29.0899	1.42892
ENSG00000109184	DCUN1D4	18.9888	27.1115	1.42776
ENSG00000087077	TRIP6	36.5145	52.1087	1.42707
ENSG00000167323	STIM1	14.1527	20.182	1.42602
ENSG00000130816	DNMT1	71.29	101.629	1.42557
ENSG00000052749	RRP12	15.289	21.7922	1.42535
ENSG00000126012	KDM5C	30.9293	44.0277	1.42349
ENSG00000153395	LPCAT1	36.8118	52.3654	1.42252
ENSG00000105447	GRWD1	15.1442	21.5339	1.42192
ENSG00000172890	NADSYN1	14.2539	20.251	1.42073
ENSG00000104419	NDRG1	178.153	252.487	1.41725
ENSG00000104969	SGTA	14.1593	20.0416	1.41544
ENSG00000207344	SNORA22C	53.8989	76.2896	1.41542
ENSG00000160447	PKN3	16.0349	22.6731	1.41398
ENSG00000162878	PKDCC	38.7951	54.8506	1.41385
ENSG00000140632	GLYR1	25.8486	36.5251	1.41304
ENSG00000171316	CHD7	16.709	23.5957	1.41216
ENSG00000064545	TMEM161A	21.4781	30.3235	1.41183
ENSG00000161013	MGAT4B	46.6039	65.6695	1.4091
ENSG00000100335	MIEF1	39.5923	55.7862	1.40902
ENSG00000100345	MYH9	68.7874	96.8356	1.40775
ENSG00000185298	CCDC137	14.8459	20.8922	1.40727
ENSG00000136021	SCYL2	17.4013	24.4794	1.40676
ENSG00000038295	TLL1	22.3573	31.4475	1.40659
ENSG00000131149	GSE1	14.3032	20.1066	1.40574
ENSG00000161888	SPC24	44.6419	62.7328	1.40524
ENSG00000267757	EML2-AS1	22.7178	31.9163	1.4049
ENSG00000161638	ITGA5	20.0359	28.105	1.40273
ENSG00000108679	LGALS3BP	269.397	377.672	1.40192
ENSG00000160753	RUSC1	15.8336	22.1936	1.40168
ENSG00000177192	PUS1	18.1482	25.3992	1.39954
ENSG00000143811	PYCR2	26.4411	36.9862	1.39881
ENSG00000165322	ARHGAP12	17.2039	24.0592	1.39847
ENSG00000011009	LYPLA2	15.4235	21.568	1.39839
ENSG00000207175	RNU1-67P	47.5307	66.4577	1.39821
ENSG00000162032	SPSB3	15.0264	21.0068	1.39799
ENSG00000108439	PNPO	16.7661	23.3798	1.39447
ENSG00000058600	POLR3E	34.6089	48.1277	1.39062
ENSG00000168802	CHTF8	46.1887	64.1404	1.38866
ENSG00000148337	CIZ1	20.6716	28.7059	1.38866
ENSG00000281910	SNORA50A	129.195	179.021	1.38567
ENSG00000100418	DESI1	25.5112	35.2483	1.38168
ENSG00000169692	AGPAT2	15.6792	21.6418	1.38029
ENSG00000182199	SHMT2	225.183	310.554	1.37912
ENSG00000117411	B4GALT2	26.9946	37.227	1.37905
ENSG00000130733	YIPF2	16.8522	23.2186	1.37778
ENSG00000064666	CNN2	30.5069	42.026	1.37759
ENSG00000077150	NFKB2	24.245	33.3787	1.37673
ENSG00000137699	TRIM29	22.4562	30.9015	1.37608
ENSG00000134644	PUM1	37.6902	51.7981	1.37431
ENSG00000204174	NPY4R	25.6843	35.2844	1.37377
ENSG00000168924	LETM1	14.8495	20.3571	1.37089
ENSG00000243156	MICAL3	15.0686	20.6513	1.37049
ENSG00000179151	EDC3	15.824	21.6781	1.36995
ENSG00000171604	CXXC5	14.5896	19.985	1.36981
ENSG00000100297	MCM5	115.026	156.927	1.36427
ENSG00000137076	TLN1	46.4244	63.3118	1.36376
ENSG00000096433	ITPR3	18.5305	25.2636	1.36335
ENSG00000140563	MCTP2	29.699	40.4707	1.3627
ENSG00000163848	ZNF148	27.9302	38.0399	1.36196
ENSG00000160007	ARHGAP35	16.9037	23.0048	1.36093
ENSG00000115694	STK25	39.7699	53.942	1.35635
ENSG00000136717	BIN1	26.0071	35.2712	1.35621
ENSG00000105355	PLIN3	36.1436	48.9876	1.35536
ENSG00000025293	PHF20	30.349	41.1036	1.35436
ENSG00000148334	PTGES2	56.5714	76.5824	1.35373
ENSG00000113643	RARS	45.2927	61.301	1.35344
ENSG00000264717	NPY4R2	22.9919	31.0927	1.35233
ENSG00000165912	PACSIN3	38.6529	52.2567	1.35195
ENSG00000134287	ARF3	64.7533	87.5178	1.35156
ENSG00000161011	SQSTM1	93.4202	125.912	1.3478
ENSG00000185722	ANKFY1	15.6525	21.09	1.34739
ENSG00000117676	RPS6KA1	18.2731	24.614	1.34701
ENSG00000144579	CTDSP1	18.8773	25.4144	1.34629
ENSG00000275994	SNORA24	355.851	478.579	1.34489
ENSG00000077235	GTF3C1	19.558	26.2972	1.34458
ENSG00000139514	SLC7A1	15.5821	20.9462	1.34425
ENSG00000149177	PTPRJ	15.4991	20.8307	1.34399
ENSG00000206811	SNORA10	477.268	641.28	1.34365
ENSG00000227671	AL390728.4	17.7555	23.8363	1.34247
ENSG00000131446	MGAT1	15.4356	20.7016	1.34116
ENSG00000101057	MYBL2	45.4274	60.7941	1.33827
ENSG00000256013	AC027277.1	31.9597	42.7692	1.33822
ENSG00000114378	HYAL1	18.0601	24.1619	1.33786
ENSG00000004399	PLXND1	29.2611	39.1197	1.33692
ENSG00000166348	USP54	17.5519	23.4267	1.33471
ENSG00000104774	MAN2B1	14.9684	19.9725	1.33431
ENSG00000221988	PPT2	14.7829	19.7142	1.33358
ENSG00000162600	OMA1	34.099	45.4612	1.33321
ENSG00000128585	MKLN1	29.2928	38.9662	1.33023
ENSG00000198917	SPOUT1	27.4453	36.4803	1.3292
ENSG00000100749	VRK1	19.7946	26.2655	1.3269
ENSG00000162959	MEMO1	25.5708	33.8606	1.32419
ENSG00000132768	DPH2	17.6268	23.3392	1.32407
ENSG00000166123	GPT2	20.6264	27.2694	1.32206
ENSG00000118454	ANKRD13C	26.9384	35.6114	1.32196
ENSG00000130713	EXOSC2	37.8618	50.0197	1.32111
ENSG00000168159	RNF187	39.7754	52.5135	1.32025
ENSG00000207313	SNORA2B	32.4714	42.8384	1.31927
ENSG00000180376	CCDC66	14.7785	19.4963	1.31923
ENSG00000199677	Y_RNA	16.1573	21.3062	1.31867
ENSG00000121060	TRIM25	33.1387	43.6304	1.3166
ENSG00000125459	MSTO1	19.7205	25.9354	1.31515
ENSG00000221968	FADS3	16.2097	21.3007	1.31407
ENSG00000125648	SLC25A23	21.9733	28.8567	1.31326
ENSG00000138031	ADCY3	28.7158	37.7085	1.31316
ENSG00000213024	NUP62	22.541	29.5825	1.31239
ENSG00000055917	PUM2	19.3303	25.3682	1.31235
ENSG00000247556	OIP5-AS1	44.4068	58.2524	1.31179
ENSG00000181222	POLR2A	28.9711	37.9994	1.31163
ENSG00000116260	QSOX1	18.4342	24.1743	1.31138
ENSG00000137216	TMEM63B	15.9766	20.9495	1.31126
ENSG00000150938	CRIM1	25.5663	33.4976	1.31022
ENSG00000134824	FADS2	18.2787	23.9391	1.30967
ENSG00000102178	UBL4A	35.8995	47.0099	1.30949
ENSG00000172432	GTPBP2	26.4831	34.5496	1.30459
ENSG00000142208	AKT1	48.6179	63.2464	1.30089
ENSG00000207145	SNORA18	708.157	920.018	1.29917
ENSG00000075234	TTC38	14.235	18.4752	1.29787
ENSG00000138867	GUCD1	54.8895	71.1648	1.29651
ENSG00000175634	RPS6KB2	17.6758	22.8873	1.29484
ENSG00000103502	CDIPT	14.2564	18.457	1.29465
ENSG00000176978	DPP7	49.394	63.9227	1.29414
ENSG00000170421	KRT8	258.55	334.487	1.2937
ENSG00000199377	RNU5F-1	1767.9	2283.17	1.29146
ENSG00000206585	RNVU1-7	32528.7	41932.7	1.2891
ENSG00000149428	HYOU1	32.1532	41.4465	1.28903
ENSG00000182934	SRPRA	17.4505	22.4937	1.289
ENSG00000127554	GFER	15.8936	20.3684	1.28155
ENSG00000278099	U1	53.7293	68.8522	1.28146
ENSG00000140995	DEF8	18.0997	23.1659	1.27991
ENSG00000204592	HLA-E	18.8754	24.1465	1.27926
ENSG00000273768	U1	32020.1	40929.5	1.27824
ENSG00000207389	RNU1-4	32020.1	40929.5	1.27824
ENSG00000207005	RNU1-2	32020.1	40929.5	1.27824
ENSG00000206596	RNU1-27P	32020.1	40929.5	1.27824
ENSG00000207513	RNU1-3	32020.8	40928.7	1.27819
ENSG00000206737	RNVU1-18	32020.8	40928.7	1.27819
ENSG00000206652	RNU1-1	32020.8	40928.7	1.27819
ENSG00000206588	RNU1-28P	32020.8	40928.7	1.27819
ENSG00000089597	GANAB	75.8665	96.8243	1.27625
ENSG00000141551	CSNK1D	27.166	34.6569	1.27575
ENSG00000141510	TP53	23.6178	30.1244	1.2755
ENSG00000163832	ELP6	22.4938	28.6884	1.27539
ENSG00000160214	RRP1	22.1513	28.1991	1.27302
ENSG00000164808	SPIDR	32.4584	41.284	1.2719
ENSG00000134905	CARS2	32.5801	41.4263	1.27152
ENSG00000136699	SMPD4	14.1458	17.9808	1.27111
ENSG00000175115	PACS1	18.2867	23.1908	1.26818
ENSG00000125844	RRBP1	19.6856	24.9543	1.26764
ENSG00000103253	HAGHL	27.0453	34.2436	1.26616
ENSG00000083544	TDRD3	15.9977	20.1857	1.26179
ENSG00000117616	RSRP1	14.3543	18.1007	1.26099
ENSG00000140455	USP3	35.924	45.2671	1.26008
ENSG00000196878	LAMB3	20.976	26.4276	1.2599
ENSG00000148300	REXO4	17.7392	22.3296	1.25877
ENSG00000105698	USF2	39.1907	49.2663	1.25709
ENSG00000198728	LDB1	14.147	17.7797	1.25678
ENSG00000221303	SNORA79	22.51	28.2825	1.25644
ENSG00000210194	MT-TE	350.289	440.118	1.25644
ENSG00000172977	KAT5	20.6541	25.9197	1.25494
ENSG00000169057	MECP2	18.1209	22.7284	1.25426
ENSG00000188352	FOCAD	28.1453	35.2876	1.25377
ENSG00000068120	COASY	49.1892	61.6604	1.25354
ENSG00000103591	AAGAB	35.4838	44.4618	1.25302
ENSG00000189306	RRP7A	30.2016	37.8159	1.25212
ENSG00000221926	TRIM16	18.5365	23.1796	1.25048
ENSG00000167978	SRRM2	47.6074	59.5304	1.25044
ENSG00000129351	ILF3	77.6216	96.9399	1.24888
ENSG00000172270	BSG	394.704	492.419	1.24757
ENSG00000013810	TACC3	17.7733	22.1416	1.24578
ENSG00000123352	SPATS2	18.5038	23.0498	1.24568
ENSG00000252947	SCARNA1	64.1193	79.795	1.24448
ENSG00000271605	MILR1	17.5282	21.76	1.24143
ENSG00000146223	RPL7L1	63.4324	78.7357	1.24125
ENSG00000171097	KYAT1	15.3336	19.0093	1.23972
ENSG00000127946	HIP1	14.4985	17.9502	1.23807
ENSG00000176087	SLC35A4	16.8221	20.8253	1.23797
ENSG00000180229	HERC2P3	16.9847	21.0193	1.23754
ENSG00000277184	SNORA9	308.918	382.093	1.23688
ENSG00000123064	DDX54	62.1238	76.7868	1.23603
ENSG00000167258	CDK12	16.6092	20.5077	1.23472
ENSG00000073536	NLE1	29.0415	35.8416	1.23415
ENSG00000148634	HERC4	29.0501	35.835	1.23356
ENSG00000006607	FARP2	19.027	23.4671	1.23336
ENSG00000092621	PHGDH	431.186	530.745	1.2309
ENSG00000163159	VPS72	29.5923	36.3759	1.22924
ENSG00000184117	NIPSNAP1	63.7474	78.3055	1.22837
ENSG00000179409	GEMIN4	23.4502	28.7075	1.22419
ENSG00000267512	AC011446.1	14.6146	17.8861	1.22385
ENSG00000177830	CHID1	23.4	28.5918	1.22187
ENSG00000167645	YIF1B	48.2729	58.9547	1.22128
ENSG00000277918	U1	5792.93	7073.92	1.22113
ENSG00000253051	SNORA31	136.698	166.875	1.22076
ENSG00000196642	RABL6	33.701	41.1408	1.22076
ENSG00000163870	TPRA1	18.594	22.6968	1.22065
ENSG00000100280	AP1B1	24.6685	30.0939	1.21993
ENSG00000127526	SLC35E1	14.6375	17.8487	1.21938
ENSG00000129595	EPB41L4A	18.8528	22.9379	1.21668
ENSG00000099875	MKNK2	52.7622	64.1226	1.21531
ENSG00000182473	EXOC7	25.6568	31.1791	1.21524
ENSG00000090339	ICAM1	14.4487	17.5525	1.21482
ENSG00000106144	CASP2	14.6724	17.816	1.21425
ENSG00000273587	SNORA78	87.2975	105.972	1.21392
ENSG00000173821	RNF213	28.8877	35.0394	1.21295
ENSG00000040633	PHF23	19.2713	23.3529	1.2118
ENSG00000134086	VHL	28.7328	34.8014	1.21121
ENSG00000130726	TRIM28	219.598	265.348	1.20834
ENSG00000132153	DHX30	38.5539	46.5785	1.20814
ENSG00000253102	AC004707.1	15.0022	18.1138	1.20741
ENSG00000070404	FSTL3	41.5382	50.1326	1.2069
ENSG00000279119	AC006449.7	21.44	25.8606	1.20618
ENSG00000073921	PICALM	60.3594	72.7255	1.20487
ENSG00000148840	PPRC1	14.8138	17.8391	1.20422
ENSG00000198752	CDC42BPB	16.227	19.5337	1.20378
ENSG00000167522	ANKRD11	26.6904	32.1263	1.20366
ENSG00000196968	FUT11	14.8495	17.8677	1.20325
ENSG00000139197	PEX5	23.7939	28.6202	1.20284
ENSG00000172732	MUS81	17.5995	21.1489	1.20168
ENSG00000270722	U1	544.198	653.034	1.19999
ENSG00000159202	UBE2Z	20.9275	25.0954	1.19916
ENSG00000009413	REV3L	20.3429	24.3868	1.19879
ENSG00000187741	FANCA	42.5512	50.987	1.19825
ENSG00000254986	DPP3	19.0457	22.8074	1.19751
ENSG00000169926	KLF13	15.5721	18.6335	1.1966
ENSG00000127445	PIN1	24.212	28.9688	1.19646
ENSG00000196497	IPO4	25.245	30.1848	1.19567
ENSG00000169180	XPO6	44.8566	53.606	1.19505
ENSG00000162076	FLYWCH2	85.5208	102.17	1.19468
ENSG00000136997	MYC	324.986	387.937	1.1937
ENSG00000186603	HPDL	23.25	27.753	1.19368
ENSG00000114062	UBE3A	40.1329	47.8173	1.19147
ENSG00000126456	IRF3	29.7249	35.3254	1.18841
ENSG00000028310	BRD9	43.0137	51.1019	1.18804
ENSG00000101940	WDR13	31.1175	36.9581	1.1877
ENSG00000205937	RNPS1	87.1655	103.481	1.18718
ENSG00000099804	CDC34	21.4513	25.4291	1.18543
ENSG00000139546	TARBP2	19.5577	23.1523	1.18379
ENSG00000104522	TSTA3	34.7957	41.1484	1.18257
ENSG00000153048	CARHSP1	42.2566	49.9593	1.18228
ENSG00000143303	RRNAD1	15.9879	18.9008	1.18219
ENSG00000116497	S100PBP	18.9756	22.4272	1.1819
ENSG00000281398	SNHG4	30.166	35.632	1.1812
ENSG00000130985	UBA1	81.6974	96.4729	1.18086
ENSG00000140577	CRTC3	22.5511	26.545	1.1771
ENSG00000171551	ECEL1	141.117	165.942	1.17592
ENSG00000064961	HMG20B	53.8534	63.307	1.17554
ENSG00000204209	DAXX	24.4623	28.7503	1.17529
ENSG00000063978	RNF4	23.2889	27.3711	1.17529
ENSG00000143740	SNAP47	14.6866	17.2559	1.17494
ENSG00000100416	TRMU	21.7422	25.5368	1.17453
ENSG00000101019	UQCC1	38.8614	45.6395	1.17442
ENSG00000179950	PUF60	83.5072	98.0626	1.1743
ENSG00000179632	MAF1	45.6117	53.506	1.17308
ENSG00000207142	Y_RNA	4992.8	5856.86	1.17306
ENSG00000137309	HMGA1	103.21	121.069	1.17304
ENSG00000184903	IMMP2L	52.1956	61.1672	1.17188
ENSG00000064933	PMS1	15.9257	18.6565	1.17147
ENSG00000196526	AFAP1	23.9857	28.0874	1.17101
ENSG00000089280	FUS	30.8535	36.0479	1.16836
ENSG00000141556	TBCD	30.9052	36.0855	1.16762
ENSG00000177030	DEAF1	20.568	23.9819	1.16598
ENSG00000106367	AP1S1	51.5671	60.1262	1.16598
ENSG00000181026	AEN	16.0341	18.6931	1.16583
ENSG00000113719	ERGIC1	59.6241	69.4744	1.16521
ENSG00000153406	NMRAL1	44.2137	51.4708	1.16414
ENSG00000257923	CUX1	27.6665	32.1733	1.1629
ENSG00000165688	PMPCA	51.5142	59.8589	1.16199
ENSG00000157800	SLC37A3	18.1629	21.0985	1.16163
ENSG00000142687	KIAA0319L	17.3134	20.1102	1.16154
ENSG00000197766	CFD	16.9281	19.6466	1.16059
ENSG00000070915	SLC12A3	43.5895	50.5759	1.16028
ENSG00000101412	E2F1	28.3727	32.9034	1.15969
ENSG00000099956	SMARCB1	23.4109	27.1327	1.15898
ENSG00000108312	UBTF	36.873	42.7176	1.15851
ENSG00000172354	GNB2	44.3422	51.3037	1.15699
ENSG00000264229	RNU4ATAC	160.628	185.675	1.15593
ENSG00000100897	DCAF11	16.9297	19.5406	1.15422
ENSG00000202354	RNY3	5277.44	6085.14	1.15305
ENSG00000131473	ACLY	108.609	125.202	1.15278
ENSG00000163785	RYK	29.7469	34.2805	1.15241
ENSG00000167658	EEF2	1559.15	1796.29	1.1521
ENSG00000154832	CXXC1	22.6171	26.012	1.1501
ENSG00000101181	MTG2	20.6577	23.7337	1.1489
ENSG00000111321	LTBR	42.4374	48.7519	1.1488
ENSG00000112715	VEGFA	41.1567	47.25	1.14805
ENSG00000022840	RNF10	41.4972	47.6312	1.14782
ENSG00000053372	MRTO4	20.1745	23.1419	1.14709
ENSG00000154845	PPP4R1	17.6296	20.1974	1.14565
ENSG00000132481	TRIM47	15.7623	18.0513	1.14522
ENSG00000167107	ACSF2	29.5452	33.8047	1.14417
ENSG00000013306	SLC25A39	133.894	153.195	1.14415
ENSG00000142875	PRKACB	14.3777	16.4389	1.14336
ENSG00000111667	USP5	51.14	58.3822	1.14162
ENSG00000075413	MARK3	25.4642	29.0682	1.14153
ENSG00000110090	CPT1A	23.6176	26.9156	1.13964
ENSG00000100075	SLC25A1	65.1666	74.2317	1.13911
ENSG00000137207	YIPF3	32.6854	37.2131	1.13852
ENSG00000175567	UCP2	33.0375	37.6044	1.13823
ENSG00000213853	EMP2	58.188	66.1453	1.13675
ENSG00000070610	GBA2	16.4467	18.691	1.13646
ENSG00000131069	ACSS2	16.8524	19.1352	1.13546
ENSG00000224407	AL136988.1	25.7169	29.1947	1.13523
ENSG00000139613	SMARCC2	29.989	34.0234	1.13453
ENSG00000257949	TEN1	14.8801	16.8604	1.13308
ENSG00000188242	PP7080	42.1845	47.7563	1.13208
ENSG00000199990	VTRNA1-1	54.2707	61.3692	1.1308
ENSG00000173786	CNP	22.2598	25.1653	1.13053
ENSG00000167986	DDB1	133.393	150.749	1.13011
ENSG00000168209	DDIT4	160.615	181.426	1.12957
ENSG00000100991	TRPC4AP	21.1914	23.9245	1.12897
ENSG00000164327	RICTOR	40.932	46.2081	1.1289
ENSG00000105401	CDC37	77.9717	87.9831	1.1284
ENSG00000070814	TCOF1	40.5997	45.7985	1.12805
ENSG00000092445	TYRO3	20.9747	23.6473	1.12742
ENSG00000157106	SMG1	16.3851	18.4713	1.12732
ENSG00000105197	TIMM50	55.6483	62.7102	1.1269
ENSG00000158941	CCAR2	41.8107	47.0799	1.12603
ENSG00000094631	HDAC6	24.6801	27.7743	1.12537
ENSG00000201098	RNY1	7876.34	8851.39	1.12379
ENSG00000122966	CIT	16.8799	18.9657	1.12357
ENSG00000132716	DCAF8	49.8977	56.0517	1.12333
ENSG00000138162	TACC2	15.4232	17.3195	1.12295
ENSG00000087269	NOP14	18.4383	20.7018	1.12276
ENSG00000197780	TAF13	28.3751	31.8369	1.122
ENSG00000065883	CDK13	14.874	16.6869	1.12188
ENSG00000143390	RFX5	54.4041	61.0255	1.12171
ENSG00000127837	AAMP	34.9171	39.1057	1.11996
ENSG00000168887	C2orf68	14.1036	15.7592	1.11739
ENSG00000201772	SNORA5C	54.7955	61.1977	1.11684
ENSG00000124571	XPO5	63.7328	71.1646	1.11661
ENSG00000106682	EIF4H	168.133	187.192	1.11336
ENSG00000064607	SUGP2	22.0026	24.4812	1.11265
ENSG00000132906	CASP9	20.7456	23.0813	1.11259
ENSG00000055483	USP36	38.053	42.3224	1.1122
ENSG00000149485	FADS1	40.0939	44.5544	1.11125
ENSG00000136205	TNS3	15.3494	17.0521	1.11093
ENSG00000196312	MFSD14C	16.1592	17.9289	1.10952
ENSG00000116237	ICMT	22.1417	24.5646	1.10943
ENSG00000186635	ARAP1	15.2305	16.8697	1.10763
ENSG00000141639	MAPK4	14.1191	15.6251	1.10666
ENSG00000095485	CWF19L1	16.849	18.6436	1.10651
ENSG00000143641	GALNT2	49.4447	54.6988	1.10626
ENSG00000121680	PEX16	17.8444	19.721	1.10516
ENSG00000180198	RCC1	35.8977	39.6094	1.1034
ENSG00000225697	SLC26A6	17.3049	19.0817	1.10268
ENSG00000167965	MLST8	35.5399	39.1832	1.10251
ENSG00000115073	ACTR1B	18.4814	20.3654	1.10194
ENSG00000102119	EMD	29.7689	32.8016	1.10187
ENSG00000278815	Vault	68.8403	75.831	1.10155
ENSG00000104980	TIMM44	25.8874	28.4859	1.10038
ENSG00000166579	NDEL1	19.4421	21.36	1.09865
ENSG00000082781	ITGB5	84.2779	92.5766	1.09847
ENSG00000141858	SAMD1	23.8978	26.2214	1.09723
ENSG00000275559	DLEU2_6	22.9274	25.1407	1.09654
ENSG00000248126	AC091849.1	17.5952	19.2937	1.09653
ENSG00000146834	MEPCE	14.2815	15.6544	1.09613
ENSG00000108344	PSMD3	39.2691	43.0303	1.09578
ENSG00000134452	FBXO18	23.8062	26.0242	1.09317
ENSG00000117419	ERI3	26.4677	28.9301	1.09303
ENSG00000125733	TRIP10	29.9511	32.7018	1.09184
ENSG00000141971	MVB12A	26.4082	28.8327	1.09181
ENSG00000135148	TRAFD1	16.9676	18.5227	1.09165
ENSG00000198218	QRICH1	47.7344	52.0211	1.0898
ENSG00000187147	RNF220	44.4976	48.4551	1.08894
ENSG00000204256	BRD2	59.3784	64.5165	1.08653
ENSG00000005889	ZFX	30.0936	32.6506	1.08497
ENSG00000239306	RBM14	21.2092	23.0051	1.08468
ENSG00000105568	PPP2R1A	87.8049	95.2299	1.08456
ENSG00000025770	NCAPH2	28.7522	31.1566	1.08362
ENSG00000196235	SUPT5H	22.2104	24.0607	1.08331
ENSG00000241878	PISD	15.7613	17.0455	1.08148
ENSG00000196405	EVL	21.3894	23.1323	1.08148
ENSG00000076108	BAZ2A	14.2229	15.3755	1.08104
ENSG00000174744	BRMS1	17.5031	18.9058	1.08014
ENSG00000147164	SNX12	19.4583	21.006	1.07954
ENSG00000079999	KEAP1	23.0959	24.9278	1.07932
ENSG00000148824	MTG1	17.056	18.4062	1.07916
ENSG00000103549	RNF40	37.749	40.7284	1.07893
ENSG00000143374	TARS2	22.4205	24.1837	1.07864
ENSG00000128731	HERC2	17.6749	19.0597	1.07835
ENSG00000184557	SOCS3	21.1716	22.8261	1.07815
ENSG00000130159	ECSIT	22.0641	23.7414	1.07602
ENSG00000169727	GPS1	64.2071	69.0761	1.07583
ENSG00000177697	CD151	42.4634	45.6313	1.0746
ENSG00000197905	TEAD4	17.0769	18.338	1.07385
ENSG00000123600	METTL8	14.7878	15.8696	1.07315
ENSG00000149150	SLC43A1	16.598	17.8009	1.07247
ENSG00000031823	RANBP3	29.0093	31.08	1.07138
ENSG00000176444	CLK2	15.9544	17.0683	1.06982
ENSG00000165175	MID1IP1	23.0824	24.681	1.06926
ENSG00000277985	SNORA67	1184.47	1266.27	1.06906
ENSG00000143093	STRIP1	19.4222	20.7454	1.06813
ENSG00000133027	PEMT	16.2053	17.2965	1.06734
ENSG00000230615	AL139220.2	17.2941	18.4542	1.06708
ENSG00000135506	OS9	50.7976	54.2052	1.06708
ENSG00000125970	RALY	37.5955	40.0784	1.06604
ENSG00000168300	PCMTD1	18.3184	19.5054	1.0648
ENSG00000102226	USP11	17.1524	18.2432	1.06359
ENSG00000159322	ADPGK	26.3406	28.015	1.06357
ENSG00000124541	RRP36	37.841	40.2396	1.06339
ENSG00000141404	GNAL	16.5245	17.5624	1.06281
ENSG00000087206	UIMC1	18.9526	20.1356	1.06242
ENSG00000177239	MAN1B1	16.2188	17.2287	1.06227
ENSG00000122512	PMS2	14.2499	15.1358	1.06217
ENSG00000049759	NEDD4L	14.7239	15.6338	1.0618
ENSG00000176915	ANKLE2	29.4381	31.2199	1.06053
ENSG00000124203	ZNF831	17.8219	18.8852	1.05966
ENSG00000274582	SNORA16A	316.027	334.398	1.05813
ENSG00000165055	METTL2B	19.3127	20.4338	1.05805
ENSG00000144567	RETREG2	26.9684	28.5281	1.05783
ENSG00000207405	SNORA64	1499	1585.55	1.05774
ENSG00000175309	PHYKPL	23.7078	25.0716	1.05753
ENSG00000136231	IGF2BP3	33.4976	35.4155	1.05725
ENSG00000108106	UBE2S	53.6265	56.6591	1.05655
ENSG00000007923	DNAJC11	14.4365	15.2429	1.05586
ENSG00000015676	NUDCD3	29.6105	31.2555	1.05555
ENSG00000109079	TNFAIP1	17.0432	17.9656	1.05412
ENSG00000130311	DDA1	16.7714	17.6165	1.05039
ENSG00000072778	ACADVL	204.002	214.24	1.05019
ENSG00000196821	C6orf106	26.2577	27.5416	1.0489
ENSG00000201457	SNORA55	49.2456	51.6516	1.04886
ENSG00000087087	SRRT	29.0106	30.3879	1.04748
ENSG00000167118	URM1	17.8205	18.6649	1.04738
ENSG00000276043	UHRF1	22.5837	23.6269	1.04619
ENSG00000116199	FAM20B	26.8593	28.068	1.045
ENSG00000071127	WDR1	48.7756	50.9637	1.04486
ENSG00000276293	PIP4K2B	15.9486	16.6461	1.04373
ENSG00000146909	NOM1	15.1975	15.8372	1.04209
ENSG00000111605	CPSF6	48.4713	50.4922	1.04169
ENSG00000140497	SCAMP2	14.3048	14.8736	1.03976
ENSG00000162736	NCSTN	23.863	24.7809	1.03847
ENSG00000149311	ATM	18.3611	19.055	1.03779
ENSG00000175029	CTBP2	23.1724	24.0479	1.03778
ENSG00000067057	PFKP	105.801	109.602	1.03593
ENSG00000162129	CLPB	19.8153	20.5157	1.03535
ENSG00000205531	NAP1L4	104.098	107.755	1.03513
ENSG00000172493	AFF1	15.0157	15.4664	1.03002
ENSG00000100813	ACIN1	35.8482	36.922	1.02995
ENSG00000061936	SFSWAP	17.9645	18.5007	1.02985
ENSG00000130748	TMEM160	15.4063	15.8609	1.02951
ENSG00000184436	THAP7	16.3454	16.827	1.02946
ENSG00000157216	SSBP3	16.1264	16.5881	1.02863
ENSG00000129103	SUMF2	75.1943	77.2257	1.02702
ENSG00000100029	PES1	60.3787	61.9651	1.02627
ENSG00000238045	AC009133.1	19.4041	19.8777	1.02441
ENSG00000120802	TMPO	119.603	122.436	1.02369
ENSG00000259049	AL139317.3	41.4696	42.422	1.02297
ENSG00000101150	TPD52L2	35.3749	36.1206	1.02108
ENSG00000198055	GRK6	17.1794	17.5387	1.02091
ENSG00000142186	SCYL1	30.0841	30.6767	1.0197
ENSG00000148803	FUOM	22.3401	22.7602	1.0188
ENSG00000258430	AL583722.2	25.0098	25.4798	1.01879
ENSG00000164828	SUN1	32.7841	33.3741	1.018
ENSG00000160256	FAM207A	19.7476	20.099	1.01779
ENSG00000176986	SEC24C	16.1592	16.4408	1.01743
ENSG00000166851	PLK1	22.6313	23.0176	1.01707
ENSG00000011485	PPP5C	31.9135	32.4077	1.01549
ENSG00000119139	TJP2	16.7407	16.996	1.01525
ENSG00000159399	HK2	16.5454	16.7947	1.01507
ENSG00000263756	AL645941.3	17.3575	17.6147	1.01482
ENSG00000006744	ELAC2	50.716	51.4095	1.01367
ENSG00000124181	PLCG1	19.3645	19.6252	1.01346
ENSG00000103510	KAT8	17.2667	17.4934	1.01313
ENSG00000105011	ASF1B	23.9468	24.2561	1.01292
ENSG00000140553	UNC45A	38.9644	39.4257	1.01184
ENSG00000102763	VWA8	15.4627	15.6006	1.00892
ENSG00000112941	PAPD7	20.7586	20.939	1.00869
ENSG00000117394	SLC2A1	32.1925	32.4364	1.00758
ENSG00000132680	KIAA0907	32.0743	32.3139	1.00747
ENSG00000223501	VPS52	15.4534	15.5606	1.00694
ENSG00000107819	SFXN3	28.0231	28.2167	1.00691
ENSG00000146648	EGFR	19.8814	20.0144	1.00669
ENSG00000105364	MRPL4	25.9881	26.1484	1.00617
ENSG00000185414	MRPL30	38.5033	38.6982	1.00506
ENSG00000182173	TSEN54	28.5471	28.6653	1.00414
ENSG00000185896	LAMP1	52.5331	52.7193	1.00354
ENSG00000139641	ESYT1	36.8291	36.9143	1.00231
ENSG00000134802	SLC43A3	98.552	98.7789	1.0023
ENSG00000117308	GALE	17.7974	17.8371	1.00223
ENSG00000132589	FLOT2	30.639	30.6871	1.00157
ENSG00000177628	GBA	17.2404	17.2378	0.999849
ENSG00000149257	SERPINH1	79.0574	78.8426	0.997283
ENSG00000111641	NOP2	38.6072	38.495	0.997094
ENSG00000104886	PLEKHJ1	22.3408	22.2489	0.995886
ENSG00000273749	CYFIP1	38.1136	37.9379	0.99539
ENSG00000102158	MAGT1	24.9036	24.7887	0.995386
ENSG00000161204	ABCF3	23.9734	23.8582	0.995195
ENSG00000164818	DNAAF5	26.8734	26.7387	0.994988
ENSG00000173267	SNCG	136.207	135.508	0.994868
ENSG00000251381	LINC00958	51.9937	51.7185	0.994707
ENSG00000267598	AC011446.2	22.2254	22.1075	0.994695
ENSG00000140795	MYLK3	38.2418	38.0267	0.994375
ENSG00000103365	GGA2	20.2675	20.1482	0.994114
ENSG00000134463	ECHDC3	15.5373	15.4239	0.992701
ENSG00000147955	SIGMAR1	96.0906	95.3657	0.992456
ENSG00000133313	CNDP2	18.5943	18.4207	0.990664
ENSG00000114302	PRKAR2A	32.5575	32.2356	0.990113
ENSG00000140044	JDP2	14.3447	14.1992	0.989857
ENSG00000130725	UBE2M	42.9202	42.4533	0.989122
ENSG00000100889	PCK2	43.1322	42.6484	0.988783
ENSG00000184470	TXNRD2	17.5699	17.3555	0.987797
ENSG00000149480	MTA2	46.4588	45.8753	0.98744
ENSG00000166165	CKB	406.634	401.086	0.986356
ENSG00000136603	SKIL	14.46	14.2578	0.986017
ENSG00000136068	FLNB	26.9613	26.5775	0.985765
ENSG00000168411	RFWD3	28.5352	28.1026	0.98484
ENSG00000079616	KIF22	34.2297	33.68	0.983941
ENSG00000108515	ENO3	81.3145	79.8508	0.982
ENSG00000120889	TNFRSF10B	26.0491	25.5522	0.980924
ENSG00000137814	HAUS2	20.8458	20.4412	0.980591
ENSG00000143761	ARF1	144.994	142.09	0.979972
ENSG00000172216	CEBPB	15.3491	15.0251	0.978891
ENSG00000168003	SLC3A2	821.035	803.642	0.978816
ENSG00000160932	LY6E	107.505	105.167	0.978252
ENSG00000099899	TRMT2A	33.9033	33.1492	0.977757
ENSG00000177469	CAVIN1	24.7207	24.1418	0.976582
ENSG00000158850	B4GALT3	25.0683	24.4778	0.976444
ENSG00000186575	NF2	20.7509	20.2296	0.974878
ENSG00000204634	TBC1D8	15.5309	15.0868	0.971405
ENSG00000164081	TEX264	27.0307	26.2294	0.970356
ENSG00000105186	ANKRD27	17.8766	17.333	0.969592
ENSG00000147459	DOCK5	24.6523	23.8854	0.968891
ENSG00000154743	TSEN2	18.3696	17.7962	0.968785
ENSG00000103051	COG4	26.96	26.1083	0.968409
ENSG00000160633	SAFB	26.0018	25.1561	0.967475
ENSG00000077942	FBLN1	66.5528	64.3807	0.967363
ENSG00000055070	SZRD1	20.2833	19.6193	0.967264
ENSG00000149503	INCENP	42.8302	41.4253	0.967198
ENSG00000143416	SELENBP1	40.3805	39.054	0.96715
ENSG00000143569	UBAP2L	62.5563	60.4544	0.9664
ENSG00000005882	PDK2	22.5953	21.7876	0.964254
ENSG00000102893	PHKB	28.9304	27.8691	0.963315
ENSG00000121057	AKAP1	22.8412	21.9724	0.961963
ENSG00000103152	MPG	25.2847	24.32	0.961846
ENSG00000221829	FANCG	37.0179	35.5808	0.961178
ENSG00000105402	NAPA	27.6613	26.5843	0.961065
ENSG00000103423	DNAJA3	58.9506	56.6183	0.960436
ENSG00000124222	STX16	14.8689	14.278	0.960259
ENSG00000006704	GTF2IRD1	19.983	19.1583	0.95873
ENSG00000168268	NT5DC2	41.7022	39.9598	0.958218
ENSG00000186854	TRABD2A	46.7795	44.7986	0.957655
ENSG00000157823	AP3S2	22.4212	21.4672	0.957451
ENSG00000137054	POLR1E	28.4357	27.2047	0.956709
ENSG00000143862	ARL8A	14.2631	13.6447	0.956643
ENSG00000050748	MAPK9	22.9127	21.9017	0.955876
ENSG00000042445	RETSAT	26.4057	25.225	0.955286
ENSG00000138750	NUP54	23.1351	22.0908	0.954861
ENSG00000187778	MCRS1	33.7006	32.1656	0.954452
ENSG00000071189	SNX13	19.1085	18.2364	0.954361
ENSG00000167110	GOLGA2	42.1201	40.1022	0.952092
ENSG00000078369	GNB1	30.401	28.8958	0.950488
ENSG00000076513	ANKRD13A	14.5264	13.79	0.949306
ENSG00000140521	POLG	34.8588	33.0856	0.949132
ENSG00000126602	TRAP1	209.992	198.88	0.947084
ENSG00000143207	RFWD2	19.798	18.7396	0.94654
ENSG00000068308	OTUD5	16.66	15.7664	0.946363
ENSG00000004478	FKBP4	87.8811	83.1448	0.946106
ENSG00000064205	WISP2	42.5089	40.2046	0.945793
ENSG00000141560	FN3KRP	16.7532	15.838	0.945372
ENSG00000212907	MT-ND4L	460.945	435.079	0.943885
ENSG00000136026	CKAP4	29.3596	27.6617	0.942169
ENSG00000129187	DCTD	15.049	14.169	0.941524
ENSG00000067182	TNFRSF1A	38.1267	35.8864	0.941241
ENSG00000103067	ESRP2	15.1281	14.236	0.94103
ENSG00000068654	POLR1A	14.2096	13.3714	0.941012
ENSG00000073417	PDE8A	26.4817	24.91	0.94065
ENSG00000185432	METTL7A	43.0211	40.4429	0.940071
ENSG00000011376	LARS2	14.9461	14.0456	0.93975
ENSG00000204590	GNL1	37.5122	35.2258	0.939049
ENSG00000198162	MAN1A2	20.2509	19.0028	0.938368
ENSG00000200494	Y_RNA	2959.91	2777.02	0.938211
ENSG00000206149	HERC2P9	14.4241	13.5328	0.938208
ENSG00000221978	CCNL2	26.5305	24.8576	0.936944
ENSG00000179526	SHARPIN	21.3633	19.9979	0.936087
ENSG00000207168	SNORA15	97.2196	90.903	0.935028
ENSG00000197321	SVIL	18.8213	17.5946	0.934824
ENSG00000143393	PI4KB	23.712	22.1654	0.934776
ENSG00000206941	SNORD15A	134.256	125.46	0.934483
ENSG00000143368	SF3B4	25.7886	24.0617	0.933036
ENSG00000106635	BCL7B	14.4092	13.4356	0.932432
ENSG00000171943	SRGAP2C	14.8485	13.8419	0.932209
ENSG00000143570	SLC39A1	50.3982	46.9369	0.931321
ENSG00000166965	RCCD1	23.8972	22.2315	0.930297
ENSG00000242156	AC000041.1	31.2767	29.0948	0.930239
ENSG00000204371	EHMT2	18.8611	17.5004	0.927857
ENSG00000201801	RNU5E-4P	42.8831	39.7885	0.927836
ENSG00000279009	AC005943.2	19.9451	18.5057	0.927832
ENSG00000148308	GTF3C5	24.8269	23.0333	0.927756
ENSG00000182872	RBM10	20.163	18.6957	0.927228
ENSG00000085998	POMGNT1	23.723	21.9958	0.927193
ENSG00000169604	ANTXR1	25.8883	23.9982	0.92699
ENSG00000087274	ADD1	18.3538	17.0135	0.926974
ENSG00000083444	PLOD1	48.1275	44.6089	0.92689
ENSG00000065457	ADAT1	18.1683	16.8383	0.926796
ENSG00000201955	RNY3P1	2351.26	2178.93	0.926707
ENSG00000127483	HP1BP3	57.1096	52.8795	0.92593
ENSG00000130005	GAMT	30.9898	28.686	0.925659
ENSG00000111652	COPS7A	26.9146	24.9072	0.925416
ENSG00000074054	CLASP1	21.2899	19.679	0.924335
ENSG00000174851	YIF1A	53.2526	49.2149	0.924178
ENSG00000134684	YARS	124.897	115.314	0.923273
ENSG00000119638	NEK9	23.4301	21.6011	0.921938
ENSG00000108523	RNF167	36.5551	33.6906	0.921639
ENSG00000105373	NOP53	95.3811	87.8974	0.921539
ENSG00000128185	DGCR6L	14.2911	13.1679	0.921406
ENSG00000137312	FLOT1	64.217	59.1466	0.921043
ENSG00000093009	CDC45	43.701	40.2224	0.9204
ENSG00000176454	LPCAT4	15.7906	14.5329	0.920351
ENSG00000198356	ASNA1	44.7116	41.1469	0.920273
ENSG00000132128	LRRC41	20.5613	18.9184	0.920097
ENSG00000107281	NPDC1	15.9681	14.6857	0.91969
ENSG00000167900	TK1	62.9343	57.8499	0.919211
ENSG00000185262	UBALD2	16.7847	15.4249	0.918986
ENSG00000150403	TMCO3	22.5056	20.6681	0.918354
ENSG00000145982	FARS2	18.8095	17.251	0.917143
ENSG00000158669	GPAT4	26.9833	24.7464	0.917101
ENSG00000136709	WDR33	21.2833	19.5105	0.916705
ENSG00000114544	SLC41A3	22.143	20.29	0.916317
ENSG00000107929	LARP4B	22.1047	20.2402	0.915651
ENSG00000007080	CCDC124	20.7747	19.0064	0.914882
ENSG00000132591	ERAL1	21.4569	19.6268	0.914708
ENSG00000109111	SUPT6H	22.9669	20.9863	0.913763
ENSG00000225733	FGD5-AS1	30.9247	28.254	0.913639
ENSG00000101346	POFUT1	18.2205	16.6408	0.913301
ENSG00000273899	NOL12	16.8379	15.3535	0.911842
ENSG00000183474	GTF2H2C	16.8195	15.3265	0.911234
ENSG00000149357	LAMTOR1	19.6109	17.8693	0.911192
ENSG00000132388	UBE2G1	22.0239	20.0547	0.910588
ENSG00000227057	WDR46	30.0444	27.3517	0.910376
ENSG00000128510	CPA4	21.5323	19.5793	0.909299
ENSG00000186566	GPATCH8	15.1881	13.8092	0.909212
ENSG00000149923	PPP4C	17.359	15.7672	0.908301
ENSG00000104960	PTOV1	42.1621	38.2928	0.908228
ENSG00000100207	TCF20	20.3985	18.5249	0.90815
ENSG00000196510	ANAPC7	44.7004	40.5839	0.907909
ENSG00000213977	TAX1BP3	15.6269	14.1826	0.907576
ENSG00000106636	YKT6	14.7103	13.3442	0.907133
ENSG00000182247	UBE2E2	31.7223	28.748	0.906239
ENSG00000196712	NF1	22.5061	20.3956	0.906225
ENSG00000138600	SPPL2A	44.3787	40.1915	0.905648
ENSG00000177731	FLII	78.4822	71.0619	0.905452
ENSG00000105618	PRPF31	26.6205	24.1011	0.905359
ENSG00000220988	SNORD88C	83.1847	75.3119	0.905358
ENSG00000126216	TUBGCP3	16.9191	15.3122	0.905024
ENSG00000087088	BAX	44.8032	40.5415	0.90488
ENSG00000108061	SHOC2	22.7783	20.5636	0.902771
ENSG00000108448	TRIM16L	18.3497	16.558	0.902358
ENSG00000149792	MRPL49	15.9894	14.4231	0.902041
ENSG00000183955	KMT5A	25.5722	23.0524	0.901463
ENSG00000100410	PHF5A	64.6912	58.2775	0.900857
ENSG00000169418	NPR1	17.7324	15.9679	0.900493
ENSG00000130640	TUBGCP2	18.3776	16.5212	0.898986
ENSG00000140443	IGF1R	29.3848	26.4141	0.898904
ENSG00000112541	PDE10A	22.6749	20.3654	0.898147
ENSG00000168610	STAT3	25.0041	22.452	0.897933
ENSG00000108883	EFTUD2	110.496	99.1705	0.897503
ENSG00000169718	DUS1L	76.8438	68.9386	0.897126
ENSG00000120159	CAAP1	18.0038	16.116	0.895144
ENSG00000170266	GLB1	66.5824	59.561	0.894546
ENSG00000033050	ABCF2	31.4035	28.0878	0.894416
ENSG00000147854	UHRF2	22.3661	19.9872	0.893638
ENSG00000238835	SCARNA18	118.797	106.142	0.893474
ENSG00000100296	THOC5	26.7197	23.8725	0.893442
ENSG00000173482	PTPRM	26.6774	23.8167	0.892767
ENSG00000197548	ATG7	17.6276	15.7123	0.891347
ENSG00000091651	ORC6	23.5823	21.0087	0.890867
ENSG00000106070	GRB10	15.9866	14.2278	0.889983
ENSG00000103260	METRN	29.0126	25.8062	0.889483
ENSG00000186522	SEPT10	38.6865	34.3947	0.889062
ENSG00000174238	PITPNA	19.4385	17.2803	0.888973
ENSG00000023839	ABCC2	16.1716	14.3732	0.888793
ENSG00000173465	SSSCA1	20.6127	18.2962	0.887618
ENSG00000175793	SFN	34.3634	30.4918	0.887334
ENSG00000135392	DNAJC14	17.1133	15.1645	0.886124
ENSG00000164190	NIPBL	46.6865	41.3646	0.886008
ENSG00000159140	SON	76.748	67.9864	0.885839
ENSG00000171466	ZNF562	16.6075	14.7092	0.885696
ENSG00000116685	KIAA2013	15.9792	14.152	0.885651
ENSG00000173575	CHD2	40.8535	36.1788	0.885574
ENSG00000067225	PKM	928.278	821.465	0.884934
ENSG00000063854	HAGH	30.6363	27.1005	0.884588
ENSG00000214706	IFRD2	67.9124	60.0582	0.884348
ENSG00000081791	KIAA0141	39.1521	34.6149	0.884113
ENSG00000158050	DUSP2	14.488	12.8082	0.884056
ENSG00000083857	FAT1	23.7446	20.9823	0.883666
ENSG00000137203	TFAP2A	40.728	35.9698	0.883171
ENSG00000212283	SNORD89	163.575	144.367	0.882574
ENSG00000179862	CITED4	17.5592	15.4912	0.882227
ENSG00000072110	ACTN1	25.9257	22.8591	0.881716
ENSG00000126001	CEP250	35.9887	31.7128	0.881188
ENSG00000104164	BLOC1S6	31.9477	28.1519	0.881187
ENSG00000153560	UBP1	30.4556	26.8054	0.880147
ENSG00000145901	TNIP1	25.0705	22.0391	0.879085
ENSG00000198131	ZNF544	20.082	17.6505	0.878921
ENSG00000170004	CHD3	59.9536	52.6701	0.878514
ENSG00000157593	SLC35B2	29.8587	26.2122	0.877875
ENSG00000152104	PTPN14	21.8371	19.164	0.877589
ENSG00000202538	RNU4-2	18260	16021.5	0.87741
ENSG00000167112	TRUB2	21.3238	18.6991	0.876912
ENSG00000185420	SMYD3	21.5555	18.8828	0.876008
ENSG00000101294	HM13	36.2084	31.7188	0.876007
ENSG00000105700	KXD1	26.1972	22.9378	0.875582
ENSG00000094914	AAAS	32.0376	28.0175	0.874519
ENSG00000130254	SAFB2	16.9621	14.8315	0.874391
ENSG00000166526	ZNF3	15.3856	13.4457	0.873915
ENSG00000238825	RNU1-13P	20.6264	18.0114	0.873221
ENSG00000129255	MPDU1	36.0368	31.4568	0.872908
ENSG00000128567	PODXL	29.5307	25.6955	0.870128
ENSG00000237649	KIFC1	22.1902	19.3024	0.869861
ENSG00000140829	DHX38	19.4089	16.8748	0.869436
ENSG00000160714	UBE2Q1	50.9173	44.2459	0.868976
ENSG00000138107	ACTR1A	28.7936	25.0177	0.868863
ENSG00000068001	HYAL2	21.5055	18.6752	0.868392
ENSG00000129515	SNX6	31.0872	26.9936	0.868319
ENSG00000153786	ZDHHC7	16.4784	14.3036	0.868021
ENSG00000213339	QTRT1	18.6653	16.1937	0.867583
ENSG00000157540	DYRK1A	19.2028	16.6458	0.866842
ENSG00000100162	CENPM	18.9203	16.3975	0.866662
ENSG00000105281	SLC1A5	55.8044	48.3465	0.866356
ENSG00000137824	RMDN3	17.8696	15.4777	0.866147
ENSG00000266338	NBPF15	35.9755	31.1309	0.865336
ENSG00000129657	SEC14L1	27.6203	23.8703	0.86423
ENSG00000114331	ACAP2	27.4271	23.7024	0.864196
ENSG00000164292	RHOBTB3	38.1161	32.8979	0.863097
ENSG00000174917	C19orf70	26.9052	23.2187	0.862982
ENSG00000156990	RPUSD3	30.6059	26.4071	0.862811
ENSG00000203879	GDI1	14.8183	12.7828	0.862636
ENSG00000127481	UBR4	22.7896	19.6553	0.862468
ENSG00000009335	UBE3C	34.6026	29.8032	0.861299
ENSG00000041802	LSG1	16.9578	14.5862	0.860147
ENSG00000156599	ZDHHC5	17.4442	15.0037	0.860097
ENSG00000067369	TP53BP1	18.0259	15.5029	0.860035
ENSG00000180104	EXOC3	42.6956	36.701	0.859597
ENSG00000100266	PACSIN2	25.031	21.5157	0.859562
ENSG00000093010	COMT	60.2489	51.7751	0.859353
ENSG00000102595	UGGT2	14.1116	12.1238	0.859137
ENSG00000138629	UBL7	29.2308	25.0947	0.858502
ENSG00000102225	CDK16	63.7305	54.6567	0.857622
ENSG00000161179	YDJC	18.4103	15.7732	0.85676
ENSG00000214517	PPME1	20.1338	17.2361	0.856078
ENSG00000248098	BCKDHA	33.255	28.4526	0.855589
ENSG00000196998	WDR45	32.0888	27.4195	0.854488
ENSG00000106628	POLD2	129.24	110.388	0.854132
ENSG00000176946	THAP4	21.6617	18.4956	0.853839
ENSG00000155229	MMS19	39.7923	33.9701	0.853685
ENSG00000123415	SMUG1	17.6137	15.0353	0.853614
ENSG00000100116	GCAT	20.8419	17.7596	0.85211
ENSG00000141458	NPC1	14.3247	12.1973	0.851487
ENSG00000119487	MAPKAP1	31.5812	26.8891	0.851427
ENSG00000124155	PIGT	32.5711	27.6465	0.848805
ENSG00000152556	PFKM	106.823	90.6215	0.848333
ENSG00000100227	POLDIP3	24.3446	20.6318	0.84749
ENSG00000140479	PCSK6	17.1427	14.5062	0.846203
ENSG00000068028	RASSF1	14.5698	12.3271	0.846072
ENSG00000105612	DNASE2	33.2169	28.1007	0.845976
ENSG00000143224	PPOX	16.7177	14.1408	0.845858
ENSG00000126254	RBM42	23.9392	20.2375	0.845371
ENSG00000111266	DUSP16	39.4975	33.3777	0.845059
ENSG00000139579	NABP2	20.8673	17.633	0.845006
ENSG00000168137	SETD5	43.045	36.3524	0.844521
ENSG00000278791	MIR6723	127.916	108.003	0.844328
ENSG00000183765	CHEK2	24.7274	20.8694	0.843979
ENSG00000160294	MCM3AP	29.444	24.844	0.843771
ENSG00000182973	CNOT10	29.5408	24.8864	0.842442
ENSG00000095059	DHPS	46.3231	39.0123	0.842178
ENSG00000146670	CDCA5	17.338	14.5943	0.841752
ENSG00000103353	UBFD1	18.667	15.7077	0.841469
ENSG00000005486	RHBDD2	17.0985	14.3829	0.841179
ENSG00000139651	ZNF740	27.4514	23.0597	0.840019
ENSG00000015153	YAF2	15.4112	12.9437	0.839889
ENSG00000175215	CTDSP2	33.6051	28.1797	0.838554
ENSG00000077348	EXOSC5	23.5233	19.7222	0.838411
ENSG00000278540	ACACA	35.5321	29.7855	0.83827
ENSG00000198876	DCAF12	26.5789	22.2755	0.83809
ENSG00000169223	LMAN2	78.5748	65.829	0.837788
ENSG00000206680	SNORD21	167.923	140.659	0.83764
ENSG00000110107	PRPF19	33.1061	27.7228	0.837393
ENSG00000139323	POC1B	14.339	12.0058	0.837283
ENSG00000168872	DDX19A	22.5185	18.8434	0.836796
ENSG00000197102	DYNC1H1	50.6221	42.3379	0.836352
ENSG00000197157	SND1	120.979	100.944	0.834393
ENSG00000063601	MTMR1	15.327	12.7831	0.834025
ENSG00000168439	STIP1	86.4659	72.0921	0.833763
ENSG00000130779	CLIP1	31.505	26.2509	0.83323
ENSG00000142230	SAE1	75.1534	62.5905	0.832837
ENSG00000183207	RUVBL2	100.128	83.2862	0.831797
ENSG00000136807	CDK9	18.0464	15.0108	0.831789
ENSG00000110911	SLC11A2	35.484	29.4906	0.831096
ENSG00000139832	RAB20	18.0236	14.9756	0.830888
ENSG00000179335	CLK3	45.5298	37.775	0.829676
ENSG00000106263	EIF3B	134	111.165	0.82959
ENSG00000047849	MAP4	52.7563	43.7635	0.829541
ENSG00000162889	MAPKAPK2	20.9642	17.3733	0.828713
ENSG00000111206	FOXM1	43.1982	35.7894	0.828493
ENSG00000087111	PIGS	34.8777	28.8884	0.828277
ENSG00000105341	DMAC2	15.6163	12.9176	0.827187
ENSG00000107779	BMPR1A	16.128	13.3385	0.82704
ENSG00000161203	AP2M1	108.222	89.4749	0.826772
ENSG00000139154	AEBP2	21.2054	17.5273	0.826549
ENSG00000272540	AL662797.3	282.243	233.269	0.826483
ENSG00000269713	NBPF9	17.7104	14.6248	0.825775
ENSG00000105671	DDX49	21.3918	17.6376	0.824503
ENSG00000004534	RBM6	19.5284	16.0977	0.824323
ENSG00000200795	RNU4-1	11681.9	9624.49	0.823881
ENSG00000139725	RHOF	36.1618	29.7789	0.823491
ENSG00000163435	ELF3	28.6018	23.5489	0.823336
ENSG00000051523	CYBA	243.333	200.123	0.822424
ENSG00000213064	SFT2D2	16.8754	13.8756	0.822238
ENSG00000266967	AARSD1	24.501	20.1391	0.821971
ENSG00000152767	FARP1	42.0629	34.552	0.821436
ENSG00000135945	REV1	20.3257	16.684	0.820833
ENSG00000090861	AARS	152.227	124.773	0.819651
ENSG00000117385	P3H1	14.4157	11.8131	0.819461
ENSG00000134107	BHLHE40	16.4532	13.4529	0.817646
ENSG00000176974	SHMT1	42.4405	34.6821	0.817193
ENSG00000122591	FAM126A	17.4695	14.2709	0.816904
ENSG00000167085	PHB	191.01	156.02	0.816816
ENSG00000158773	USF1	22.1919	18.1095	0.816041
ENSG00000160799	CCDC12	19.8528	16.1951	0.815759
ENSG00000244462	RBM12	26.9543	21.9839	0.815599
ENSG00000064012	CASP8	17.323	14.1273	0.815523
ENSG00000148843	PDCD11	20.3284	16.5696	0.815096
ENSG00000168994	PXDC1	22.9878	18.7164	0.814188
ENSG00000167792	NDUFV1	88.6465	72.1524	0.813934
ENSG00000168781	PPIP5K1	18.7497	15.2609	0.813928
ENSG00000182944	EWSR1	94.8996	77.2229	0.813733
ENSG00000175467	SART1	15.7273	12.7836	0.812829
ENSG00000143398	PIP5K1A	47.5337	38.6207	0.812491
ENSG00000264577	AC010761.1	46.0661	37.3211	0.810164
ENSG00000204267	TAP2	21.9484	17.7807	0.810114
ENSG00000252213	SNORA74D	347.322	281.128	0.809416
ENSG00000073008	PVR	17.1683	13.893	0.809224
ENSG00000159461	AMFR	50.7891	41.0934	0.809099
ENSG00000221867	MAGEA3	43.463	35.1618	0.809005
ENSG00000084652	TXLNA	18.2821	14.7808	0.808485
ENSG00000147813	NAPRT	58.0268	46.9012	0.808268
ENSG00000258554	AC025162.1	25.734	20.7973	0.808164
ENSG00000066322	ELOVL1	31.2845	25.2466	0.807
ENSG00000161956	SENP3	43.0567	34.7348	0.806722
ENSG00000126457	PRMT1	108.934	87.8511	0.806462
ENSG00000108389	MTMR4	14.3223	11.5493	0.806386
ENSG00000067829	IDH3G	39.5733	31.895	0.805973
ENSG00000103037	SETD6	22.5818	18.1948	0.805729
ENSG00000176788	BASP1	95.4778	76.8951	0.805372
ENSG00000108528	SLC25A11	31.8173	25.6235	0.805332
ENSG00000182054	IDH2	44.5576	35.8734	0.805102
ENSG00000143624	INTS3	16.4755	13.2595	0.804801
ENSG00000188092	GPR89B	14.4533	11.6214	0.804066
ENSG00000112640	PPP2R5D	21.5577	17.3329	0.804024
ENSG00000085832	EPS15	15.1076	12.1461	0.803973
ENSG00000200354	SNORA71D	1535.57	1233.9	0.803545
ENSG00000128309	MPST	27.521	22.1133	0.803506
ENSG00000197043	ANXA6	73.7776	59.2256	0.802759
ENSG00000150995	ITPR1	52.9332	42.4889	0.802689
ENSG00000092931	MFSD11	47.4688	38.1011	0.802656
ENSG00000162222	TTC9C	18.4844	14.8299	0.802293
ENSG00000159176	CSRP1	67.3355	53.9908	0.801818
ENSG00000014138	POLA2	21.295	17.0686	0.801531
ENSG00000141127	PRPSAP2	14.7934	11.8563	0.801459
ENSG00000227345	PARG	14.3683	11.5093	0.80102
ENSG00000280071	FP565260.6	23.1221	18.494	0.799841
ENSG00000171159	C9orf16	36.6981	29.3382	0.799447
ENSG00000083454	P2RX5	21.2284	16.9577	0.798821
ENSG00000143420	ENSA	75.0447	59.8744	0.79785
ENSG00000228253	MT-ATP8	294.342	234.778	0.797637
ENSG00000132507	EIF5A	304.885	242.985	0.796973
ENSG00000143437	ARNT	17.4496	13.9029	0.796746
ENSG00000160113	NR2F6	18.9543	15.1011	0.796711
ENSG00000108479	GALK1	28.1662	22.4285	0.796291
ENSG00000116670	MAD2L2	24.8502	19.7778	0.795881
ENSG00000196363	WDR5	15.1138	12.0194	0.79526
ENSG00000137409	MTCH1	58.6381	46.6299	0.795215
ENSG00000071462	BUD23	50.5784	40.1169	0.793163
ENSG00000247596	TWF2	22.1047	17.5268	0.792899
ENSG00000147905	ZCCHC7	14.4025	11.4049	0.791869
ENSG00000099622	CIRBP	60.7716	48.0986	0.791465
ENSG00000141580	WDR45B	40.4393	31.9869	0.790986
ENSG00000003756	RBM5	40.6791	32.1391	0.790064
ENSG00000241360	PDXP	24.6208	19.4482	0.789909
ENSG00000206053	JPT2	35.4837	28.0035	0.789193
ENSG00000100348	TXN2	26.5429	20.9427	0.789013
ENSG00000278774	U2	7245.58	5712	0.788343
ENSG00000278591	U2	7376.94	5815.39	0.78832
ENSG00000278048	U2	7376.94	5815.39	0.78832
ENSG00000277903	U2	7376.94	5815.39	0.78832
ENSG00000276596	U2	7376.94	5815.39	0.78832
ENSG00000275616	U2	7376.94	5815.39	0.78832
ENSG00000275219	U2	7376.94	5815.39	0.78832
ENSG00000274862	U2	7376.94	5815.39	0.78832
ENSG00000274585	RNU2-1	7376.94	5815.39	0.78832
ENSG00000274432	U2	7376.94	5815.39	0.78832
ENSG00000274062	U2	7376.94	5815.39	0.78832
ENSG00000273709	U2	7376.94	5815.39	0.78832
ENSG00000125826	RBCK1	19.0621	15.0226	0.788087
ENSG00000095319	NUP188	29.9573	23.5934	0.787568
ENSG00000112739	PRPF4B	46.0239	36.2034	0.786622
ENSG00000006015	C19orf60	16.2306	12.7509	0.785609
ENSG00000076248	UNG	63.3871	49.7964	0.785592
ENSG00000065057	NTHL1	24.4202	19.1718	0.78508
ENSG00000175376	EIF1AD	15.0106	11.7661	0.783853
ENSG00000102100	SLC35A2	15.4608	12.1154	0.783621
ENSG00000204560	DHX16	17.1572	13.4337	0.782977
ENSG00000218739	CEBPZOS	19.3054	15.1031	0.782325
ENSG00000207181	SNORA14B	115.62	90.3903	0.781788
ENSG00000166250	CLMP	25.9687	20.286	0.781171
ENSG00000170892	TSEN34	35.8162	27.9606	0.780669
ENSG00000243989	ACY1	34.3041	26.7797	0.780656
ENSG00000181789	COPG1	99.1859	77.4165	0.780519
ENSG00000105393	BABAM1	48.8157	38.0678	0.779827
ENSG00000111358	GTF2H3	33.1097	25.7939	0.779044
ENSG00000119403	PHF19	39.4186	30.7074	0.779008
ENSG00000180957	PITPNB	21.2447	16.5304	0.778095
ENSG00000108828	VAT1	32.3954	25.1239	0.775539
ENSG00000160014	CALM3	54.9668	42.5686	0.774442
ENSG00000123136	DDX39A	52.1402	40.3691	0.774241
ENSG00000143442	POGZ	20.7263	16.0421	0.773997
ENSG00000143319	ISG20L2	19.9053	15.3977	0.773548
ENSG00000100412	ACO2	47.4021	36.6667	0.773525
ENSG00000204316	MRPL38	62.8523	48.6109	0.773415
ENSG00000110080	ST3GAL4	23.2209	17.9504	0.773028
ENSG00000178802	MPI	35.6564	27.5183	0.771763
ENSG00000126214	KLC1	23.7533	18.3184	0.771194
ENSG00000095261	PSMD5	19.7151	15.1915	0.770552
ENSG00000111653	ING4	15.7342	12.1231	0.770494
ENSG00000103507	BCKDK	17.501	13.4778	0.770116
ENSG00000213465	ARL2	33.6808	25.914	0.7694
ENSG00000101337	TM9SF4	16.4113	12.6172	0.768812
ENSG00000175224	ATG13	18.9761	14.5701	0.767813
ENSG00000274452	U2	6361.51	4883.37	0.767643
ENSG00000110074	FOXRED1	16.3751	12.5609	0.767073
ENSG00000120725	SIL1	30.2019	23.1643	0.766982
ENSG00000137822	TUBGCP4	14.3968	11.0409	0.7669
ENSG00000163349	HIPK1	15.9349	12.2187	0.766789
ENSG00000126247	CAPNS1	195.972	150.218	0.766528
ENSG00000204569	PPP1R10	15.6348	11.9657	0.765325
ENSG00000049245	VAMP3	23.3163	17.8264	0.764547
ENSG00000124422	USP22	70.2219	53.6257	0.763661
ENSG00000213930	GALT	19.7138	15.0518	0.763516
ENSG00000127616	SMARCA4	53.7649	41.007	0.76271
ENSG00000143774	GUK1	124.004	94.5779	0.7627
ENSG00000073060	SCARB1	36.7298	28.002	0.762378
ENSG00000155363	MOV10	43.0572	32.8034	0.761856
ENSG00000160194	NDUFV3	20.5542	15.6408	0.760954
ENSG00000207304	SNORA8	1021.16	776.759	0.760663
ENSG00000108039	XPNPEP1	38.6664	29.3726	0.759641
ENSG00000165819	METTL3	14.7783	11.2198	0.759208
ENSG00000153944	MSI2	35.6484	27.0489	0.758769
ENSG00000281311	SNORA50	189.972	144.059	0.758317
ENSG00000204843	DCTN1	33.6528	25.4925	0.757515
ENSG00000164045	CDC25A	23.9431	18.1343	0.757391
ENSG00000164733	CTSB	42.6537	32.2909	0.757048
ENSG00000206634	SNORA22	284.894	215.601	0.756776
ENSG00000146872	TLK2	27.1162	20.4895	0.755618
ENSG00000116649	SRM	23.8982	18.0537	0.755442
ENSG00000198625	MDM4	35.7893	27.0285	0.755212
ENSG00000105552	BCAT2	21.2133	16.018	0.755092
ENSG00000272034	SNORD14A	37.5321	28.2942	0.753867
ENSG00000100294	MCAT	15.4156	11.6182	0.753665
ENSG00000119392	GLE1	21.6304	16.302	0.753662
ENSG00000136861	CDK5RAP2	17.0358	12.8106	0.751981
ENSG00000122257	RBBP6	23.5852	17.7329	0.751866
ENSG00000132254	ARFIP2	40.6617	30.5319	0.750876
ENSG00000124177	CHD6	18.3624	13.7839	0.750659
ENSG00000175387	SMAD2	80.7779	60.5879	0.750055
ENSG00000075223	SEMA3C	15.7828	11.8285	0.749455
ENSG00000005102	MEOX1	16.5791	12.4242	0.749389
ENSG00000126934	MAP2K2	77.5736	58.0942	0.748891
ENSG00000101255	TRIB3	30.346	22.7064	0.74825
ENSG00000071553	ATP6AP1	46.9958	35.1261	0.747431
ENSG00000100221	JOSD1	23.3879	17.4745	0.74716
ENSG00000176783	RUFY1	15.4263	11.5233	0.746991
ENSG00000196369	SRGAP2B	17.7194	13.2324	0.746775
ENSG00000101557	USP14	16.1029	12.0251	0.746766
ENSG00000151503	NCAPD3	37.3075	27.858	0.746713
ENSG00000114867	EIF4G1	93.8232	69.9506	0.745558
ENSG00000103194	USP10	37.1636	27.7017	0.745399
ENSG00000143878	RHOB	48.4428	36.0849	0.744897
ENSG00000144028	SNRNP200	58.3378	43.4503	0.744805
ENSG00000165916	PSMC3	92.3373	68.7674	0.744741
ENSG00000184254	ALDH1A3	15.4228	11.4807	0.744398
ENSG00000115306	SPTBN1	87.9811	65.4707	0.744145
ENSG00000167264	DUS2	16.4167	12.2	0.743146
ENSG00000108587	GOSR1	16.5053	12.2625	0.742943
ENSG00000108774	RAB5C	40.376	29.9898	0.742763
ENSG00000115216	NRBP1	17.8085	13.2228	0.742499
ENSG00000103415	HMOX2	25.8231	19.1713	0.742409
ENSG00000148660	CAMK2G	22.5662	16.7416	0.741888
ENSG00000155366	RHOC	85.0919	63.0769	0.74128
ENSG00000086666	ZFAND6	44.4799	32.9692	0.741216
ENSG00000050426	LETMD1	61.9545	45.8953	0.74079
ENSG00000114779	ABHD14B	31.1899	23.0985	0.740576
ENSG00000108639	SYNGR2	41.9259	31.0401	0.740356
ENSG00000112578	BYSL	14.6824	10.8658	0.740056
ENSG00000174501	ANKRD36C	16.1938	11.9843	0.740055
ENSG00000112473	SLC39A7	45.7335	33.8112	0.739309
ENSG00000107130	NCS1	25.969	19.194	0.739112
ENSG00000161813	LARP4	35.5613	26.2532	0.738252
ENSG00000089685	BIRC5	50.2382	37.05	0.737487
ENSG00000175130	MARCKSL1	21.0137	15.4951	0.737381
ENSG00000204388	HSPA1B	31.2176	23.0121	0.737151
ENSG00000101868	POLA1	33.7889	24.9065	0.737121
ENSG00000162772	ATF3	15.9961	11.789	0.736992
ENSG00000185825	BCAP31	82.9884	61.077	0.73597
ENSG00000142546	NOSIP	29.106	21.4031	0.73535
ENSG00000087995	METTL2A	16.1702	11.8891	0.735248
ENSG00000100926	TM9SF1	14.6056	10.7341	0.73493
ENSG00000162885	B3GALNT2	24.6965	18.1313	0.734165
ENSG00000149269	PAK1	14.1059	10.349	0.733665
ENSG00000154122	ANKH	61.7039	45.2311	0.733035
ENSG00000198832	SELENOM	16.7552	12.2797	0.732889
ENSG00000171720	HDAC3	24.1067	17.6458	0.731987
ENSG00000123130	ACOT9	27.1588	19.8547	0.73106
ENSG00000006327	TNFRSF12A	25.5811	18.6928	0.730727
ENSG00000150527	CTAGE5	16.1515	11.7956	0.73031
ENSG00000122952	ZWINT	46.1363	33.6876	0.730176
ENSG00000169919	GUSB	25.3017	18.4703	0.730002
ENSG00000163956	LRPAP1	33.4976	24.4503	0.729912
ENSG00000212402	SNORA74B	97.4784	71.1151	0.729547
ENSG00000154978	VOPP1	15.0515	10.9479	0.727363
ENSG00000198732	SMOC1	23.212	16.8768	0.727072
ENSG00000173933	RBM4	39.9006	29.0024	0.726866
ENSG00000134283	PPHLN1	47.298	34.3692	0.726652
ENSG00000090863	GLG1	28.2909	20.553	0.726488
ENSG00000143379	SETDB1	26.9342	19.5517	0.725906
ENSG00000068394	GPKOW	14.7617	10.7151	0.725872
ENSG00000110108	TMEM109	15.503	11.244	0.725279
ENSG00000184009	ACTG1	712.595	516.728	0.725136
ENSG00000129347	KRI1	15.1262	10.9548	0.724227
ENSG00000115504	EHBP1	16.0392	11.6129	0.724032
ENSG00000172954	LCLAT1	21.2748	15.4034	0.724021
ENSG00000163161	ERCC3	29.0573	21.0375	0.724001
ENSG00000166140	ZFYVE19	17.1973	12.4447	0.723643
ENSG00000182240	BACE2	102.51	74.114	0.722993
ENSG00000005194	CIAPIN1	50.8646	36.7645	0.722791
ENSG00000115204	MPV17	25.1186	18.1504	0.722588
ENSG00000088179	PTPN4	27.5051	19.8476	0.721597
ENSG00000134222	PSRC1	18.9858	13.6973	0.72145
ENSG00000111596	CNOT2	46.901	33.8366	0.721447
ENSG00000214078	CPNE1	57.1708	41.2452	0.721438
ENSG00000166025	AMOTL1	18.8237	13.578	0.721325
ENSG00000170633	RNF34	14.2321	10.2638	0.721173
ENSG00000256525	POLG2	24.893	17.9481	0.72101
ENSG00000207233	SNORA37	169.38	121.972	0.720109
ENSG00000137161	CNPY3	14.8334	10.6729	0.719518
ENSG00000141349	G6PC3	24.7795	17.8276	0.71945
ENSG00000108788	MLX	24.0772	17.3192	0.71932
ENSG00000196756	SNHG17	22.8434	16.4251	0.71903
ENSG00000174231	PRPF8	82.5327	59.3353	0.718931
ENSG00000010292	NCAPD2	85.3283	61.3254	0.718699
ENSG00000025434	NR1H3	19.4243	13.9564	0.718502
ENSG00000117791	2019-03-02	19.7533	14.1861	0.718164
ENSG00000198888	MT-ND1	51.1373	36.6822	0.717328
ENSG00000042753	AP2S1	112.003	80.2004	0.716056
ENSG00000006194	ZNF263	15.2061	10.8841	0.715772
ENSG00000120733	KDM3B	16.8454	12.0554	0.715649
ENSG00000179262	RAD23A	96.0112	68.6934	0.715473
ENSG00000201512	SNORA71C	472.99	338.328	0.715296
ENSG00000167113	COQ4	23.9324	17.108	0.714847
ENSG00000140650	PMM2	22.9148	16.3612	0.714001
ENSG00000165006	UBAP1	20.0457	14.3084	0.713789
ENSG00000115760	BIRC6	41.3178	29.4669	0.713177
ENSG00000149532	CPSF7	20.3177	14.4892	0.713132
ENSG00000265784	AC006441.3	29.4597	21.0007	0.712862
ENSG00000110713	NUP98	57.8269	41.2057	0.71257
ENSG00000166986	MARS	158.522	112.878	0.712065
ENSG00000110075	PPP6R3	33.0753	23.5458	0.711885
ENSG00000113621	TXNDC15	20.6135	14.6707	0.711703
ENSG00000170145	SIK2	14.2421	10.133	0.711482
ENSG00000128654	MTX2	25.5114	18.1465	0.711309
ENSG00000075151	EIF4G3	14.8511	10.5613	0.711146
ENSG00000067208	EVI5	19.8135	14.0787	0.710561
ENSG00000143418	CERS2	85.6877	60.8729	0.710404
ENSG00000178028	DMAP1	24.816	17.613	0.709744
ENSG00000172113	NME6	19.6567	13.9494	0.709651
ENSG00000246067	RAB30-AS1	15.3085	10.8537	0.708998
ENSG00000099203	TMED1	15.1247	10.7193	0.708728
ENSG00000085733	CTTN	44.3668	31.4422	0.708688
ENSG00000108465	CDK5RAP3	35.7038	25.2903	0.708336
ENSG00000116133	DHCR24	68.4235	48.4587	0.708217
ENSG00000091136	LAMB1	48.9935	34.6759	0.707765
ENSG00000162735	PEX19	22.6806	16.0386	0.707151
ENSG00000179051	RCC2	35.4883	25.0831	0.706799
ENSG00000185591	SP1	46.2432	32.5952	0.704865
ENSG00000104133	SPG11	19.3282	13.6222	0.704784
ENSG00000240849	TMEM189	17.7167	12.4857	0.704742
ENSG00000166508	MCM7	124.908	88.0255	0.704723
ENSG00000149483	TMEM138	31.7902	22.399	0.704588
ENSG00000198727	MT-CYB	186.631	131.317	0.703618
ENSG00000062716	VMP1	56.4946	39.746	0.703536
ENSG00000163931	TKT	502.569	353.121	0.702632
ENSG00000130305	NSUN5	16.1682	11.3578	0.702478
ENSG00000134250	NOTCH2	57.4278	40.3403	0.702452
ENSG00000116922	C1orf109	16.5812	11.6238	0.701023
ENSG00000130811	EIF3G	100.32	70.305	0.700807
ENSG00000151893	CACUL1	23.7161	16.6056	0.700183
ENSG00000139405	RITA1	17.1995	12.0414	0.700102
ENSG00000183943	PRKX	15.7606	11.019	0.699149
ENSG00000130303	BST2	76.3704	53.3902	0.699095
ENSG00000102316	MAGED2	28.6127	19.9956	0.698837
ENSG00000119689	DLST	20.2309	14.1371	0.698787
ENSG00000125703	ATG4C	15.4939	10.8224	0.698494
ENSG00000082701	GSK3B	27.5162	19.2096	0.69812
ENSG00000089127	OAS1	16.1052	11.242	0.698035
ENSG00000183255	PTTG1IP	27.3569	19.0953	0.698007
ENSG00000068438	FTSJ1	35.5121	24.7856	0.697948
ENSG00000197603	C5orf42	20.6104	14.3824	0.697822
ENSG00000169100	SLC25A6	169.813	118.488	0.697756
ENSG00000115286	NDUFS7	95.2945	66.4498	0.69731
ENSG00000129353	SLC44A2	40.761	28.4029	0.696816
ENSG00000109920	FNBP4	48.1575	33.5555	0.696787
ENSG00000166012	TAF1D	158.251	110.253	0.696697
ENSG00000160221	C21orf33	18.7662	13.0731	0.69663
ENSG00000163516	ANKZF1	21.4201	14.9216	0.696617
ENSG00000179218	CALR	272.834	189.964	0.696262
ENSG00000004864	SLC25A13	22.6342	15.7578	0.696194
ENSG00000124942	AHNAK	71.4964	49.7412	0.695716
ENSG00000189060	H1F0	19.1152	13.2933	0.695431
ENSG00000142657	PGD	47.9666	33.3501	0.695278
ENSG00000129422	MTUS1	15.4948	10.7719	0.695195
ENSG00000059758	CDK17	19.2256	13.3528	0.694532
ENSG00000101752	MIB1	18.9628	13.1609	0.694038
ENSG00000176101	SSNA1	27.239	18.8729	0.692863
ENSG00000131389	SLC6A6	15.9607	11.0517	0.692432
ENSG00000145012	LPP	17.2567	11.9478	0.692357
ENSG00000133812	SBF2	22.7439	15.7422	0.69215
ENSG00000044446	PHKA2	16.1181	11.1483	0.691663
ENSG00000123728	RAP2C	24.052	16.628	0.691335
ENSG00000028528	SNX1	28.0298	19.3658	0.6909
ENSG00000131503	ANKHD1	39.6276	27.3737	0.690774
ENSG00000139112	GABARAPL1	46.6272	32.2012	0.69061
ENSG00000145868	FBXO38	30.2177	20.8674	0.690569
ENSG00000160208	RRP1B	27.4949	18.9616	0.689641
ENSG00000131370	SH3BP5	43.6748	30.0872	0.688892
ENSG00000111364	DDX55	17.475	12.037	0.688813
ENSG00000175756	AURKAIP1	71.019	48.8691	0.688113
ENSG00000035403	VCL	45.1371	31.0556	0.688028
ENSG00000172757	CFL1	349.753	240.385	0.687299
ENSG00000141627	DYM	19.053	13.0894	0.686999
ENSG00000145907	G3BP1	77.0142	52.9008	0.686897
ENSG00000158769	F11R	28.3842	19.4821	0.686371
ENSG00000066117	SMARCD1	35.1525	24.109	0.68584
ENSG00000108021	FAM208B	50.4666	34.6048	0.685697
ENSG00000005156	LIG3	32.31	22.1377	0.685166
ENSG00000005483	KMT2E	20.2924	13.9035	0.685158
ENSG00000113384	GOLPH3	46.0206	31.5267	0.685056
ENSG00000242259	C22orf39	15.668	10.7175	0.684038
ENSG00000105220	GPI	362.998	248.251	0.683891
ENSG00000177885	GRB2	39.5535	27.0468	0.683803
ENSG00000100462	PRMT5	57.9973	39.6485	0.683627
ENSG00000104738	MCM4	342.7	234.263	0.68358
ENSG00000144677	CTDSPL	16.0064	10.939	0.683414
ENSG00000204120	GIGYF2	17.708	12.0902	0.682754
ENSG00000103226	NOMO3	32.1352	21.9359	0.682613
ENSG00000115042	FAHD2A	16.3296	11.1408	0.682246
ENSG00000099341	PSMD8	49.0841	33.4275	0.681025
ENSG00000115419	GLS	29.0696	19.7907	0.680804
ENSG00000114126	TFDP2	38.6457	26.2867	0.680197
ENSG00000188643	S100A16	62.6101	42.5762	0.680021
ENSG00000164442	CITED2	17.155	11.6624	0.679825
ENSG00000138018	SELENOI	17.1529	11.6605	0.679798
ENSG00000165280	VCP	97.8584	66.471	0.679257
ENSG00000204713	TRIM27	30.0349	20.3876	0.678797
ENSG00000160679	CHTOP	36.5389	24.7955	0.678606
ENSG00000110880	CORO1C	40.1458	27.2259	0.678176
ENSG00000149187	CELF1	47.3297	32.0787	0.677771
ENSG00000177646	ACAD9	26.4724	17.9398	0.677679
ENSG00000148335	NTMT1	28.2074	19.0928	0.676872
ENSG00000162909	CAPN2	52.2263	35.3344	0.676563
ENSG00000130520	LSM4	153.737	103.979	0.676343
ENSG00000015475	BID	24.2669	16.4077	0.676135
ENSG00000111684	LPCAT3	30.5672	20.6607	0.675911
ENSG00000100731	PCNX1	26.1152	17.6331	0.675204
ENSG00000165724	ZMYND19	24.6937	16.6675	0.67497
ENSG00000086504	MRPL28	46.5215	31.3772	0.674467
ENSG00000172262	ZNF131	54.769	36.9058	0.673845
ENSG00000130227	XPO7	18.4345	12.4205	0.673764
ENSG00000205155	PSENEN	23.1122	15.5711	0.673718
ENSG00000115486	GGCX	21.2998	14.35	0.673715
ENSG00000011052	NME1-NME2	29.3342	19.758	0.673548
ENSG00000133131	MORC4	15.5509	10.4738	0.673517
ENSG00000221676	RNU6ATAC	1222.28	822.747	0.673125
ENSG00000132199	ENOSF1	43.9203	29.5528	0.672873
ENSG00000064601	CTSA	40.5312	27.2615	0.672605
ENSG00000123395	ATG101	27.124	18.2431	0.672581
ENSG00000110711	AIP	23.5502	15.838	0.672521
ENSG00000078747	ITCH	30.4248	20.4575	0.672396
ENSG00000168883	USP39	30.9468	20.8069	0.672344
ENSG00000147789	ZNF7	14.2775	9.59472	0.672017
ENSG00000091947	TMEM101	15.2861	10.2688	0.671774
ENSG00000110619	CARS	45.2581	30.4025	0.671758
ENSG00000103091	WDR59	25.1228	16.8721	0.671585
ENSG00000069998	HDHD5	33.1792	22.2687	0.671164
ENSG00000144231	POLR2D	19.0991	12.8117	0.670801
ENSG00000179195	ZNF664	30.7318	20.5858	0.669853
ENSG00000160710	ADAR	68.1353	45.6357	0.669781
ENSG00000160688	FLAD1	29.4582	19.725	0.669593
ENSG00000004142	POLDIP2	35.1385	23.519	0.669323
ENSG00000105993	DNAJB6	37.2944	24.9507	0.66902
ENSG00000143776	CDC42BPA	15.9213	10.6408	0.668337
ENSG00000102978	POLR2C	30.1188	20.1233	0.668131
ENSG00000112983	BRD8	26.3457	17.5974	0.667942
ENSG00000117362	APH1A	57.2632	38.2042	0.667168
ENSG00000170619	COMMD5	16.2099	10.8127	0.667043
ENSG00000120158	RCL1	16.4087	10.9446	0.667
ENSG00000175354	PTPN2	15.0517	10.0255	0.666071
ENSG00000155096	AZIN1	66.2182	44.0767	0.665628
ENSG00000158104	HPD	546.293	363.517	0.665425
ENSG00000178999	AURKB	47.6922	31.7046	0.664775
ENSG00000177479	ARIH2	42.0786	27.9451	0.664117
ENSG00000129354	AP1M2	57.3606	38.035	0.663086
ENSG00000125734	GPR108	36.4416	24.1481	0.662652
ENSG00000091127	PUS7	25.1721	16.6703	0.662253
ENSG00000131504	DIAPH1	33.5623	22.2254	0.662213
ENSG00000213397	HAUS7	23.6337	15.6375	0.661661
ENSG00000141698	NT5C3B	31.2435	20.6719	0.661638
ENSG00000135480	KRT7	185.834	122.866	0.66116
ENSG00000135372	NAT10	20.0295	13.2418	0.661115
ENSG00000154217	PITPNC1	20.8085	13.7405	0.660331
ENSG00000198715	GLMP	23.8739	15.7509	0.659754
ENSG00000117868	ESYT2	44.5016	29.351	0.659549
ENSG00000169371	SNUPN	23.8086	15.696	0.659258
ENSG00000109381	ELF2	16.0478	10.5728	0.658832
ENSG00000215021	PHB2	247.945	163.259	0.658448
ENSG00000104635	SLC39A14	30.9177	20.3439	0.658002
ENSG00000099995	SF3A1	49.4475	32.4374	0.655997
ENSG00000225630	MTND2P28	19.8632	12.9931	0.654129
ENSG00000174243	DDX23	55.7329	36.4147	0.653379
ENSG00000075856	SART3	31.1402	20.3364	0.653059
ENSG00000104529	EEF1D	571.693	373.114	0.652647
ENSG00000070018	LRP6	27.9645	18.2385	0.652202
ENSG00000129116	PALLD	24.6437	16.0726	0.652199
ENSG00000266028	SRGAP2	29.1328	18.9968	0.652076
ENSG00000188677	PARVB	29.389	19.1326	0.651012
ENSG00000184787	UBE2G2	29.4568	19.1669	0.650678
ENSG00000106609	TMEM248	28.0973	18.2738	0.650376
ENSG00000120913	PDLIM2	30.0827	19.547	0.649775
ENSG00000117262	GPR89A	17.2101	11.1816	0.649712
ENSG00000051825	MPHOSPH9	34.8689	22.6524	0.649645
ENSG00000104613	INTS10	40.1716	26.0723	0.649023
ENSG00000131652	THOC6	16.6525	10.8064	0.648936
ENSG00000101391	CDK5RAP1	19.6856	12.774	0.648901
ENSG00000161217	PCYT1A	14.2134	9.22122	0.648769
ENSG00000160310	PRMT2	16.4181	10.6462	0.648443
ENSG00000242539	AC007620.2	33.9167	21.992	0.648412
ENSG00000171208	NETO2	19.4215	12.5814	0.647808
ENSG00000151422	FER	20.121	13.025	0.647334
ENSG00000197622	CDC42SE1	22.8206	14.7674	0.647108
ENSG00000251869	SCARNA23	137.624	88.9287	0.646171
ENSG00000221164	SNORA11F	36.4169	23.5315	0.64617
ENSG00000176871	WSB2	19.791	12.7831	0.645905
ENSG00000141101	NOB1	42.2219	27.2636	0.645722
ENSG00000145191	EIF2B5	25.1005	16.1888	0.644959
ENSG00000166881	NEMP1	14.5056	9.35433	0.644877
ENSG00000125454	SLC25A19	24.91	16.0625	0.644821
ENSG00000244187	TMEM141	34.8645	22.4579	0.644148
ENSG00000241553	ARPC4	34.4001	22.1521	0.643955
ENSG00000264044	AC005726.3	32.7242	21.063	0.643652
ENSG00000069702	TGFBR3	21.8179	14.0428	0.643637
ENSG00000103024	NME3	20.6882	13.3118	0.643449
ENSG00000213614	HEXA	58.2744	37.4632	0.642876
ENSG00000177425	PAWR	36.5024	23.4629	0.642777
ENSG00000115234	SNX17	26.3473	16.9319	0.642643
ENSG00000142192	APP	88.5642	56.8735	0.642173
ENSG00000155313	USP25	35.0834	22.4881	0.64099
ENSG00000130638	ATXN10	119.393	76.4869	0.640631
ENSG00000099968	BCL2L13	25.4012	16.2657	0.640352
ENSG00000100014	SPECC1L	14.7487	9.43917	0.64
ENSG00000132294	EFR3A	16.6578	10.6587	0.639862
ENSG00000135862	LAMC1	52.1262	33.3393	0.639588
ENSG00000085760	MTIF2	26.1499	16.7178	0.639306
ENSG00000101160	CTSZ	187.278	119.528	0.638238
ENSG00000108861	DUSP3	20.045	12.7928	0.638204
ENSG00000122484	RPAP2	19.9356	12.7164	0.637874
ENSG00000157538	DSCR3	17.0235	10.8579	0.637818
ENSG00000007255	TRAPPC6A	15.2023	9.69377	0.637652
ENSG00000173473	SMARCC1	42.599	27.1546	0.637447
ENSG00000111602	TIMELESS	22.3813	14.2668	0.637443
ENSG00000165704	HPRT1	23.3252	14.8674	0.637396
ENSG00000112893	MAN2A1	24.716	15.7423	0.636927
ENSG00000157514	TSC22D3	26.8039	17.0652	0.636669
ENSG00000185658	BRWD1	20.3298	12.9391	0.63646
ENSG00000158793	NIT1	20.1339	12.7973	0.63561
ENSG00000115825	PRKD3	158.15	100.435	0.635062
ENSG00000086758	HUWE1	63.8674	40.5409	0.634767
ENSG00000198561	CTNND1	25.1897	15.9834	0.634521
ENSG00000160551	TAOK1	21.4357	13.5638	0.632767
ENSG00000125257	ABCC4	26.7753	16.9222	0.632008
ENSG00000116857	TMEM9	50.2288	31.7151	0.631413
ENSG00000201643	SNORA14A	92.0679	58.1081	0.631144
ENSG00000104824	HNRNPL	178.207	112.449	0.631002
ENSG00000137936	BCAR3	14.3178	9.03187	0.630814
ENSG00000101161	PRPF6	23.4606	14.7958	0.630666
ENSG00000207187	SNORA10B	227.223	143.172	0.630095
ENSG00000113068	PFDN1	26.7455	16.828	0.62919
ENSG00000115806	GORASP2	16.3059	10.2534	0.628815
ENSG00000118564	FBXL5	16.5196	10.3876	0.628805
ENSG00000167536	DHRS13	14.7436	9.26968	0.628726
ENSG00000168234	TTC39C	62.7145	39.3995	0.628236
ENSG00000100888	CHD8	15.9014	9.98848	0.628151
ENSG00000122218	COPA	108.137	67.911	0.628009
ENSG00000180304	OAZ2	21.0361	13.2027	0.627621
ENSG00000184840	TMED9	45.02	28.2531	0.627568
ENSG00000108433	GOSR2	17.6653	11.0758	0.626981
ENSG00000075292	ZNF638	53.0749	33.2733	0.626912
ENSG00000167964	RAB26	34.184	21.4265	0.626799
ENSG00000120647	CCDC77	24.8147	15.5317	0.625907
ENSG00000106723	SPIN1	22.0628	13.8092	0.625904
ENSG00000172986	GXYLT2	14.5904	9.13217	0.625903
ENSG00000275143	SCARNA16	608.151	380.529	0.625715
ENSG00000059804	SLC2A3	101.835	63.7179	0.625697
ENSG00000082397	EPB41L3	51.5593	32.258	0.625649
ENSG00000104872	PIH1D1	67.5126	42.2156	0.6253
ENSG00000092036	HAUS4	31.449	19.66	0.625139
ENSG00000169375	SIN3A	23.4798	14.6629	0.62449
ENSG00000172572	PDE3A	36.7898	22.9745	0.62448
ENSG00000278311	GGNBP2	22.8593	14.2562	0.62365
ENSG00000147065	MSN	55.4347	34.5411	0.623095
ENSG00000144283	PKP4	19.3187	12.0326	0.622847
ENSG00000267601	AC022966.2	37.6044	23.4216	0.622842
ENSG00000135446	CDK4	144.391	89.8484	0.622258
ENSG00000106244	PDAP1	60.7469	37.7872	0.622043
ENSG00000161533	ACOX1	20.5357	12.7677	0.621732
ENSG00000165219	GAPVD1	34.6151	21.515	0.62155
ENSG00000148950	IMMP1L	21.7743	13.5246	0.621127
ENSG00000111300	NAA25	27.2391	16.9146	0.620968
ENSG00000167193	CRK	18.6952	11.6008	0.620523
ENSG00000163539	CLASP2	18.8895	11.7211	0.620509
ENSG00000244038	DDOST	36.1418	22.4006	0.619798
ENSG00000164054	SHISA5	35.562	22.0111	0.61895
ENSG00000072756	TRNT1	23.0341	14.2528	0.61877
ENSG00000111540	RAB5B	23.1748	14.3322	0.618439
ENSG00000242114	MTFP1	25.0858	15.5122	0.618366
ENSG00000204389	HSPA1A	36.7974	22.7082	0.617114
ENSG00000174891	RSRC1	31.9378	19.7037	0.61694
ENSG00000133316	WDR74	35.504	21.8915	0.616592
ENSG00000237296	SMG1P1	17.2114	10.6119	0.616562
ENSG00000135624	CCT7	188.353	116.089	0.616337
ENSG00000178719	GRINA	31.3905	19.3418	0.616167
ENSG00000120253	NUP43	20.942	12.9022	0.616092
ENSG00000257411	AC034102.2	41.1947	25.3585	0.615577
ENSG00000006611	USH1C	22.5393	13.8741	0.615552
ENSG00000164062	APEH	156.412	96.2161	0.615145
ENSG00000127838	PNKD	23.1895	14.2509	0.614541
ENSG00000006016	CRLF1	39.3123	24.1523	0.61437
ENSG00000089053	ANAPC5	81.2952	49.9426	0.614336
ENSG00000200816	SNORA38	753.012	462.546	0.614261
ENSG00000170275	CRTAP	150.773	92.6128	0.614253
ENSG00000172795	DCP2	25.8126	15.8405	0.613673
ENSG00000184014	DENND5A	34.2677	21.026	0.613581
ENSG00000103657	HERC1	33.617	20.6217	0.613431
ENSG00000200394	SNORA38B	140.988	86.4701	0.613315
ENSG00000156970	BUB1B	35.6573	21.8625	0.613128
ENSG00000161526	SAP30BP	42.5919	26.1119	0.613072
ENSG00000013374	NUB1	25.1792	15.4319	0.612883
ENSG00000214046	SMIM7	26.0381	15.9355	0.612007
ENSG00000278535	DHRS11	15.0795	9.2173	0.611247
ENSG00000138674	SEC31A	98.9079	60.4369	0.611042
ENSG00000110651	CD81	43.6666	26.675	0.610879
ENSG00000141401	IMPA2	80.5842	49.2213	0.610806
ENSG00000132002	DNAJB1	25.8824	15.7953	0.610272
ENSG00000172775	FAM192A	67.5931	41.2463	0.610215
ENSG00000200418	SNORA63	682.991	416.58	0.609935
ENSG00000103994	ZNF106	28.9426	17.6461	0.609693
ENSG00000104140	RHOV	44.5226	27.1336	0.609434
ENSG00000170515	PA2G4	138.751	84.5548	0.6094
ENSG00000179041	RRS1	15.3854	9.37287	0.609205
ENSG00000205268	PDE7A	14.7005	8.95542	0.609192
ENSG00000141934	PLPP2	42.7404	26.0085	0.608523
ENSG00000152256	PDK1	27.5426	16.7457	0.607993
ENSG00000100814	CCNB1IP1	34.064	20.6969	0.607589
ENSG00000155287	SLC25A28	16.9775	10.3136	0.607486
ENSG00000169972	PUSL1	17.6847	10.7419	0.607412
ENSG00000270231	NBPF8	16.1629	9.81534	0.607276
ENSG00000159348	CYB5R1	14.7996	8.98159	0.606881
ENSG00000122642	FKBP9	33.0367	20.0486	0.606858
ENSG00000100577	GSTZ1	14.4152	8.74784	0.606848
ENSG00000148248	SURF4	76.1962	46.2032	0.606371
ENSG00000150712	MTMR12	19.5915	11.8749	0.606125
ENSG00000025800	KPNA6	35.0625	21.2446	0.605907
ENSG00000161999	JMJD8	29.0924	17.6271	0.605901
ENSG00000208772	SNORD94	909.199	550.78	0.605786
ENSG00000141076	UTP4	21.4519	12.9943	0.605741
ENSG00000171824	EXOSC10	25.1143	15.2041	0.605396
ENSG00000174437	ATP2A2	41.7111	25.2497	0.605347
ENSG00000112699	GMDS	21.1998	12.8311	0.605246
ENSG00000143486	EIF2D	48.8195	29.5404	0.605094
ENSG00000109107	ALDOC	36.9584	22.3588	0.604972
ENSG00000077312	SNRPA	76.0925	46.0206	0.604798
ENSG00000135049	AGTPBP1	18.6656	11.2879	0.604743
ENSG00000183605	SFXN4	21.9423	13.2691	0.604727
ENSG00000198682	PAPSS2	32.7997	19.7964	0.603554
ENSG00000136819	C9orf78	26.1723	15.7709	0.60258
ENSG00000072274	TFRC	125.329	75.471	0.602183
ENSG00000105778	AVL9	16.4311	9.89262	0.602067
ENSG00000143799	PARP1	91.6026	55.1103	0.601624
ENSG00000150991	UBC	836.718	503.198	0.601395
ENSG00000165494	PCF11	21.6062	12.9833	0.600906
ENSG00000197172	MAGEA6	55.1013	33.1068	0.600835
ENSG00000108671	PSMD11	38.3105	23.0054	0.600499
ENSG00000013588	GPRC5A	57.6114	34.5894	0.600392
ENSG00000165644	COMTD1	22.5863	13.5544	0.600116
ENSG00000161010	MRNIP	30.8077	18.4422	0.598623
ENSG00000126088	UROD	70.1439	41.9626	0.598236
ENSG00000189077	TMEM120A	23.4722	14.0361	0.597988
ENSG00000171861	MRM3	16.6077	9.9308	0.597964
[truncated: 3,651 more rows]

## Sheet: HeLa Rep2 (A-Tailing + LiCl)
Ensembl ID	Gene	Rep2 Control LiCl RPKM	Rep2 A-tailing + RNaseR LiCl RPKM	RPKM ratio (A-tailing + RNase R/Control)
ENSG00000199673	SNORD16	30.6116	730.432	23.8613
ENSG00000212607	SNORA3B	57.3396	1275	22.2359
ENSG00000201302	SNORA65	212.292	4577.62	21.5628
ENSG00000272533	SNORA28	39.6782	810.084	20.4163
ENSG00000209480	SNORD83B	22.6205	400.445	17.7027
ENSG00000281010	snoR1	50.0675	700.107	13.9833
ENSG00000283907	AD000090.1	26.7519	334.281	12.4956
ENSG00000201104	RNU6-11P	32.7149	382.37	11.6879
ENSG00000199562	RNU6-37P	33.5237	379.947	11.3337
ENSG00000206885	SNORA75	19.4789	220.458	11.3178
ENSG00000272055	RNU6-6P	34.5898	385.633	11.1487
ENSG00000206932	RNU6-4P	34.5898	385.633	11.1487
ENSG00000207507	RNU6-9	34.9942	384.826	10.9969
ENSG00000207041	RNU6-3P	34.9942	384.826	10.9969
ENSG00000206965	RNU6-5P	34.9942	384.018	10.9738
ENSG00000206625	RNU6-1	34.9942	384.018	10.9738
ENSG00000207524	RNU6-33P	31.9723	350.333	10.9574
ENSG00000207357	RNU6-2	34.9942	383.21	10.9507
ENSG00000207264	RNU6-15P	24.9025	271.357	10.8968
ENSG00000206899	RNU6-36P	33.8388	368.19	10.8807
ENSG00000199477	SNORA31	27.5193	298.37	10.8422
ENSG00000210184	MT-TS2	96.7661	966.33	9.98625
ENSG00000202337	RNU6-8	38.6338	383.031	9.9144
ENSG00000202252	SNORD14C	32.2165	318.804	9.89567
ENSG00000201654	RNU6-7	39.0382	382.223	9.791
ENSG00000238363	SNORA13	32.5507	310.612	9.54241
ENSG00000210825	SNORA40	201.363	1783.52	8.85724
ENSG00000200169	RNU5D-1	861.513	7217.2	8.37735
ENSG00000207523	SNORA66	43.401	353.954	8.15543
ENSG00000281394	SCARNA4	48.3524	362.989	7.50716
ENSG00000200983	SNORA3A	305.489	2242.22	7.33977
ENSG00000277947	SNORD3D	447.809	3244.61	7.24552
ENSG00000206838	SNORA5A	45.7499	323.323	7.06718
ENSG00000200913	SNORD46	144.034	952.91	6.61587
ENSG00000207475	SNORA80E	35.7114	226.942	6.35489
ENSG00000235408	SNORA71B	158.268	1001.02	6.32484
ENSG00000278815	Vault	18.6124	115.369	6.1985
ENSG00000200463	SNORD118	452.9	2578.76	5.69388
ENSG00000178209	PLEC	27.155	152.827	5.62795
ENSG00000105722	ERF	18.3674	101.605	5.53181
ENSG00000182095	TNRC18	16.5436	90.03	5.44198
ENSG00000196418	ZNF124	19.4186	97.7033	5.03143
ENSG00000210112	MT-TM	99.6008	497.319	4.99312
ENSG00000199436	SNORD9	18.0042	89.8972	4.99312
ENSG00000202444	RNU5E-6P	1094.59	5464.79	4.99255
ENSG00000213468	FIRRE	22.3944	105.089	4.69265
ENSG00000200972	RNU5A-8P	1678.5	7788.24	4.64
ENSG00000199293	SNORA21	682.272	3054.22	4.47654
ENSG00000177728	TMEM94	19.2262	85.6215	4.45338
ENSG00000263776	SNORA4	53.76	237.759	4.4226
ENSG00000180900	SCRIB	21.2915	91.0838	4.27794
ENSG00000258186	SLC7A5P2	31.6584	134.437	4.24649
ENSG00000207392	SNORA20	104.099	430.676	4.13718
ENSG00000177225	GATD1	19.3304	78.9526	4.08437
ENSG00000199631	SNORD33	346.783	1411.27	4.06961
ENSG00000221241	SNORD88A	30.0197	119.914	3.99451
ENSG00000201801	RNU5E-4P	31.6612	126.471	3.99451
ENSG00000210151	MT-TS1	46.6958	186.526	3.99449
ENSG00000283958	MIR1248	148.613	592.484	3.98676
ENSG00000182378	PLCXD1	21.6229	84.8657	3.92481
ENSG00000251562	MALAT1	5230.16	20470.7	3.91397
ENSG00000141524	TMC6	33.0862	128.185	3.87427
ENSG00000277194	SNORD22	431.366	1664.52	3.85872
ENSG00000142949	PTPRF	31.7954	121.316	3.81552
ENSG00000141456	PELP1	20.8612	79.4136	3.80676
ENSG00000204580	DDR1	46.6618	169.524	3.63304
ENSG00000107331	ABCA2	16.3369	58.7785	3.5979
ENSG00000005007	UPF1	14.6276	52.5408	3.59189
ENSG00000136830	FAM129B	36.7312	130.697	3.5582
ENSG00000200156	RNU5B-1	3885.78	13562.1	3.49019
ENSG00000072310	SREBF1	40.3898	140.198	3.47112
ENSG00000196498	NCOR2	15.7967	54.6069	3.45685
ENSG00000160685	ZBTB7B	19.2634	66.0372	3.42812
ENSG00000200534	SNORA33	27.5193	94.2221	3.42386
ENSG00000206760	SNORA6	33.6586	115.053	3.41823
ENSG00000221420	SNORA81	346.876	1181.55	3.40626
ENSG00000063245	EPN1	15.9479	54.0372	3.38836
ENSG00000105926	MPP6	21.2229	71.7627	3.38138
ENSG00000099864	PALM	15.9424	53.8992	3.38087
ENSG00000140564	FURIN	71.724	241.824	3.37159
ENSG00000109762	SNX25	19.1568	64.4429	3.36397
ENSG00000105137	SYDE1	14.5945	48.9471	3.3538
ENSG00000037757	MRI1	20.9127	69.9155	3.34321
ENSG00000270103	AL360012.1	1089.45	3641.77	3.34276
ENSG00000127564	PKMYT1	25.8719	86.1621	3.33034
ENSG00000130511	SSBP4	36.0241	119.442	3.31561
ENSG00000169710	FASN	78.0775	256.466	3.28476
ENSG00000160877	NACC1	31.9301	104.794	3.28198
ENSG00000182087	TMEM259	36.219	118.507	3.27196
ENSG00000123106	CCDC91	17.8716	58.3689	3.26601
ENSG00000164889	SLC4A2	54.2248	176.71	3.25884
ENSG00000132361	CLUH	41.8377	135.933	3.24906
ENSG00000221303	SNORA79	24.0058	77.9116	3.24553
ENSG00000167962	ZNF598	26.4263	85.6147	3.23975
ENSG00000140332	TLE3	21.4017	69.1917	3.233
ENSG00000199568	RNU5A-1	6865.18	22034	3.20953
ENSG00000184363	PKP3	19.7859	63.2937	3.19893
ENSG00000107816	LZTS2	18.7996	59.7949	3.18065
ENSG00000264229	RNU4ATAC	81.3687	256.6	3.15355
ENSG00000275023	MLLT6	23.0908	72.7844	3.1521
ENSG00000204469	PRRC2A	21.8588	68.7785	3.14649
ENSG00000141522	ARHGDIA	62.2317	193.962	3.11677
ENSG00000148341	SH3GLB2	23.6738	73.7503	3.11527
ENSG00000161091	MFSD12	34.6018	107.459	3.10559
ENSG00000283737	AL023875.1	15.4592	47.5102	3.07326
ENSG00000142599	RERE	19.3661	58.5041	3.02095
ENSG00000199347	RNU5E-1	1329.77	3994.36	3.0038
ENSG00000105726	ATP13A1	15.451	46.41	3.00369
ENSG00000272034	SNORD14A	30.0197	89.9352	2.99587
ENSG00000238531	SNORD105B	52.7113	157.916	2.99587
ENSG00000130522	JUND	19.8653	59.3259	2.98641
ENSG00000100242	SUN2	19.516	58.0419	2.97407
ENSG00000243716	NPIPB5	15.5422	45.8119	2.94758
ENSG00000259952	AC009133.2	22.5651	65.9357	2.92202
ENSG00000100083	GGA1	16.2093	47.2423	2.91452
ENSG00000105221	AKT2	41.5618	120.867	2.90813
ENSG00000108262	GIT1	19.1347	55.5055	2.90078
ENSG00000128283	CDC42EP1	22.2551	64.2182	2.88555
ENSG00000185122	HSF1	27.4625	78.8781	2.87221
ENSG00000004975	DVL2	19.5633	55.9237	2.8586
ENSG00000252316	RNY4	1129.18	3218.32	2.85014
ENSG00000185359	HGS	45.5596	128.34	2.81697
ENSG00000207175	RNU1-67P	32.5854	91.3018	2.80192
ENSG00000090372	STRN4	20.4017	57.1194	2.79974
ENSG00000103249	CLCN7	15.8895	44.2884	2.78727
ENSG00000182979	MTA1	32.0675	89.1112	2.77886
ENSG00000253051	SNORA31	59.5021	165.307	2.77817
ENSG00000102882	MAPK3	18.7228	51.7745	2.76532
ENSG00000013573	DDX11	33.4441	92.4379	2.76395
ENSG00000237412	PRSS56	227.286	627.734	2.76187
ENSG00000120071	KANSL1	18.0665	49.8855	2.76122
ENSG00000100241	SBF1	16.9447	46.6455	2.75281
ENSG00000119383	PTPA	33.3607	91.101	2.73079
ENSG00000136877	FPGS	17.9968	49.0278	2.72425
ENSG00000207313	SNORA2B	35.7114	97.2607	2.72352
ENSG00000082996	RNF13	33.5497	91.2506	2.71986
ENSG00000161714	PLCD3	25.784	69.5576	2.6977
ENSG00000198695	MT-ND6	31.428	84.6473	2.69337
ENSG00000165458	INPPL1	43.6731	117.517	2.69083
ENSG00000106261	ZKSCAN1	15.7767	42.4226	2.68894
ENSG00000103257	SLC7A5	966.569	2591.91	2.68156
ENSG00000071655	MBD3	25.434	68.0344	2.67494
ENSG00000140688	C16orf58	17.6821	46.8475	2.64943
ENSG00000116871	MAP7D1	15.8282	41.9267	2.64886
ENSG00000208308	SNORA40B	43.6915	115.658	2.64715
ENSG00000063244	U2AF2	52.1847	138.081	2.64601
ENSG00000101199	ARFGAP1	18.4371	48.7399	2.64358
ENSG00000088247	KHSRP	93.3894	246.525	2.63975
ENSG00000123358	NR4A1	14.8731	39.2589	2.63959
ENSG00000132382	MYBBP1A	37.9106	99.3948	2.62182
ENSG00000159692	CTBP1	43.931	114.177	2.59901
ENSG00000021762	OSBPL5	23.6899	61.402	2.59191
ENSG00000277184	SNORA9	251.932	651.975	2.5879
ENSG00000198910	L1CAM	32.4695	83.9495	2.58549
ENSG00000197381	ADARB1	18.3278	47.3532	2.58368
ENSG00000107404	DVL1	38.4615	99.3649	2.58349
ENSG00000275719	AC008622.2	30.3686	78.4298	2.5826
ENSG00000140400	MAN2C1	33.296	85.8716	2.57904
ENSG00000174903	RAB1B	22.1894	57.1468	2.57541
ENSG00000014216	CAPN1	18.9267	48.1144	2.54214
ENSG00000207067	SNORA72	40.8962	103.956	2.54195
ENSG00000278274	SNORA61	801.02	2035.55	2.5412
ENSG00000123159	GIPC1	27.1146	68.869	2.53992
ENSG00000133275	CSNK1G2	31.5545	79.9536	2.53383
ENSG00000130193	THEM6	16.992	42.4962	2.50095
ENSG00000133612	AGAP3	22.7183	56.816	2.50089
ENSG00000214022	REPIN1	38.418	95.9658	2.49794
ENSG00000251733	SCARNA8	15.2906	38.1738	2.49655
ENSG00000173621	LRFN4	19.8511	49.544	2.49578
ENSG00000160803	UBQLN4	15.4492	38.3934	2.48514
ENSG00000260466	AC126696.2	20.1447	49.8433	2.47426
ENSG00000006534	ALDH3B1	22.3036	55.06	2.46866
ENSG00000238835	SCARNA18	59.8267	147.604	2.46719
ENSG00000149823	VPS51	30.1431	74.1298	2.45926
ENSG00000188818	ZDHHC11	16.8942	41.5175	2.4575
ENSG00000060491	OGFR	17.6758	43.3922	2.45489
ENSG00000213923	CSNK1E	85.631	209.941	2.45169
ENSG00000100258	LMF2	14.9671	36.5663	2.44311
ENSG00000124782	RREB1	15.5033	37.8575	2.4419
ENSG00000134871	COL4A2	27.145	66.1883	2.43832
ENSG00000100243	CYB5R3	24.6826	59.9628	2.42936
ENSG00000212283	SNORD89	89.3499	216.694	2.42523
ENSG00000210135	MT-TN	512.633	1243.25	2.42522
ENSG00000103335	PIEZO1	75.9655	183.839	2.42003
ENSG00000125520	SLC2A4RG	26.9333	65.0107	2.41377
ENSG00000141526	SLC16A3	152.772	367.433	2.40511
ENSG00000039523	RIPOR1	14.9007	35.8	2.40257
ENSG00000007376	RPUSD1	18.2695	43.8458	2.39995
ENSG00000078808	SDF4	30.8567	74.0136	2.39862
ENSG00000178921	PFAS	39.0478	93.5274	2.3952
ENSG00000141582	CBX4	17.2469	41.3002	2.39464
ENSG00000184216	IRAK1	37.7983	90.453	2.39304
ENSG00000163930	BAP1	21.2783	50.8799	2.39116
ENSG00000179134	SAMD4B	18.9165	45.1784	2.38831
ENSG00000204054	LINC00963	20.9945	49.9435	2.37888
ENSG00000196576	PLXNB2	29.2805	69.6217	2.37775
ENSG00000138386	NAB1	20.8955	49.5573	2.37167
ENSG00000204463	BAG6	44.3447	105.166	2.37156
ENSG00000100226	GTPBP1	18.8229	44.4222	2.36001
ENSG00000173153	ESRRA	21.0646	49.7106	2.35991
ENSG00000181192	DHTKD1	36.9006	86.9469	2.35625
ENSG00000123066	MED13L	20.6829	48.682	2.35373
ENSG00000123143	PKN1	27.4724	64.5693	2.35033
ENSG00000249859	PVT1	32.2468	75.7109	2.34786
ENSG00000185324	CDK10	24.2495	56.9044	2.34662
ENSG00000173227	SYT12	14.7973	34.5281	2.33341
ENSG00000105701	FKBP8	92.1734	214.209	2.32398
ENSG00000002834	LASP1	25.3107	58.7327	2.32047
ENSG00000183010	PYCR1	165.734	383.6	2.31455
ENSG00000068137	PLEKHH3	15.7981	36.4562	2.30763
ENSG00000062822	POLD1	25.6515	59.0801	2.30318
ENSG00000269858	EGLN2	16.33	37.609	2.30306
ENSG00000272114	AL136131.3	50.5606	115.709	2.28852
ENSG00000247077	PGAM5	54.8275	124.797	2.27618
ENSG00000089351	GRAMD1A	24.2051	55.0469	2.27419
ENSG00000130119	GNL3L	22.2426	50.5723	2.27367
ENSG00000090447	TFAP4	15.1483	34.3303	2.26628
ENSG00000116675	DNAJC6	21.376	48.3592	2.26231
ENSG00000199377	RNU5F-1	1327.11	2986.23	2.25018
ENSG00000105323	HNRNPUL1	61.8824	138.929	2.24505
ENSG00000142453	CARM1	15.4351	34.6307	2.24363
ENSG00000104853	CLPTM1	15.3004	34.2975	2.24161
ENSG00000225151	GOLGA2P7	16.8186	37.6419	2.23811
ENSG00000114019	AMOTL2	14.9006	33.347	2.23796
ENSG00000012171	SEMA3B	23.5551	52.4109	2.22503
ENSG00000104964	AES	157.319	349.833	2.22372
ENSG00000112877	CEP72	23.2413	51.6209	2.22108
ENSG00000176619	LMNB2	22.3995	49.7366	2.22043
ENSG00000201772	SNORA5C	29.2184	64.8405	2.21917
ENSG00000197226	TBC1D9B	34.1888	75.7478	2.21557
ENSG00000008130	NADK	17.6979	39.0863	2.20853
ENSG00000231864	AL807752.3	14.8023	32.6759	2.20749
ENSG00000172530	BANP	22.7409	50.0954	2.20288
ENSG00000069011	PITX1	34.0363	74.9486	2.20202
ENSG00000196547	MAN2A2	17.616	38.7101	2.19744
ENSG00000133056	PIK3C2B	21.7573	47.7958	2.19677
ENSG00000207493	SNORA46	181.53	396.765	2.18567
ENSG00000142178	SIK1	41.4852	90.6438	2.18497
ENSG00000125967	NECAB3	27.7398	60.573	2.18361
ENSG00000274177	AC004528.2	18.2046	39.7217	2.18196
ENSG00000102854	MSLN	42.1449	91.7334	2.17662
ENSG00000104805	NUCB1	50.7406	110.098	2.16982
ENSG00000274276	CBSL	41.1277	89.1454	2.16753
ENSG00000125755	SYMPK	16.5284	35.7675	2.164
ENSG00000079805	DNM2	51.1231	110.391	2.15932
ENSG00000130175	PRKCSH	62.5763	134.847	2.15492
ENSG00000038358	EDC4	17.6903	38.1179	2.15473
ENSG00000071626	DAZAP1	64.2973	138.455	2.15336
ENSG00000114650	SCAP	21.816	46.9554	2.15234
ENSG00000153046	CDYL	50.4022	108.471	2.15211
ENSG00000011304	PTBP1	125.379	268.807	2.14396
ENSG00000100350	FOXRED2	17.6944	37.903	2.14209
ENSG00000183576	SETD3	23.7532	50.8086	2.13902
ENSG00000181090	EHMT1	17.4717	37.3669	2.13871
ENSG00000106397	PLOD3	25.7409	55.0378	2.13815
ENSG00000235173	HGH1	18.703	39.9415	2.13557
ENSG00000184897	H1FX	30.5125	65.1517	2.13525
ENSG00000106638	TBL2	22.2664	47.5301	2.13461
ENSG00000071894	CPSF1	21.6371	46.1242	2.13172
ENSG00000214717	ZBED1	25.2985	53.5757	2.11774
ENSG00000172009	THOP1	88.9776	187.894	2.1117
ENSG00000030582	GRN	69.2469	146.049	2.10911
ENSG00000114631	PODXL2	46.0227	97.0547	2.10884
ENSG00000184922	FMNL1	15.4902	32.5672	2.10244
ENSG00000116337	AMPD2	24.9129	52.3642	2.10189
ENSG00000196411	EPHB4	16.5366	34.7227	2.09975
ENSG00000167543	TP53I13	14.8325	31.1126	2.0976
ENSG00000106290	TAF6	22.8381	47.8278	2.09421
ENSG00000196924	FLNA	107.369	224.685	2.09264
ENSG00000183751	TBL3	15.7202	32.8946	2.09251
ENSG00000242156	AC000041.1	24.841	51.9185	2.09003
ENSG00000176715	ACSF3	26.6977	55.586	2.08205
ENSG00000156273	BACH1	21.0997	43.8822	2.07975
ENSG00000140859	KIFC3	33.806	70.1308	2.07451
ENSG00000252947	SCARNA1	45.5868	94.2999	2.06858
ENSG00000171246	NPTX1	97.4303	201.072	2.06375
ENSG00000214063	TSPAN4	34.411	70.9866	2.0629
ENSG00000132471	WBP2	16.3086	33.6081	2.06076
ENSG00000161996	WDR90	18.4793	38.0182	2.05734
ENSG00000197879	MYO1C	51.1526	105.199	2.05657
ENSG00000070423	RNF126	16.5562	33.9931	2.05319
ENSG00000104731	KLHDC4	38.4359	78.8848	2.05237
ENSG00000103495	MAZ	65.5571	134.544	2.05232
ENSG00000258048	AC073569.2	18.0606	37.0552	2.05171
ENSG00000173898	SPTBN2	16.866	34.5907	2.05091
ENSG00000170638	TRABD	16.7008	34.2271	2.04943
ENSG00000105426	PTPRS	29.2601	59.782	2.04312
ENSG00000110422	HIPK3	21.093	42.9563	2.03652
ENSG00000207145	SNORA18	529.561	1078.44	2.03648
ENSG00000185813	PCYT2	20.0655	40.7938	2.03303
ENSG00000164897	TMUB1	16.607	33.673	2.02764
ENSG00000130508	PXDN	22.6412	45.869	2.02591
ENSG00000166446	CDYL2	31.4233	63.6151	2.02446
ENSG00000207051	SNORA27	280.31	567.101	2.02312
ENSG00000275994	SNORA24	244.858	494.839	2.02092
ENSG00000115275	MOGS	16.7064	33.7555	2.02051
ENSG00000130338	TULP4	22.3593	45.0895	2.01659
ENSG00000109062	SLC9A3R1	33.8902	68.3295	2.0162
ENSG00000129250	KIF1C	46.6477	93.9497	2.01403
ENSG00000169592	INO80E	17.9334	36.0619	2.01088
ENSG00000160972	PPP1R16A	22.5153	45.0322	2.00007
ENSG00000204842	ATXN2	21.6896	43.3287	1.99767
ENSG00000200785	SNORD8	51.0415	101.943	1.99726
ENSG00000235284	SNORD62A	18.7356	37.4197	1.99725
ENSG00000231587	SNORD62B	18.7356	37.4197	1.99725
ENSG00000212135	SNORD67	21.1474	42.2367	1.99725
ENSG00000210196	MT-TP	49.8004	99.4638	1.99725
ENSG00000210127	MT-TA	747.133	1492.21	1.99725
ENSG00000210107	MT-TQ	38.8337	77.5605	1.99725
ENSG00000202031	SNORD38A	43.8508	87.581	1.99725
ENSG00000127054	INTS11	32.339	64.4892	1.99416
ENSG00000113758	DBN1	34.8611	69.4941	1.99346
ENSG00000128487	SPECC1	89.0222	177.304	1.99168
ENSG00000065717	TLE2	17.1821	34.22	1.99161
ENSG00000171456	ASXL1	34.8871	69.4643	1.99112
ENSG00000184640	SEPT9	59.5334	118.515	1.99073
ENSG00000172889	EGFL7	19.1538	38.1063	1.98949
ENSG00000105676	ARMC6	23.5148	46.6864	1.9854
ENSG00000167700	MFSD3	18.4075	36.5158	1.98375
ENSG00000133243	BTBD2	24.5011	48.5908	1.98321
ENSG00000099821	POLRMT	30.497	60.456	1.98236
ENSG00000205664	BX890604.1	18.1031	35.8836	1.98218
ENSG00000198952	SMG5	23.792	47.1019	1.97974
ENSG00000129245	FXR2	24.1948	47.8758	1.97876
ENSG00000141564	RPTOR	23.7534	46.7874	1.96971
ENSG00000130309	COLGALT1	39.3731	77.2387	1.96171
ENSG00000201403	SNORD14B	86.3805	169.021	1.9567
ENSG00000105647	PIK3R2	14.6947	28.7004	1.95311
ENSG00000182446	NPLOC4	39.9657	78.0539	1.95302
ENSG00000207445	SNORD15B	1263.11	2466.11	1.95241
ENSG00000188986	NELFB	18.9567	36.9915	1.95137
ENSG00000141736	ERBB2	23.8535	46.5143	1.95
ENSG00000160957	RECQL4	32.6332	63.4326	1.94381
ENSG00000103855	CD276	29.8569	58.0324	1.94368
ENSG00000160200	CBS	62.1251	120.702	1.94289
ENSG00000075618	FSCN1	56.6629	109.848	1.93862
ENSG00000130402	ACTN4	118.754	230.171	1.93822
ENSG00000130723	PRRC2B	56.0801	108.386	1.9327
ENSG00000111452	ADGRD1	17.161	33.1282	1.93044
ENSG00000185803	SLC52A2	33.3732	64.2497	1.92519
ENSG00000167508	MVD	31.4943	60.4252	1.91861
ENSG00000167671	UBXN6	33.4252	64.0401	1.91592
ENSG00000095906	NUBP2	34.7415	66.5247	1.91485
ENSG00000183048	SLC25A10	36.5149	69.8351	1.91251
ENSG00000104812	GYS1	22.1449	42.245	1.90766
ENSG00000087152	ATXN7L3	18.8005	35.7665	1.90242
ENSG00000127191	TRAF2	19.5978	37.2606	1.90126
ENSG00000141873	SLC39A3	33.3504	63.2576	1.89676
ENSG00000100401	RANGAP1	33.1911	62.867	1.89409
ENSG00000177302	TOP3A	22.4526	42.5151	1.89355
ENSG00000105397	TYK2	25.9054	49.0223	1.89236
ENSG00000197912	SPG7	30.3397	57.3858	1.89144
ENSG00000198786	MT-ND5	71.6991	135.258	1.88647
ENSG00000160789	LMNA	189.165	356.404	1.88409
ENSG00000176155	CCDC57	21.7978	41.0361	1.88258
ENSG00000142634	EFHD2	25.1443	47.2972	1.88103
ENSG00000274523	RCC1L	19.835	37.2862	1.87982
ENSG00000196961	AP2A1	19.3565	36.3747	1.8792
ENSG00000077044	DGKD	45.4965	85.3314	1.87556
ENSG00000242294	STAG3L5P	22.5408	42.2218	1.87313
ENSG00000231925	TAPBP	17.4219	32.5757	1.86981
ENSG00000115207	GTF3C2	26.0093	48.6243	1.8695
ENSG00000176014	TUBB6	96.2483	179.88	1.86892
ENSG00000204525	HLA-C	20.3662	38.0488	1.86823
ENSG00000002822	MAD1L1	14.8416	27.6746	1.86466
ENSG00000261236	BOP1	48.2497	89.6709	1.85848
ENSG00000158747	NBL1	17.1132	31.7931	1.85781
ENSG00000008838	MED24	20.7164	38.4806	1.85749
ENSG00000149476	TKFC	20.113	37.2528	1.85218
ENSG00000179604	CDC42EP4	25.9966	48.0139	1.84693
ENSG00000140983	RHOT2	20.9252	38.6445	1.84679
ENSG00000141696	P3H4	23.9249	44.1754	1.84642
ENSG00000169174	PCSK9	29.3216	54.079	1.84434
ENSG00000159335	PTMS	60.6715	111.841	1.84339
ENSG00000131165	CHMP1A	22.5138	41.4883	1.84279
ENSG00000100359	SGSM3	25.8464	47.4302	1.83508
ENSG00000089693	MLF2	72.9766	133.796	1.83341
ENSG00000126822	PLEKHG3	16.8561	30.8492	1.83015
ENSG00000196187	TMEM63A	15.1706	27.594	1.81891
ENSG00000146540	C7orf50	15.8657	28.8136	1.81609
ENSG00000172046	USP19	22.225	40.3128	1.81385
ENSG00000125746	EML2	82.2268	149.056	1.81274
ENSG00000073111	MCM2	68.2244	123.636	1.8122
ENSG00000099812	MISP	21.1166	38.1845	1.80827
ENSG00000081692	JMJD4	18.3232	33.099	1.8064
ENSG00000141959	PFKL	53.0032	95.6195	1.80403
ENSG00000163374	YY1AP1	28.6004	51.4906	1.80035
ENSG00000108784	NAGLU	17.0546	30.6103	1.79484
ENSG00000173599	PC	47.8986	85.8357	1.79203
ENSG00000141756	FKBP10	100.612	180.259	1.79163
ENSG00000185215	TNFAIP2	31.0866	55.6397	1.78983
ENSG00000125817	CENPB	18.5807	33.191	1.78632
ENSG00000136279	DBNL	20.2544	36.1634	1.78546
ENSG00000119333	WDR34	67.97	121.304	1.78467
ENSG00000167601	AXL	15.7179	27.9884	1.78067
ENSG00000125912	NCLN	22.5719	40.1285	1.77781
ENSG00000151292	CSNK1G3	20.7936	36.923	1.77569
ENSG00000141569	TRIM65	15.4375	27.4109	1.7756
ENSG00000105063	PPP6R1	15.5769	27.6495	1.77503
ENSG00000127948	POR	75.1582	132.951	1.76895
ENSG00000197785	ATAD3A	19.9146	35.1822	1.76665
ENSG00000105223	PLD3	59.2495	104.575	1.76499
ENSG00000167674	HDGFL2	20.5756	36.2507	1.76183
ENSG00000105576	TNPO2	26.0156	45.6932	1.75638
ENSG00000137699	TRIM29	17.1573	30.0667	1.75241
ENSG00000103653	CSK	18.9003	33.1007	1.75133
ENSG00000278259	MYO19	47.9131	83.7892	1.74877
ENSG00000172725	CORO1B	26.7225	46.6497	1.74571
ENSG00000108819	PPP1R9B	19.2158	33.5325	1.74505
ENSG00000076706	MCAM	41.8949	73.0189	1.74291
ENSG00000160285	LSS	17.1476	29.8437	1.7404
ENSG00000205730	ITPRIPL2	22.4567	39.0079	1.73703
ENSG00000188976	NOC2L	48.5406	84.3078	1.73685
ENSG00000173402	DAG1	40.2036	69.6949	1.73355
ENSG00000168066	SF1	33.4068	57.8408	1.73141
ENSG00000097007	ABL1	15.8741	27.4784	1.73102
ENSG00000109065	NAT9	17.8876	30.9363	1.72948
ENSG00000131408	NR1H2	17.0961	29.5516	1.72856
ENSG00000169398	PTK2	90.3682	155.969	1.72593
ENSG00000168397	ATG4B	15.4554	26.6716	1.72571
ENSG00000104852	SNRNP70	81.462	140.306	1.72235
ENSG00000132600	PRMT7	63.9562	109.849	1.71757
ENSG00000167513	CDT1	32.6243	55.9479	1.71491
ENSG00000271798	SNORA51	26.0248	44.5526	1.71193
ENSG00000114353	GNAI2	15.9076	27.2111	1.71057
ENSG00000197858	GPAA1	43.4424	74.2366	1.70885
ENSG00000167670	CHAF1A	29.8618	50.9417	1.70592
ENSG00000128928	IVD	23.2351	39.6263	1.70545
ENSG00000204394	VARS	57.6012	98.171	1.70432
ENSG00000140474	ULK3	17.8601	30.3896	1.70154
ENSG00000107957	SH3PXD2A	16.7461	28.4749	1.70039
ENSG00000132182	NUP210	31.4892	53.3324	1.69367
ENSG00000164896	FASTK	25.507	43.0565	1.68803
ENSG00000198911	SREBF2	31.9475	53.8092	1.6843
ENSG00000162729	IGSF8	15.0741	25.3366	1.6808
ENSG00000130204	TOMM40	51.6789	86.6859	1.67739
ENSG00000090316	MAEA	17.6191	29.5109	1.67494
ENSG00000160211	G6PD	26.606	44.5074	1.67283
ENSG00000215252	GOLGA8B	15.0565	25.1351	1.66939
ENSG00000155506	LARP1	58.5076	97.4378	1.66539
ENSG00000160613	PCSK7	17.3036	28.8159	1.66531
ENSG00000113645	WWC1	19.3141	32.1403	1.66408
ENSG00000124702	KLHDC3	52.0915	86.6754	1.66391
ENSG00000071564	TCF3	33.4243	55.4653	1.65943
ENSG00000131069	ACSS2	16.6706	27.6603	1.65923
ENSG00000100364	KIAA0930	23.1909	38.4641	1.65859
ENSG00000198925	ATG9A	18.1119	29.9984	1.65628
ENSG00000100605	ITPK1	19.384	32.0444	1.65314
ENSG00000277918	U1	5018.27	8282.71	1.65051
ENSG00000130810	PPAN	26.2887	43.3638	1.64952
ENSG00000196517	SLC6A9	17.3106	28.5396	1.64868
ENSG00000163050	COQ8A	20.3896	33.5533	1.64561
ENSG00000206585	RNVU1-7	28455	46818.5	1.64535
ENSG00000128973	CLN6	20.7422	34.0338	1.6408
ENSG00000166888	STAT6	25.4711	41.7514	1.63917
ENSG00000099817	POLR2E	72.8949	119.345	1.63722
ENSG00000273768	U1	27987.9	45782.4	1.63579
ENSG00000207389	RNU1-4	27987.9	45782.4	1.63579
ENSG00000207005	RNU1-2	27987.9	45782.4	1.63579
ENSG00000206596	RNU1-27P	27987.9	45782.4	1.63579
ENSG00000207513	RNU1-3	27987.8	45780.7	1.63574
ENSG00000206737	RNVU1-18	27987.8	45780.7	1.63574
ENSG00000206652	RNU1-1	27987.8	45780.7	1.63574
ENSG00000206588	RNU1-28P	27987.8	45780.7	1.63574
ENSG00000075420	FNDC3B	15.0647	24.6206	1.63432
ENSG00000212588	SNORA26	163.829	267.715	1.63411
ENSG00000082641	NFE2L1	40.9984	66.9804	1.63373
ENSG00000087077	TRIP6	37.0662	60.4737	1.63151
ENSG00000039650	PNKP	22.9508	37.4308	1.63091
ENSG00000140632	GLYR1	26.7444	43.4785	1.6257
ENSG00000105486	LIG1	26.6924	43.3265	1.62318
ENSG00000152078	TMEM56	17.674	28.686	1.62306
ENSG00000076604	TRAF4	54.91	89.0708	1.62212
ENSG00000125505	MBOAT7	22.2463	36.064	1.62112
ENSG00000134758	RNF138	23.8603	38.5821	1.617
ENSG00000105135	ILVBL	32.7002	52.7476	1.61307
ENSG00000104907	TRMT1	28.5829	46.0519	1.61117
ENSG00000109685	NSD2	29.0602	46.7597	1.60906
ENSG00000161013	MGAT4B	40.2144	64.4311	1.60219
ENSG00000173801	JUP	52.244	83.6784	1.60168
ENSG00000117984	CTSD	26.4313	42.3278	1.60143
ENSG00000105447	GRWD1	16.6409	26.6422	1.60101
ENSG00000136270	TBRG4	66.8203	106.972	1.60089
ENSG00000171223	JUNB	19.3838	31.027	1.60067
ENSG00000202357	Y_RNA	18.8629	30.1392	1.5978
ENSG00000175115	PACS1	15.6485	24.9507	1.59445
ENSG00000128908	INO80	16.1322	25.7205	1.59436
ENSG00000077150	NFKB2	20.3366	32.3976	1.59307
ENSG00000011009	LYPLA2	16.2159	25.8325	1.59304
ENSG00000082805	ERC1	20.1615	32.1053	1.59241
ENSG00000197256	KANK2	16.2878	25.9131	1.59095
ENSG00000177192	PUS1	19.5385	31.0017	1.5867
ENSG00000172819	RARG	15.6336	24.7402	1.5825
ENSG00000105339	DENND3	17.9023	28.3234	1.58211
ENSG00000141002	TCF25	62.1795	98.2718	1.58045
ENSG00000131446	MGAT1	15.0944	23.8298	1.57872
ENSG00000267436	AC005786.3	23.5826	37.1845	1.57678
ENSG00000092203	TOX4	16.6306	26.1877	1.57467
ENSG00000125753	VASP	40.6417	63.8939	1.57213
ENSG00000007264	MATK	34.9137	54.8329	1.57053
ENSG00000102178	UBL4A	34.7706	54.2323	1.55972
ENSG00000225830	ERCC6	17.4424	27.1981	1.55931
ENSG00000123908	AGO2	49.0951	76.4646	1.55748
ENSG00000201098	RNY1	7396.21	11505.5	1.55559
ENSG00000160447	PKN3	15.1135	23.503	1.5551
ENSG00000100418	DESI1	25.619	39.8358	1.55493
ENSG00000173894	CBX2	20.0618	31.1626	1.55333
ENSG00000168502	MTCL1	27.409	42.4828	1.54996
ENSG00000130706	ADRM1	34.5379	53.4884	1.54869
ENSG00000179115	FARSA	49.4228	76.4621	1.5471
ENSG00000140995	DEF8	18.2768	28.2166	1.54385
ENSG00000106348	IMPDH1	30.5139	47.0949	1.54339
ENSG00000185624	P4HB	434.116	669.568	1.54237
ENSG00000183856	IQGAP3	16.9455	26.136	1.54236
ENSG00000220988	SNORD88C	85.378	131.667	1.54217
ENSG00000254986	DPP3	15.4594	23.8213	1.54089
ENSG00000204351	SKIV2L	24.7877	38.1859	1.54052
ENSG00000109184	DCUN1D4	18.739	28.7794	1.5358
ENSG00000110092	CCND1	31.2759	48.0058	1.53491
ENSG00000182841	RRP7BP	21.8667	33.5178	1.53282
ENSG00000221968	FADS3	17.397	26.6117	1.52967
ENSG00000161202	DVL3	14.9565	22.8372	1.52691
ENSG00000198355	PIM3	19.4665	29.7144	1.52644
ENSG00000178927	C17orf62	23.9521	36.4874	1.52335
ENSG00000116016	EPAS1	17.1515	26.1057	1.52207
ENSG00000140854	KATNB1	16.3516	24.8605	1.52037
ENSG00000249731	AC126768.3	21.2178	32.2304	1.51903
ENSG00000206811	SNORA10	432.833	657.467	1.51899
ENSG00000160049	DFFA	25.0836	38.0727	1.51783
ENSG00000159069	FBXW5	35.9447	54.4977	1.51615
ENSG00000207142	Y_RNA	5089.92	7715.19	1.51578
ENSG00000064545	TMEM161A	21.3231	32.2692	1.51334
ENSG00000077235	GTF3C1	15.8272	23.9447	1.51288
ENSG00000163520	FBLN2	18.5475	28.0416	1.51188
ENSG00000267633	AC008686.1	22.7797	34.4303	1.51145
ENSG00000202354	RNY3	5390.25	8140.88	1.5103
ENSG00000141568	FOXK2	31.9064	48.1412	1.50883
ENSG00000125844	RRBP1	17.6808	26.6765	1.50878
ENSG00000141994	DUS3L	28.004	42.2362	1.50822
ENSG00000166340	TPP1	16.8727	25.4385	1.50767
ENSG00000104969	SGTA	14.7286	22.1922	1.50674
ENSG00000167323	STIM1	14.8152	22.2788	1.50378
ENSG00000133265	HSPBP1	14.7543	22.1771	1.50309
ENSG00000100304	TTLL12	33.2652	49.9875	1.5027
ENSG00000273587	SNORA78	61.2151	91.3614	1.49247
ENSG00000131653	TRAF7	58.9553	87.8915	1.49082
ENSG00000206941	SNORD15A	76.8499	114.553	1.49061
ENSG00000160216	AGPAT3	16.8188	25.0684	1.4905
ENSG00000168159	RNF187	43.8402	65.2939	1.48936
ENSG00000089154	GCN1	54.5559	81.2157	1.48867
ENSG00000123064	DDX54	58.871	87.3676	1.48405
ENSG00000125648	SLC25A23	21.7452	32.2208	1.48174
ENSG00000198056	PRIM1	27.0441	39.9325	1.47657
ENSG00000065268	WDR18	18.6143	27.4569	1.47504
ENSG00000105953	OGDH	36.1413	53.2217	1.4726
ENSG00000182473	EXOC7	25.6509	37.7698	1.47246
ENSG00000084774	CAD	31.7248	46.7093	1.47233
ENSG00000270722	U1	485.368	713.962	1.47097
ENSG00000162144	CYB561A3	19.0272	27.958	1.46937
ENSG00000087157	PGS1	16.2539	23.8193	1.46545
ENSG00000104419	NDRG1	118.987	174.348	1.46527
ENSG00000144579	CTDSP1	20.9977	30.7538	1.46463
ENSG00000138074	SLC5A6	16.9176	24.7684	1.46406
ENSG00000162073	PAQR4	23.7125	34.6858	1.46276
ENSG00000104835	SARS2	15.6184	22.8078	1.46032
ENSG00000162813	BPNT1	25.1973	36.7828	1.45979
ENSG00000103064	SLC7A6	41.7169	60.7606	1.4565
ENSG00000133315	MACROD1	75.5859	109.937	1.45446
ENSG00000165271	NOL6	15.3089	22.2569	1.45385
ENSG00000064012	CASP8	16.2838	23.6529	1.45254
ENSG00000168255	POLR2J3	31.1571	45.2539	1.45244
ENSG00000126012	KDM5C	30.2131	43.8374	1.45094
ENSG00000149177	PTPRJ	17.1347	24.8599	1.45085
ENSG00000065559	MAP2K4	14.6617	21.2704	1.45075
ENSG00000178252	WDR6	33.3958	48.4352	1.45034
ENSG00000171163	ZNF692	16.6203	24.0938	1.44966
ENSG00000165689	SDCCAG3	47.1478	68.3456	1.4496
ENSG00000162878	PKDCC	38.4693	55.7625	1.44953
ENSG00000196497	IPO4	23.9041	34.625	1.4485
ENSG00000105983	LMBR1	24.3548	35.2435	1.44709
ENSG00000167747	C19orf48	75.5672	109.228	1.44544
ENSG00000157800	SLC37A3	15.8124	22.8443	1.44471
ENSG00000156787	TBC1D31	18.9848	27.4108	1.44383
ENSG00000143537	ADAM15	103.8	149.47	1.43998
ENSG00000160691	SHC1	42.5575	61.2254	1.43865
ENSG00000154832	CXXC1	21.7404	31.2668	1.43819
ENSG00000167930	FAM234A	19.0433	27.3832	1.43794
ENSG00000174197	MGA	34.1153	48.9747	1.43556
ENSG00000105698	USF2	40.637	58.2892	1.43439
ENSG00000004399	PLXND1	27.0238	38.7616	1.43435
ENSG00000214160	ALG3	37.5154	53.7531	1.43283
ENSG00000278099	U1	47.1051	67.4784	1.43251
ENSG00000167491	GATAD2A	29.0174	41.5412	1.4316
ENSG00000161888	SPC24	44.005	62.963	1.43081
ENSG00000187741	FANCA	42.8044	61.237	1.43062
ENSG00000115694	STK25	38.9741	55.6761	1.42854
ENSG00000052749	RRP12	16.4264	23.4195	1.42572
ENSG00000204592	HLA-E	15.9835	22.7567	1.42376
ENSG00000168924	LETM1	15.3076	21.7824	1.42298
ENSG00000134287	ARF3	64.2164	91.3759	1.42294
ENSG00000172037	LAMB2	62.6784	89.1103	1.42171
ENSG00000171316	CHD7	17.674	25.1213	1.42137
ENSG00000143321	HDGF	218.79	310.616	1.4197
ENSG00000103253	HAGHL	26.0536	36.9721	1.41908
ENSG00000161904	LEMD2	15.4271	21.8877	1.41878
ENSG00000162714	ZNF496	15.553	22.0546	1.41803
ENSG00000141556	TBCD	27.9315	39.6036	1.41788
ENSG00000281311	SNORA50	230.262	326.447	1.41772
ENSG00000160753	RUSC1	15.7385	22.2919	1.41639
ENSG00000167123	CERCAM	19.4254	27.509	1.41614
ENSG00000181222	POLR2A	26.5236	37.4837	1.41322
ENSG00000141295	SCRN2	15.3342	21.6613	1.41261
ENSG00000068120	COASY	53.1681	75.0715	1.41197
ENSG00000089280	FUS	32.4477	45.7319	1.4094
ENSG00000205250	E2F4	24.1859	34.0732	1.4088
ENSG00000169499	PLEKHA2	25.0575	35.2594	1.40714
ENSG00000184117	NIPSNAP1	56.4148	79.3592	1.40671
ENSG00000100416	TRMU	22.4324	31.5216	1.40518
ENSG00000131748	STARD3	16.8125	23.622	1.40503
ENSG00000154845	PPP4R1	15.6978	22.0541	1.40492
ENSG00000038295	TLL1	22.1608	31.1282	1.40465
ENSG00000167693	NXN	16.1397	22.6447	1.40304
ENSG00000200314	Y_RNA	127.518	178.876	1.40275
ENSG00000185262	UBALD2	18.436	25.8104	1.4
ENSG00000023191	RNH1	39.2354	54.9118	1.39955
ENSG00000168802	CHTF8	44.6397	62.3353	1.39641
ENSG00000172432	GTPBP2	28.2861	39.3968	1.3928
ENSG00000136717	BIN1	25.6037	35.6413	1.39204
ENSG00000167978	SRRM2	42.7699	59.5032	1.39124
ENSG00000142208	AKT1	47.4359	65.8863	1.38895
ENSG00000169692	AGPAT2	17.2709	23.9838	1.38868
ENSG00000185722	ANKFY1	17.0608	23.6796	1.38795
ENSG00000164808	SPIDR	29.7485	41.2566	1.38685
ENSG00000225697	SLC26A6	14.7725	20.4735	1.38592
ENSG00000143811	PYCR2	25.9333	35.9205	1.38511
ENSG00000011243	AKAP8L	17.2499	23.8303	1.38147
ENSG00000172977	KAT5	20.9331	28.8908	1.38015
ENSG00000103549	RNF40	32.9119	45.4164	1.37994
ENSG00000162076	FLYWCH2	84.5257	116.605	1.37952
ENSG00000126456	IRF3	30.1433	41.5629	1.37884
ENSG00000130816	DNMT1	72.2224	99.4915	1.37757
ENSG00000125651	GTF2F1	34.1876	47.0603	1.37653
ENSG00000048828	FAM120A	41.249	56.709	1.3748
ENSG00000170421	KRT8	209.085	287.076	1.37301
ENSG00000166851	PLK1	18.8144	25.828	1.37278
ENSG00000147164	SNX12	19.3128	26.4961	1.37195
ENSG00000100345	MYH9	67.3506	92.3984	1.3719
ENSG00000116584	ARHGEF2	44.6429	61.0757	1.36809
ENSG00000130164	LDLR	22.3905	30.6134	1.36725
ENSG00000172732	MUS81	18.9567	25.9179	1.36722
ENSG00000108679	LGALS3BP	258.478	353.064	1.36593
ENSG00000188153	COL4A5	24.0624	32.8635	1.36576
ENSG00000141551	CSNK1D	26.5461	36.2507	1.36558
ENSG00000162600	OMA1	36.1991	49.3903	1.36441
ENSG00000160917	CPSF4	21.5228	29.2805	1.36044
ENSG00000267757	EML2-AS1	21.712	29.456	1.35667
ENSG00000137497	NUMA1	29.5013	40.0179	1.35648
ENSG00000274582	SNORA16A	233.408	316.572	1.3563
ENSG00000275993	CU639417.2	38.2919	51.9048	1.3555
ENSG00000083544	TDRD3	15.206	20.5544	1.35173
ENSG00000169057	MECP2	17.1321	23.1442	1.35093
ENSG00000137207	YIPF3	33.5928	45.3642	1.35041
ENSG00000160209	PDXK	104.871	141.437	1.34868
ENSG00000242086	LINC00969	15.7734	21.272	1.3486
ENSG00000165322	ARHGAP12	17.0137	22.931	1.3478
ENSG00000176444	CLK2	15.8588	21.3644	1.34716
ENSG00000176978	DPP7	46.9395	63.1742	1.34586
ENSG00000072134	EPN2	15.1434	20.3762	1.34555
ENSG00000126838	PZP	16.8375	22.6389	1.34455
ENSG00000182934	SRPRA	19.8485	26.682	1.34428
ENSG00000149179	C11orf49	17.1126	22.9203	1.33938
ENSG00000196365	LONP1	120.198	160.829	1.33803
ENSG00000144645	OSBPL10	24.4396	32.695	1.33779
ENSG00000134905	CARS2	33.0073	44.0438	1.33437
ENSG00000116260	QSOX1	14.789	19.7269	1.33389
ENSG00000139546	TARBP2	19.0707	25.4065	1.33223
ENSG00000116688	MFN2	25.6313	34.1381	1.33189
ENSG00000210140	MT-TC	341.515	454.727	1.3315
ENSG00000199990	VTRNA1-1	65.1118	86.6962	1.3315
ENSG00000282458	WASH5P	30.1517	40.124	1.33074
ENSG00000198055	GRK6	16.8749	22.4332	1.32938
ENSG00000140563	MCTP2	27.3086	36.2246	1.32649
ENSG00000094631	HDAC6	19.208	25.4574	1.32535
ENSG00000001629	ANKIB1	24.7146	32.7264	1.32417
ENSG00000126453	BCL2L12	15.5631	20.5959	1.32338
ENSG00000197694	SPTAN1	61.5057	81.3098	1.32199
ENSG00000132768	DPH2	20.6068	27.2324	1.32152
ENSG00000089159	PXN	15.8688	20.9656	1.32118
ENSG00000090615	GOLGA3	16.9412	22.3587	1.31978
ENSG00000169696	ASPSCR1	30.9985	40.8174	1.31675
ENSG00000130713	EXOSC2	40.717	53.5862	1.31606
ENSG00000114738	MAPKAPK3	22.5378	29.632	1.31477
ENSG00000065000	AP3D1	21.4968	28.2462	1.31397
ENSG00000167522	ANKRD11	26.1349	34.3147	1.31298
ENSG00000134086	VHL	28.6347	37.5623	1.31178
ENSG00000137216	TMEM63B	15.7952	20.7171	1.31161
ENSG00000136840	ST6GALNAC4	20.2737	26.5679	1.31046
ENSG00000171097	KYAT1	14.8773	19.491	1.31012
ENSG00000166123	GPT2	24.1221	31.5663	1.3086
ENSG00000096433	ITPR3	18.4021	24.0572	1.30731
ENSG00000100325	ASCC2	14.9406	19.5265	1.30694
ENSG00000070404	FSTL3	43.9	57.2765	1.3047
ENSG00000148337	CIZ1	21.5407	28.048	1.30209
ENSG00000099875	MKNK2	53.4612	69.566	1.30124
ENSG00000100297	MCM5	116.949	152.062	1.30024
ENSG00000150938	CRIM1	26.4626	34.3984	1.29989
ENSG00000138867	GUCD1	46.8379	60.8488	1.29914
ENSG00000064666	CNN2	29.0186	37.697	1.29906
ENSG00000162959	MEMO1	23.6228	30.572	1.29417
ENSG00000185298	CCDC137	18.3021	23.6694	1.29326
ENSG00000160214	RRP1	23.8664	30.8461	1.29245
ENSG00000121680	PEX16	20.7082	26.751	1.29181
ENSG00000108439	PNPO	16.9649	21.9137	1.29171
ENSG00000149792	MRPL49	15.2598	19.7104	1.29166
ENSG00000130733	YIPF2	18.2631	23.5887	1.2916
ENSG00000130726	TRIM28	215.678	278.116	1.2895
ENSG00000161638	ITGA5	16.3876	21.1204	1.2888
ENSG00000196405	EVL	20.7534	26.7303	1.288
ENSG00000130159	ECSIT	24.1852	31.1483	1.28791
ENSG00000118454	ANKRD13C	29.4657	37.9341	1.2874
ENSG00000165912	PACSIN3	40.3308	51.9211	1.28738
ENSG00000183020	AP2A2	19.0903	24.573	1.2872
ENSG00000172893	DHCR7	18.6395	23.9705	1.28601
ENSG00000101057	MYBL2	45.6058	58.6437	1.28588
ENSG00000148334	PTGES2	59.1275	75.9418	1.28437
ENSG00000160007	ARHGAP35	17.28	22.1922	1.28427
ENSG00000139629	GALNT6	22.8723	29.3682	1.28401
ENSG00000108604	SMARCD2	24.1759	31.036	1.28376
ENSG00000256013	AC027277.1	33.7305	43.2003	1.28075
ENSG00000230615	AL139220.2	15.2052	19.4553	1.27952
ENSG00000184436	THAP7	17.1602	21.9521	1.27924
ENSG00000145916	RMND5B	15.4443	19.74	1.27814
ENSG00000136021	SCYL2	18.9137	24.1718	1.278
ENSG00000200494	Y_RNA	2960.15	3777.56	1.27614
ENSG00000197780	TAF13	31.9901	40.8155	1.27588
ENSG00000141570	CBX8	14.639	18.654	1.27427
ENSG00000100335	MIEF1	48.8321	62.1749	1.27324
ENSG00000006607	FARP2	16.5137	20.9723	1.26999
ENSG00000136699	SMPD4	15.9251	20.2176	1.26954
ENSG00000119139	TJP2	15.8278	20.0904	1.26931
ENSG00000188352	FOCAD	26.0416	33.0437	1.26888
ENSG00000125733	TRIP10	27.0809	34.2572	1.26499
ENSG00000213676	ATF6B	16.9453	21.4189	1.264
ENSG00000148840	PPRC1	15.725	19.8338	1.26129
ENSG00000143390	RFX5	57.7753	72.8603	1.2611
ENSG00000137076	TLN1	41.9881	52.9407	1.26085
ENSG00000108312	UBTF	37.0836	46.7552	1.26081
ENSG00000156958	GALK2	20.5278	25.8566	1.25959
ENSG00000137700	SLC37A4	14.9609	18.825	1.25828
ENSG00000205937	RNPS1	87.9151	110.468	1.25653
ENSG00000164081	TEX264	24.2859	30.4535	1.25396
ENSG00000072778	ACADVL	183.086	229.561	1.25384
ENSG00000105355	PLIN3	35.9009	44.9902	1.25318
ENSG00000161011	SQSTM1	102.237	128.057	1.25255
ENSG00000114062	UBE3A	44.3631	55.565	1.2525
ENSG00000149182	ARFGAP2	32.7619	40.9811	1.25088
ENSG00000221116	SNORD110	48.4682	60.5708	1.2497
ENSG00000221164	SNORA11F	33.2888	41.5537	1.24828
ENSG00000136997	MYC	286.843	357.835	1.24749
ENSG00000092621	PHGDH	466.122	580.272	1.24489
ENSG00000172270	BSG	379.782	472.407	1.24389
ENSG00000201955	RNY3P1	2368.37	2943.92	1.24302
ENSG00000167645	YIF1B	51.7634	64.3223	1.24262
ENSG00000105401	CDC37	77.1116	95.7878	1.2422
ENSG00000179151	EDC3	17.6341	21.901	1.24197
ENSG00000103591	AAGAB	37.5871	46.6611	1.24141
ENSG00000064961	HMG20B	53.2511	65.9985	1.23938
ENSG00000172354	GNB2	46.2611	57.1551	1.23549
ENSG00000117411	B4GALT2	30.728	37.952	1.2351
ENSG00000108349	CASC3	15.1485	18.7038	1.2347
ENSG00000149428	HYOU1	34.3851	42.4242	1.2338
ENSG00000271605	MILR1	18.8285	23.2252	1.23351
ENSG00000150403	TMCO3	21.7653	26.8221	1.23233
ENSG00000204174	NPY4R	21.0004	25.8572	1.23127
ENSG00000141971	MVB12A	27.6046	33.9311	1.22918
ENSG00000189306	RRP7A	32.4409	39.8697	1.22899
ENSG00000134824	FADS2	19.4637	23.9198	1.22894
ENSG00000177963	RIC8A	26.7678	32.8853	1.22854
ENSG00000100280	AP1B1	25.6854	31.5331	1.22767
ENSG00000175634	RPS6KB2	21.4033	26.2457	1.22625
ENSG00000182199	SHMT2	229.905	281.878	1.22606
ENSG00000132481	TRIM47	15.3701	18.8345	1.2254
ENSG00000055917	PUM2	19.0508	23.3398	1.22513
ENSG00000153395	LPCAT1	34.8279	42.6385	1.22426
ENSG00000132153	DHX30	38.2666	46.8269	1.2237
ENSG00000264717	NPY4R2	18.9668	23.202	1.2233
ENSG00000121060	TRIM25	35.9806	43.9165	1.22056
ENSG00000162736	NCSTN	23.892	29.1112	1.21845
ENSG00000139197	PEX5	23.5818	28.7247	1.21809
ENSG00000198917	SPOUT1	30.1547	36.6723	1.21614
ENSG00000158941	CCAR2	38.8372	47.2041	1.21544
ENSG00000101412	E2F1	27.4323	33.299	1.21386
ENSG00000158850	B4GALT3	23.6628	28.6739	1.21177
ENSG00000188242	PP7080	42.8573	51.9241	1.21156
ENSG00000069869	NEDD4	50.3121	60.9394	1.21123
ENSG00000108591	DRG2	19.5619	23.6661	1.20981
ENSG00000107819	SFXN3	22.4192	27.0997	1.20877
ENSG00000148300	REXO4	17.5276	21.1363	1.20589
ENSG00000247556	OIP5-AS1	42.8351	51.6187	1.20506
ENSG00000146223	RPL7L1	67.0156	80.7147	1.20442
ENSG00000129595	EPB41L4A	15.6276	18.8034	1.20322
ENSG00000153406	NMRAL1	44.4859	53.4127	1.20067
ENSG00000212907	MT-ND4L	418.566	501.689	1.19859
ENSG00000073536	NLE1	28.1407	33.7231	1.19837
ENSG00000089597	GANAB	68.0011	81.3387	1.19614
ENSG00000117676	RPS6KA1	18.3608	21.92	1.19385
ENSG00000175309	PHYKPL	23.8668	28.4413	1.19167
ENSG00000169727	GPS1	71.3581	85.0102	1.19132
ENSG00000196312	MFSD14C	15.755	18.7613	1.19082
ENSG00000196526	AFAP1	22.0363	26.1683	1.18751
ENSG00000127445	PIN1	25.3156	29.978	1.18417
ENSG00000101849	TBL1X	20.9645	24.7474	1.18044
ENSG00000263756	AL645941.3	19.6901	23.1957	1.17804
ENSG00000253102	AC004707.1	16.2918	19.192	1.17802
ENSG00000101940	WDR13	34.7076	40.8415	1.17673
ENSG00000206634	SNORA22	226.99	267.093	1.17667
ENSG00000173786	CNP	21.7035	25.5345	1.17652
ENSG00000177084	POLE	40.7817	47.9442	1.17563
ENSG00000171551	ECEL1	143.042	167.785	1.17298
ENSG00000130985	UBA1	83.5748	98.0161	1.17279
ENSG00000253981	ALG1L13P	20.9891	24.6054	1.17229
ENSG00000127837	AAMP	35.3445	41.3503	1.16992
ENSG00000148634	HERC4	29.5474	34.5426	1.16906
ENSG00000179950	PUF60	89.6158	104.556	1.16671
ENSG00000126214	KLC1	20.0926	23.3717	1.1632
ENSG00000058600	POLR3E	37.4103	43.4706	1.162
ENSG00000104980	TIMM44	29.1995	33.9048	1.16114
ENSG00000196878	LAMB3	24.0495	27.8674	1.15875
ENSG00000177697	CD151	43.856	50.8083	1.15853
ENSG00000202538	RNU4-2	16292.4	18867.5	1.15806
ENSG00000099956	SMARCB1	24.562	28.3785	1.15538
ENSG00000224407	AL136988.1	24.895	28.7575	1.15515
ENSG00000100749	VRK1	20.9365	24.1836	1.15509
ENSG00000186603	HPDL	23.5214	27.1646	1.15489
ENSG00000108344	PSMD3	38.803	44.7164	1.1524
ENSG00000268651	CTAG1A	14.6528	16.8804	1.15203
ENSG00000198752	CDC42BPB	16.688	19.1909	1.14998
ENSG00000181026	AEN	19.2527	22.1258	1.14923
ENSG00000108669	CYTH1	14.8593	17.0736	1.14902
ENSG00000164327	RICTOR	41.1651	47.2688	1.14827
ENSG00000025293	PHF20	30.9937	35.5877	1.14822
ENSG00000070814	TCOF1	38.6391	44.2943	1.14636
ENSG00000100413	POLR3H	14.8686	17.0442	1.14632
ENSG00000184033	CTAG1B	14.6528	16.7892	1.1458
ENSG00000106635	BCL7B	16.0463	18.3598	1.14418
ENSG00000117308	GALE	17.7224	20.2329	1.14166
ENSG00000065883	CDK13	15.0796	17.2137	1.14152
ENSG00000139613	SMARCC2	28.7409	32.8062	1.14145
ENSG00000279119	AC006449.7	21.3404	24.3555	1.14129
ENSG00000252577	SCARNA20	53.5169	61.0781	1.14129
ENSG00000055483	USP36	41.2382	47.0622	1.14123
ENSG00000167658	EEF2	1458.84	1664.76	1.14115
ENSG00000227671	AL390728.4	18.4851	21.0847	1.14063
ENSG00000169180	XPO6	41.0979	46.8533	1.14004
ENSG00000137309	HMGA1	102.132	116.276	1.13849
ENSG00000025770	NCAPH2	31.519	35.8841	1.13849
ENSG00000168209	DDIT4	108.213	123.064	1.13724
ENSG00000095485	CWF19L1	18.2247	20.7139	1.13658
ENSG00000122512	PMS2	15.0004	17.0355	1.13567
ENSG00000163848	ZNF148	33.2739	37.786	1.1356
ENSG00000070610	GBA2	18.0064	20.4446	1.13541
ENSG00000259049	AL139317.3	46.3298	52.5895	1.13511
ENSG00000105364	MRPL4	27.7391	31.4841	1.13501
ENSG00000140577	CRTC3	23.4627	26.5612	1.13206
ENSG00000159322	ADPGK	24.6755	27.9309	1.13193
ENSG00000101181	MTG2	22.5242	25.4896	1.13165
ENSG00000040633	PHF23	24.5637	27.7888	1.1313
ENSG00000076555	ACACB	15.4367	17.4381	1.12965
ENSG00000176783	RUFY1	16.5638	18.7102	1.12958
ENSG00000180229	HERC2P3	17.9479	20.2142	1.12627
ENSG00000013306	SLC25A39	131.011	147.529	1.12608
ENSG00000201457	SNORA55	54.8015	61.5669	1.12345
ENSG00000063978	RNF4	23.0852	25.9298	1.12322
ENSG00000179632	MAF1	49.2854	55.3197	1.12244
ENSG00000100991	TRPC4AP	21.1324	23.7167	1.12229
ENSG00000153048	CARHSP1	43.3593	48.6073	1.12104
ENSG00000177239	MAN1B1	14.9968	16.8072	1.12072
ENSG00000114378	HYAL1	18.9021	21.1751	1.12025
ENSG00000106144	CASP2	15.4695	17.3277	1.12012
ENSG00000106367	AP1S1	54.3589	60.7967	1.11843
ENSG00000175567	UCP2	33.9748	37.9848	1.11803
ENSG00000184903	IMMP2L	38.6131	43.11	1.11646
ENSG00000170734	POLH	14.6667	16.3682	1.11601
ENSG00000124571	XPO5	60.9124	67.8849	1.11447
ENSG00000100075	SLC25A1	67.5082	75.201	1.11395
ENSG00000281398	SNHG4	28.4445	31.6848	1.11392
ENSG00000160256	FAM207A	19.4371	21.6258	1.1126
ENSG00000042445	RETSAT	26.7041	29.671	1.1111
ENSG00000134644	PUM1	39.2121	43.5275	1.11005
ENSG00000201229	SNORA63D	33.4605	37.1272	1.10958
ENSG00000009413	REV3L	20.3709	22.6004	1.10945
ENSG00000111667	USP5	51.2723	56.8808	1.10939
ENSG00000112715	VEGFA	34.6913	38.4463	1.10824
ENSG00000163870	TPRA1	21.4366	23.7368	1.1073
ENSG00000111321	LTBR	45.7667	50.6354	1.10638
ENSG00000102226	USP11	17.4456	19.292	1.10584
ENSG00000099804	CDC34	24.1021	26.6143	1.10423
ENSG00000116497	S100PBP	19.9709	22.0225	1.10273
ENSG00000129474	AJUBA	16.3373	18.0016	1.10187
ENSG00000200354	SNORA71D	1365.46	1504.15	1.10157
ENSG00000087269	NOP14	19.2275	21.1587	1.10044
ENSG00000115073	ACTR1B	18.633	20.4889	1.0996
ENSG00000136205	TNS3	15.125	16.6112	1.09826
ENSG00000064607	SUGP2	21.0717	23.1282	1.0976
ENSG00000196642	RABL6	36.8077	40.3576	1.09644
ENSG00000105402	NAPA	26.6865	29.2522	1.09614
ENSG00000113643	RARS	48.204	52.692	1.0931
ENSG00000028310	BRD9	46.8754	51.2297	1.09289
ENSG00000128585	MKLN1	29.7483	32.4782	1.09177
ENSG00000141858	SAMD1	23.5107	25.6665	1.09169
ENSG00000129103	SUMF2	73.2172	79.8116	1.09007
ENSG00000197766	CFD	15.349	16.7295	1.08994
ENSG00000122966	CIT	18.1872	19.8204	1.0898
ENSG00000277985	SNORA67	1202.61	1310.1	1.08938
ENSG00000281910	SNORA50A	146.655	159.709	1.08901
ENSG00000132716	DCAF8	52.6186	57.2868	1.08872
ENSG00000111605	CPSF6	54.8506	59.6645	1.08776
ENSG00000200795	RNU4-1	10388.3	11277.9	1.08563
ENSG00000143641	GALNT2	50.3739	54.6866	1.08561
ENSG00000167986	DDB1	136.015	147.426	1.0839
ENSG00000163159	VPS72	34.6067	37.5079	1.08383
ENSG00000105011	ASF1B	22.9423	24.86	1.08359
ENSG00000198218	QRICH1	49.9891	54.099	1.08222
ENSG00000157216	SSBP3	16.7017	18.073	1.08211
ENSG00000131473	ACLY	114.091	123.359	1.08123
ENSG00000106682	EIF4H	172.679	186.685	1.08111
ENSG00000073921	PICALM	61.6218	66.6055	1.08088
ENSG00000116199	FAM20B	26.9485	29.1237	1.08072
ENSG00000238045	AC009133.1	19.4069	20.9423	1.07912
ENSG00000135362	PRR5L	16.1764	17.4373	1.07795
ENSG00000179409	GEMIN4	25.0338	26.9843	1.07791
ENSG00000213024	NUP62	26.2424	28.2006	1.07462
ENSG00000038382	TRIO	37.4043	40.1942	1.07459
ENSG00000177030	DEAF1	20.4779	21.997	1.07418
ENSG00000138031	ADCY3	27.6965	29.6992	1.07231
ENSG00000204371	EHMT2	16.7746	17.9809	1.07191
ENSG00000013810	TACC3	16.1345	17.2878	1.07148
ENSG00000228253	MT-ATP8	250.615	268.472	1.07125
ENSG00000125970	RALY	38.2064	40.9142	1.07087
ENSG00000132906	CASP9	21.9632	23.4972	1.06984
ENSG00000087274	ADD1	15.2425	16.2818	1.06818
ENSG00000179526	SHARPIN	21.3043	22.745	1.06762
ENSG00000159217	IGF2BP1	15.2402	16.2693	1.06753
ENSG00000122591	FAM126A	17.8925	19.0568	1.06507
ENSG00000257923	CUX1	28.298	30.1326	1.06483
ENSG00000205531	NAP1L4	106.605	113.357	1.06334
ENSG00000177830	CHID1	22.9736	24.426	1.06322
ENSG00000143761	ARF1	148.924	158.321	1.0631
ENSG00000239306	RBM14	21.3808	22.6878	1.06113
ENSG00000165688	PMPCA	51.8208	54.9624	1.06062
ENSG00000067057	PFKP	90.5441	95.9685	1.05991
ENSG00000168300	PCMTD1	18.3089	19.389	1.05899
ENSG00000135506	OS9	49.8587	52.7936	1.05886
ENSG00000165175	MID1IP1	21.7785	23.0558	1.05865
ENSG00000174744	BRMS1	19.1536	20.2646	1.058
ENSG00000103423	DNAJA3	60.6543	64.1318	1.05733
ENSG00000144567	RETREG2	27.9335	29.5114	1.05649
ENSG00000176087	SLC35A4	19.6699	20.7665	1.05575
ENSG00000204209	DAXX	26.6284	28.0928	1.05499
ENSG00000100029	PES1	61.5276	64.8995	1.0548
ENSG00000129515	SNX6	28.0557	29.5822	1.05441
ENSG00000166165	CKB	394.282	415.721	1.05437
ENSG00000185896	LAMP1	53.5155	56.2748	1.05156
ENSG00000200394	SNORA38B	145.26	152.695	1.05118
ENSG00000064933	PMS1	15.08	15.8439	1.05066
ENSG00000102119	EMD	29.0908	30.561	1.05054
ENSG00000005889	ZFX	31.6506	33.2277	1.04983
ENSG00000130311	DDA1	18.2801	19.1524	1.04772
ENSG00000070915	SLC12A3	48.9161	51.208	1.04685
ENSG00000184557	SOCS3	19.9217	20.851	1.04665
ENSG00000173267	SNCG	117.808	123.018	1.04422
ENSG00000022840	RNF10	45.3108	47.307	1.04406
ENSG00000120889	TNFRSF10B	23.2622	24.2851	1.04397
ENSG00000087087	SRRT	29.5252	30.8126	1.0436
ENSG00000184470	TXNRD2	18.2004	18.9904	1.04341
ENSG00000079616	KIF22	36.0402	37.4605	1.03941
ENSG00000258430	AL583722.2	23.9937	24.9365	1.03929
ENSG00000123600	METTL8	14.6705	15.2409	1.03888
ENSG00000100897	DCAF11	17.6386	18.3013	1.03757
ENSG00000196235	SUPT5H	23.3869	24.2346	1.03625
ENSG00000126746	ZNF384	16.5734	17.1648	1.03568
ENSG00000159202	UBE2Z	19.3374	20.0093	1.03475
ENSG00000207233	SNORA37	125.367	129.233	1.03084
ENSG00000186854	TRABD2A	46.1913	47.5994	1.03048
ENSG00000124203	ZNF831	18.244	18.7585	1.0282
ENSG00000164828	SUN1	33.6427	34.5907	1.02818
ENSG00000143207	RFWD2	19.7698	20.3221	1.02794
ENSG00000167965	MLST8	39.2669	40.34	1.02733
ENSG00000268983	AC005253.2	15.2452	15.6592	1.02716
ENSG00000102893	PHKB	29.2823	30.0647	1.02672
ENSG00000160932	LY6E	118.448	121.453	1.02537
ENSG00000006704	GTF2IRD1	18.8751	19.3534	1.02534
ENSG00000105700	KXD1	23.657	24.2474	1.02496
ENSG00000123992	DNPEP	14.792	15.1543	1.02449
ENSG00000105568	PPP2R1A	89.1477	91.3214	1.02438
ENSG00000125459	MSTO1	22.9542	23.5082	1.02414
ENSG00000134802	SLC43A3	106.052	108.513	1.02321
ENSG00000117419	ERI3	27.9207	28.5643	1.02305
ENSG00000204256	BRD2	58.7985	60.0733	1.02168
ENSG00000082781	ITGB5	90.5449	92.2355	1.01867
ENSG00000079999	KEAP1	23.672	24.0877	1.01756
ENSG00000187147	RNF220	50.9071	51.7425	1.01641
ENSG00000278774	U2	6723.4	6826.73	1.01537
ENSG00000278591	U2	6845.49	6950.42	1.01533
ENSG00000278048	U2	6845.49	6950.42	1.01533
ENSG00000277903	U2	6845.49	6950.42	1.01533
ENSG00000276596	U2	6845.49	6950.42	1.01533
ENSG00000275616	U2	6845.49	6950.42	1.01533
ENSG00000275219	U2	6845.49	6950.42	1.01533
ENSG00000274862	U2	6845.49	6950.42	1.01533
ENSG00000274585	RNU2-1	6845.49	6950.42	1.01533
ENSG00000274432	U2	6845.49	6950.42	1.01533
ENSG00000274062	U2	6845.49	6950.42	1.01533
ENSG00000273709	U2	6845.49	6950.42	1.01533
ENSG00000264577	AC010761.1	44.4871	45.1463	1.01482
ENSG00000077942	FBLN1	55.2268	56.0376	1.01468
ENSG00000182173	TSEN54	32.4484	32.8898	1.0136
ENSG00000186522	SEPT10	37.7824	38.289	1.01341
ENSG00000148803	FUOM	23.6748	23.9762	1.01273
ENSG00000167118	URM1	18.8307	19.0609	1.01222
ENSG00000100410	PHF5A	65.1466	65.9225	1.01191
ENSG00000197905	TEAD4	19.3935	19.6148	1.01141
ENSG00000207405	SNORA64	1593.9	1611.66	1.01114
ENSG00000154743	TSEN2	18.3072	18.4976	1.0104
ENSG00000111641	NOP2	42.2882	42.725	1.01033
ENSG00000132591	ERAL1	22.7333	22.9619	1.01006
ENSG00000176915	ANKLE2	36.3766	36.7228	1.00952
ENSG00000073417	PDE8A	30.2201	30.499	1.00923
ENSG00000180198	RCC1	34.0393	34.3376	1.00876
ENSG00000124541	RRP36	41.6155	41.9333	1.00764
ENSG00000149480	MTA2	47.9629	48.3162	1.00737
ENSG00000100124	ANKRD54	14.7904	14.8809	1.00612
ENSG00000103502	CDIPT	15.2328	15.3242	1.006
ENSG00000105618	PRPF31	26.2632	26.4004	1.00522
ENSG00000109111	SUPT6H	23.6257	23.7253	1.00422
ENSG00000139514	SLC7A1	19.0366	19.1132	1.00402
ENSG00000065457	ADAT1	19.1768	19.2512	1.00388
ENSG00000166348	USP54	16.1429	16.1965	1.00332
ENSG00000140479	PCSK6	17.3825	17.4352	1.00303
ENSG00000167107	ACSF2	28.6185	28.6917	1.00256
ENSG00000131626	PPFIA1	15.7523	15.7891	1.00234
ENSG00000223501	VPS52	15.6703	15.7054	1.00224
ENSG00000176986	SEC24C	15.5892	15.6152	1.00167
ENSG00000204590	GNL1	32.8953	32.9386	1.00132
ENSG00000164818	DNAAF5	25.8382	25.87	1.00123
ENSG00000146648	EGFR	17.4614	17.4714	1.00057
ENSG00000102158	MAGT1	25.4884	25.4671	0.999164
ENSG00000141510	TP53	28.6991	28.6614	0.998686
ENSG00000202111	VTRNA1-2	32.7399	32.6949	0.998626
ENSG00000210176	MT-TH	93.3916	93.2632	0.998625
ENSG00000222365	SNORD12B	30.0197	29.9784	0.998624
ENSG00000210144	MT-TY	227.677	227.363	0.998621
ENSG00000141639	MAPK4	15.2071	15.1738	0.99781
ENSG00000105373	NOP53	82.0069	81.8069	0.997561
ENSG00000124181	PLCG1	18.234	18.1879	0.997472
ENSG00000129351	ILF3	81.3398	81.0992	0.997042
ENSG00000123352	SPATS2	18.3499	18.2947	0.996992
ENSG00000141560	FN3KRP	15.8047	15.7547	0.996836
ENSG00000123415	SMUG1	19.386	19.3119	0.996178
ENSG00000130725	UBE2M	42.7666	42.546	0.994842
ENSG00000167258	CDK12	17.6217	17.5174	0.994081
ENSG00000274452	U2	5899.85	5852.34	0.991947
ENSG00000142875	PRKACB	17.4154	17.2745	0.991909
ENSG00000114107	CEP70	17.3241	17.1697	0.991088
ENSG00000071127	WDR1	49.8038	49.3083	0.990051
ENSG00000166579	NDEL1	21.7808	21.5328	0.988614
ENSG00000139641	ESYT1	36.9108	36.4226	0.986774
ENSG00000112941	PAPD7	20.2453	19.9643	0.98612
ENSG00000276043	UHRF1	22.9863	22.647	0.985239
ENSG00000009335	UBE3C	32.8494	32.3594	0.985083
ENSG00000157823	AP3S2	21.9369	21.5904	0.984205
ENSG00000099899	TRMT2A	35.4786	34.9047	0.983824
ENSG00000112576	CCND3	15.7287	15.4521	0.982414
ENSG00000121057	AKAP1	22.6742	22.2405	0.980873
ENSG00000163832	ELP6	25.4815	24.9913	0.980763
ENSG00000167900	TK1	60.6504	59.4717	0.980566
ENSG00000055070	SZRD1	20.6078	20.1979	0.980109
ENSG00000142186	SCYL1	31.1277	30.4867	0.979407
ENSG00000140455	USP3	38.0892	37.2871	0.978942
ENSG00000167110	GOLGA2	41.9696	41.049	0.978065
ENSG00000087088	BAX	37.6847	36.8063	0.976691
ENSG00000186575	NF2	21.1258	20.6319	0.976621
ENSG00000143374	TARS2	20.9896	20.4865	0.976031
ENSG00000113719	ERGIC1	63.535	61.9986	0.975818
ENSG00000251381	LINC00958	48.7628	47.5784	0.975711
ENSG00000177469	CAVIN1	25.6347	24.9865	0.974714
ENSG00000140443	IGF1R	31.0428	30.2498	0.974455
ENSG00000139323	POC1B	14.8224	14.4301	0.973533
ENSG00000108515	ENO3	87.4882	85.1392	0.973151
ENSG00000168003	SLC3A2	809.702	787.771	0.972915
ENSG00000105197	TIMM50	52.7829	51.2628	0.971201
ENSG00000162129	CLPB	20.921	20.3143	0.971
ENSG00000130305	NSUN5	15.9384	15.4735	0.970831
ENSG00000139579	NABP2	21.7765	21.122	0.969945
ENSG00000087206	UIMC1	20.2542	19.6269	0.969029
ENSG00000015676	NUDCD3	30.0244	29.0615	0.967929
ENSG00000221829	FANCG	36.4701	35.2901	0.967645
ENSG00000104133	SPG11	16.0089	15.4727	0.966506
ENSG00000141580	WDR45B	40.7267	39.3552	0.966324
ENSG00000172493	AFF1	15.7147	15.1737	0.965574
ENSG00000136444	RSAD1	15.231	14.7053	0.965485
ENSG00000143093	STRIP1	20.8077	20.0693	0.964513
ENSG00000132680	KIAA0907	32.2527	31.0889	0.963916
ENSG00000148843	PDCD11	20.1982	19.4461	0.962764
ENSG00000137822	TUBGCP4	16.022	15.4217	0.962533
ENSG00000174851	YIF1A	56.6106	54.4849	0.96245
ENSG00000101019	UQCC1	31.5696	30.3813	0.962359
ENSG00000177731	FLII	78.0583	75.0869	0.961934
ENSG00000163435	ELF3	18.8689	18.1372	0.961222
ENSG00000196712	NF1	22.5141	21.6224	0.960394
ENSG00000111596	CNOT2	45.6885	43.8629	0.960042
ENSG00000126216	TUBGCP3	16.6171	15.95	0.959855
ENSG00000247596	TWF2	19.3033	18.5268	0.959774
ENSG00000105186	ANKRD27	18.6197	17.8485	0.958582
ENSG00000053372	MRTO4	24.8504	23.8043	0.957904
ENSG00000139832	RAB20	19.5	18.6761	0.957749
ENSG00000173821	RNF213	31.3884	30.0518	0.957417
ENSG00000170266	GLB1	62.0667	59.3818	0.956742
ENSG00000074054	CLASP1	20.9948	20.0705	0.955975
ENSG00000130254	SAFB2	16.3973	15.6592	0.954986
ENSG00000201512	SNORA71C	464.537	442.812	0.953233
ENSG00000213853	EMP2	63.9824	60.9832	0.953125
ENSG00000225733	FGD5-AS1	32.1723	30.6109	0.951468
ENSG00000196821	C6orf106	27.0042	25.6923	0.951419
ENSG00000106628	POLD2	114.302	108.748	0.951409
ENSG00000023839	ABCC2	17.9068	17.0336	0.951236
ENSG00000143569	UBAP2L	62.8617	59.792	0.951167
ENSG00000266967	AARSD1	25.2945	24.0494	0.950776
ENSG00000104522	TSTA3	39.0305	37.0943	0.950393
ENSG00000136807	CDK9	16.369	15.553	0.95015
ENSG00000155229	MMS19	35.411	33.642	0.950044
ENSG00000004478	FKBP4	87.8024	83.3885	0.949729
ENSG00000185414	MRPL30	40.5482	38.4872	0.949172
ENSG00000114544	SLC41A3	21.1002	20.0225	0.948925
ENSG00000116237	ICMT	27.3296	25.9294	0.948766
ENSG00000135148	TRAFD1	20.377	19.3298	0.948609
ENSG00000138162	TACC2	15.6798	14.8672	0.948175
ENSG00000064205	WISP2	39.7452	37.6803	0.948047
ENSG00000124222	STX16	15.915	15.0847	0.947829
ENSG00000015153	YAF2	15.2425	14.4469	0.947804
ENSG00000104886	PLEKHJ1	22.0953	20.9359	0.947527
ENSG00000161203	AP2M1	117.06	110.857	0.94701
ENSG00000083444	PLOD1	38.0385	36.0098	0.946667
ENSG00000007080	CCDC124	20.2965	19.1997	0.945961
ENSG00000164045	CDC25A	22.3774	21.1643	0.945789
ENSG00000120159	CAAP1	15.1592	14.326	0.945037
ENSG00000143570	SLC39A1	48.5655	45.8838	0.944782
ENSG00000148824	MTG1	17.0214	16.0715	0.944194
ENSG00000101346	POFUT1	16.1529	15.2451	0.9438
ENSG00000076108	BAZ2A	18.172	17.1499	0.943754
ENSG00000169718	DUS1L	86.8225	81.841	0.942624
ENSG00000161204	ABCF3	25.1065	23.6509	0.942023
ENSG00000105281	SLC1A5	57.4466	54.1039	0.941812
ENSG00000108883	EFTUD2	104.372	97.9795	0.938753
ENSG00000087111	PIGS	33.1705	31.1128	0.937966
ENSG00000085998	POMGNT1	22.7205	21.3029	0.937607
ENSG00000148481	MINDY3	15.6331	14.6453	0.936814
ENSG00000196510	ANAPC7	48.6704	45.5898	0.936705
ENSG00000212402	SNORA74B	93.0575	87.069	0.935647
ENSG00000124155	PIGT	28.6591	26.8131	0.935588
ENSG00000143224	PPOX	15.6613	14.6479	0.935293
ENSG00000116685	KIAA2013	15.5469	14.5374	0.935067
ENSG00000110090	CPT1A	22.8602	21.3689	0.934764
ENSG00000108106	UBE2S	56.8386	53.0709	0.933712
ENSG00000175029	CTBP2	22.4445	20.9412	0.933021
ENSG00000158669	GPAT4	26.3931	24.6244	0.932986
ENSG00000165055	METTL2B	22.3419	20.8138	0.931604
ENSG00000147955	SIGMAR1	106.866	99.5566	0.931602
ENSG00000114302	PRKAR2A	37.3463	34.7875	0.931485
ENSG00000132128	LRRC41	21.4797	19.9805	0.930204
ENSG00000157106	SMG1	18.7256	17.4159	0.930058
ENSG00000174917	C19orf70	30.8427	28.669	0.929523
ENSG00000100461	RBM23	23.1677	21.5315	0.929376
ENSG00000138073	PREB	14.6747	13.6382	0.929368
ENSG00000136026	CKAP4	31.928	29.6616	0.929015
ENSG00000169919	GUSB	22.6002	20.9798	0.928302
ENSG00000146834	MEPCE	15.2222	14.1307	0.928296
ENSG00000041802	LSG1	19.0137	17.6158	0.926479
ENSG00000160633	SAFB	26.9397	24.957	0.926402
ENSG00000137312	FLOT1	59.5759	55.1015	0.924896
ENSG00000047849	MAP4	48.4596	44.8105	0.924698
ENSG00000241878	PISD	18.8108	17.3716	0.923491
ENSG00000106070	GRB10	17.8305	16.4615	0.923221
ENSG00000136231	IGF2BP3	37.6441	34.7524	0.923183
ENSG00000128731	HERC2	17.5125	16.1656	0.923089
ENSG00000143368	SF3B4	26.4255	24.3675	0.922121
ENSG00000101150	TPD52L2	39.8715	36.7609	0.921984
ENSG00000100116	GCAT	21.9058	20.1553	0.92009
ENSG00000111652	COPS7A	27.049	24.884	0.91996
ENSG00000198356	ASNA1	47.061	43.2786	0.919628
ENSG00000170004	CHD3	51.3171	47.1676	0.91914
ENSG00000124422	USP22	70.3774	64.6387	0.918458
ENSG00000134452	FBXO18	23.4989	21.5477	0.916966
ENSG00000135945	REV1	21.23	19.4607	0.91666
ENSG00000136908	DPM2	14.874	13.634	0.916633
ENSG00000198162	MAN1A2	22.0402	20.1951	0.916285
ENSG00000147813	NAPRT	57.7489	52.8463	0.915105
ENSG00000100889	PCK2	47.167	43.1587	0.915019
ENSG00000133027	PEMT	19.2495	17.5996	0.914289
ENSG00000148308	GTF3C5	25.0195	22.8363	0.91274
ENSG00000200418	SNORA63	678.658	618.885	0.911925
ENSG00000168994	PXDC1	24.2821	22.1425	0.911886
ENSG00000171159	C9orf16	37.0974	33.8085	0.911344
ENSG00000145982	FARS2	20.3548	18.5353	0.910611
ENSG00000256525	POLG2	21.4246	19.4724	0.90888
ENSG00000143740	SNAP47	15.4026	13.9941	0.908554
ENSG00000182872	RBM10	20.5942	18.7043	0.908231
ENSG00000214706	IFRD2	66.9213	60.7785	0.908209
ENSG00000068308	OTUD5	17.5052	15.8975	0.908159
ENSG00000109079	TNFAIP1	19.1017	17.3334	0.907427
ENSG00000168887	C2orf68	14.9198	13.5359	0.907244
ENSG00000006611	USH1C	18.6487	16.9175	0.907168
ENSG00000213930	GALT	17.4728	15.8507	0.907164
ENSG00000126602	TRAP1	198.389	179.849	0.906547
ENSG00000167112	TRUB2	21.4314	19.4253	0.906394
ENSG00000158050	DUSP2	18.1999	16.488	0.905939
ENSG00000102763	VWA8	15.6336	14.1521	0.905236
ENSG00000103051	COG4	28.9227	26.1769	0.905064
ENSG00000149503	INCENP	44.7331	40.411	0.90338
ENSG00000145012	LPP	17.7746	16.0491	0.902923
ENSG00000164190	NIPBL	45.4252	41.0068	0.902732
ENSG00000169926	KLF13	16.1591	14.5756	0.902006
ENSG00000101294	HM13	37.6388	33.9447	0.901854
ENSG00000157593	SLC35B2	29.8776	26.923	0.90111
ENSG00000127483	HP1BP3	53.9221	48.5002	0.899449
ENSG00000100813	ACIN1	38.4125	34.5113	0.898439
ENSG00000129255	MPDU1	36.2425	32.5499	0.898114
ENSG00000221978	CCNL2	28.82	25.8826	0.898078
ENSG00000102225	CDK16	68.4122	61.4328	0.89798
ENSG00000187778	MCRS1	35.7262	32.0755	0.897814
ENSG00000130748	TMEM160	17.6424	15.8292	0.897225
ENSG00000004534	RBM6	17.2578	15.4822	0.897113
ENSG00000127554	GFER	19.6511	17.6106	0.896164
ENSG00000129657	SEC14L1	26.0787	23.3699	0.89613
ENSG00000176946	THAP4	21.9752	19.6307	0.893312
ENSG00000153560	UBP1	32.6787	29.1662	0.892514
ENSG00000267598	AC011446.2	23.6856	21.1234	0.891825
ENSG00000157540	DYRK1A	19.4345	17.3103	0.8907
ENSG00000103415	HMOX2	24.8719	22.153	0.890684
ENSG00000091651	ORC6	24.6686	21.9697	0.890594
ENSG00000100162	CENPM	21.0256	18.7202	0.890353
ENSG00000182247	UBE2E2	31.5825	28.0951	0.889578
ENSG00000136068	FLNB	23.7728	21.1097	0.887977
ENSG00000214517	PPME1	19.1937	17.0419	0.88789
ENSG00000252906	SCARNA3	25.0087	22.1993	0.887663
ENSG00000141349	G6PC3	25.0619	22.2409	0.887439
ENSG00000100412	ACO2	43.8004	38.8637	0.887291
ENSG00000143416	SELENBP1	40.8276	36.2146	0.887013
ENSG00000171222	SCAND1	15.3629	13.6141	0.886167
ENSG00000145901	TNIP1	21.8634	19.3374	0.884464
ENSG00000128567	PODXL	28.9393	25.5518	0.882945
ENSG00000112739	PRPF4B	45.7901	40.4233	0.882796
ENSG00000160294	MCM3AP	29.465	25.9493	0.880682
ENSG00000149257	SERPINH1	81.5661	71.8235	0.880556
ENSG00000168411	RFWD3	30.0809	26.4784	0.88024
ENSG00000092445	TYRO3	20.841	18.3402	0.880006
ENSG00000130640	TUBGCP2	18.7482	16.4655	0.878244
ENSG00000067225	PKM	793.577	696.553	0.877738
ENSG00000149485	FADS1	39.5793	34.7303	0.877486
ENSG00000143643	TTC13	15.1092	13.2576	0.877452
ENSG00000185432	METTL7A	39.863	34.9349	0.876374
ENSG00000137409	MTCH1	56.7504	49.7313	0.876316
ENSG00000168872	DDX19A	24.0689	21.0732	0.875536
ENSG00000180104	EXOC3	42.8667	37.5047	0.874915
ENSG00000169418	NPR1	18.3441	16.0451	0.874674
ENSG00000049245	VAMP3	23.9021	20.8852	0.873781
ENSG00000108774	RAB5C	37.6081	32.8531	0.873564
ENSG00000175376	EIF1AD	15.6101	13.635	0.873473
ENSG00000140553	UNC45A	39.9594	34.8513	0.872168
ENSG00000111266	DUSP16	42.0635	36.6844	0.87212
ENSG00000273749	CYFIP1	40.3614	35.1541	0.870983
ENSG00000198727	MT-CYB	181.602	158.128	0.870739
ENSG00000077348	EXOSC5	23.3515	20.3302	0.870616
ENSG00000127946	HIP1	15.3216	13.3383	0.870555
ENSG00000137054	POLR1E	27.4437	23.8869	0.870396
ENSG00000167770	OTUB1	15.8073	13.7527	0.870022
ENSG00000133313	CNDP2	20.4836	17.8151	0.869725
ENSG00000196998	WDR45	29.1409	25.3354	0.86941
ENSG00000123728	RAP2C	25.4348	22.0965	0.868751
ENSG00000175130	MARCKSL1	20.1992	17.5186	0.867292
ENSG00000093010	COMT	66.1019	57.2269	0.865738
ENSG00000075413	MARK3	32.0028	27.6884	0.865187
ENSG00000108448	TRIM16L	21.8797	18.9223	0.864834
ENSG00000204267	TAP2	22.3903	19.3563	0.864495
ENSG00000149150	SLC43A1	19.521	16.8598	0.863675
ENSG00000065057	NTHL1	23.1299	19.9763	0.863657
ENSG00000127947	PTPN12	15.0474	12.9863	0.863026
ENSG00000227057	WDR46	35.4625	30.5813	0.862356
ENSG00000072958	AP1M1	15.8672	13.6782	0.862042
ENSG00000108523	RNF167	37.733	32.5196	0.861834
ENSG00000155366	RHOC	78.276	67.4463	0.861647
ENSG00000169604	ANTXR1	26.6665	22.9709	0.861414
ENSG00000161179	YDJC	19.7237	16.9767	0.860726
ENSG00000142687	KIAA0319L	18.0839	15.5652	0.860721
ENSG00000125826	RBCK1	22.4402	19.2893	0.859587
ENSG00000166965	RCCD1	24.7564	21.2659	0.859006
ENSG00000143624	INTS3	15.1885	13.0291	0.857827
ENSG00000050748	MAPK9	23.7026	20.3302	0.85772
ENSG00000081791	KIAA0141	40.5338	34.7559	0.857455
ENSG00000134684	YARS	138.504	118.745	0.85734
ENSG00000014138	POLA2	18.9584	16.2384	0.856528
ENSG00000137824	RMDN3	18.0426	15.4461	0.856091
ENSG00000138629	UBL7	30.789	26.3275	0.855094
ENSG00000146670	CDCA5	17.7179	15.1397	0.854486
ENSG00000083857	FAT1	19.6534	16.7928	0.854448
ENSG00000076248	UNG	61.7914	52.6804	0.852552
ENSG00000171943	SRGAP2C	15.79	13.4541	0.852065
ENSG00000067182	TNFRSF1A	34.4594	29.3296	0.851135
ENSG00000104164	BLOC1S6	32.5673	27.6805	0.849948
ENSG00000176788	BASP1	97.9848	83.2226	0.849342
ENSG00000108061	SHOC2	23.1597	19.6651	0.849109
ENSG00000103510	KAT8	18.2321	15.4769	0.848882
ENSG00000132507	EIF5A	326.715	277.334	0.848856
ENSG00000198732	SMOC1	20.4477	17.3295	0.847504
ENSG00000237649	KIFC1	21.7297	18.4159	0.847499
ENSG00000167264	DUS2	15.4174	13.0424	0.845953
ENSG00000100207	TCF20	19.5228	16.5112	0.845739
ENSG00000178802	MPI	34.2519	28.9655	0.845661
ENSG00000154122	ANKH	60.7915	51.3853	0.845271
ENSG00000006016	CRLF1	31.8592	26.8984	0.84429
ENSG00000136709	WDR33	25.3307	21.3813	0.844086
ENSG00000083454	P2RX5	21.0279	17.7469	0.843969
ENSG00000117394	SLC2A1	31.3917	26.4817	0.843589
ENSG00000110107	PRPF19	34.4254	29.0354	0.84343
ENSG00000130005	GAMT	29.1469	24.5813	0.843359
ENSG00000126254	RBM42	23.9777	20.2098	0.842858
ENSG00000175793	SFN	32.9331	27.749	0.842587
ENSG00000173473	SMARCC1	42.3195	35.6433	0.842243
ENSG00000161956	SENP3	46.7865	39.3924	0.841961
ENSG00000183955	KMT5A	30.3098	25.5168	0.841866
ENSG00000140497	SCAMP2	17.9405	15.1002	0.841682
ENSG00000168439	STIP1	88.8737	74.798	0.841621
ENSG00000100227	POLDIP3	25.1984	21.2047	0.84151
ENSG00000221676	RNU6ATAC	1098.87	924.552	0.841366
ENSG00000168137	SETD5	44.6949	37.5497	0.840134
ENSG00000119638	NEK9	21.4356	18.0012	0.839781
ENSG00000225630	MTND2P28	17.8854	14.9829	0.837717
ENSG00000110911	SLC11A2	35.3271	29.5909	0.837626
ENSG00000159176	CSRP1	78.7053	65.9241	0.837607
ENSG00000163516	ANKZF1	16.1622	13.5365	0.837541
ENSG00000128510	CPA4	17.7486	14.8299	0.835553
ENSG00000103365	GGA2	21.157	17.6765	0.835492
ENSG00000166012	TAF1D	156.301	130.582	0.835452
ENSG00000105612	DNASE2	36.6324	30.59	0.835053
ENSG00000006015	C19orf60	18.6649	15.5772	0.834572
ENSG00000100348	TXN2	27.0546	22.5724	0.834328
ENSG00000006327	TNFRSF12A	28.135	23.465	0.834015
ENSG00000156599	ZDHHC5	17.146	14.297	0.833839
ENSG00000197548	ATG7	18.6335	15.5223	0.833032
ENSG00000108039	XPNPEP1	38.1562	31.7806	0.832908
ENSG00000213977	TAX1BP3	17.6273	14.6751	0.832521
ENSG00000175224	ATG13	20.0512	16.6783	0.831786
ENSG00000177628	GBA	20.8353	17.3096	0.830782
ENSG00000099622	CIRBP	61.6841	51.2284	0.830496
ENSG00000136603	SKIL	16.7404	13.9	0.830327
ENSG00000151422	FER	20.3319	16.8754	0.829996
ENSG00000171720	HDAC3	22.039	18.2607	0.828563
ENSG00000248098	BCKDHA	26.9792	22.3504	0.828431
ENSG00000243989	ACY1	35.3849	29.3064	0.828218
ENSG00000152104	PTPN14	22.5866	18.7006	0.827951
ENSG00000011485	PPP5C	34.0808	28.2136	0.827844
ENSG00000152556	PFKM	104.518	86.4278	0.826918
ENSG00000103260	METRN	30.2524	25.0002	0.826387
ENSG00000275143	SCARNA16	553.013	456.748	0.825926
ENSG00000204316	MRPL38	62.1035	51.1988	0.824411
ENSG00000071189	SNX13	19.7961	16.3176	0.824284
ENSG00000111206	FOXM1	40.8703	33.6848	0.824188
ENSG00000104960	PTOV1	47.7232	39.3091	0.82369
ENSG00000073060	SCARB1	31.8224	26.1736	0.82249
ENSG00000267512	AC011446.1	14.9663	12.3082	0.822394
ENSG00000071553	ATP6AP1	44.18	36.2889	0.821388
ENSG00000160799	CCDC12	17.1227	14.0618	0.821237
ENSG00000197043	ANXA6	73.2368	60.1444	0.821232
ENSG00000269713	NBPF9	19.0962	15.676	0.820896
ENSG00000124177	CHD6	19.1606	15.7105	0.819938
ENSG00000149923	PPP4C	20.3603	16.6922	0.819841
ENSG00000125734	GPR108	35.807	29.3325	0.819183
ENSG00000198888	MT-ND1	54.6129	44.7303	0.819043
ENSG00000172954	LCLAT1	23.7032	19.4115	0.81894
ENSG00000072110	ACTN1	24.9756	20.4177	0.817506
ENSG00000065325	GLP2R	14.8826	12.1618	0.817182
ENSG00000207181	SNORA14B	75.3521	61.5669	0.817056
ENSG00000105552	BCAT2	21.4273	17.5063	0.817009
ENSG00000127481	UBR4	24.9458	20.3302	0.814975
ENSG00000100445	SDR39U1	14.7369	12.0079	0.814819
ENSG00000152767	FARP1	46.8765	38.1744	0.814361
ENSG00000142230	SAE1	80.9006	65.8376	0.813809
ENSG00000068001	HYAL2	21.9254	17.829	0.813166
ENSG00000130303	BST2	69.949	56.8465	0.812685
ENSG00000139725	RHOF	35.0407	28.4696	0.812472
ENSG00000149532	CPSF7	22.1619	17.9962	0.812033
ENSG00000140795	MYLK3	42.0711	34.1626	0.812021
ENSG00000103152	MPG	29.3386	23.8233	0.812012
ENSG00000031823	RANBP3	37.4546	30.4125	0.811983
ENSG00000147854	UHRF2	25.2847	20.5179	0.811475
ENSG00000183765	CHEK2	26.6111	21.5833	0.811064
ENSG00000173575	CHD2	41.9634	34.0287	0.810914
ENSG00000167085	PHB	204.74	165.862	0.81011
ENSG00000130779	CLIP1	35.3633	28.6181	0.80926
ENSG00000163785	RYK	33.9437	27.4194	0.807791
ENSG00000107929	LARP4B	22.6753	18.3124	0.807592
ENSG00000162889	MAPKAPK2	22.5309	18.1825	0.807003
ENSG00000128185	DGCR6L	16.9287	13.6615	0.807002
ENSG00000111684	LPCAT3	31.9145	25.7545	0.806984
ENSG00000160194	NDUFV3	20.0635	16.1874	0.806808
ENSG00000160551	TAOK1	20.0083	16.1151	0.805421
ENSG00000163539	CLASP2	17.3228	13.9447	0.804991
ENSG00000143420	ENSA	74.6741	60.0838	0.804614
ENSG00000067369	TP53BP1	16.448	13.2318	0.804463
ENSG00000164292	RHOBTB3	40.1602	32.2936	0.80412
ENSG00000094914	AAAS	35.4811	28.528	0.804034
ENSG00000139154	AEBP2	20.0537	16.0874	0.802216
ENSG00000085733	CTTN	46.8433	37.5753	0.802149
ENSG00000138107	ACTR1A	29.8306	23.9271	0.802099
ENSG00000003756	RBM5	43.8273	35.1354	0.801678
ENSG00000226742	HSBP1L1	23.7479	19.0357	0.801574
ENSG00000272540	AL662797.3	288.62	231.313	0.801445
ENSG00000168268	NT5DC2	47.5023	38.0602	0.801229
ENSG00000185420	SMYD3	22.7153	18.1989	0.801174
ENSG00000114867	EIF4G1	99.0036	79.2915	0.800895
ENSG00000183474	GTF2H2C	18.6663	14.9366	0.800191
ENSG00000262413	AC145207.2	41.3822	33.1098	0.800098
ENSG00000137203	TFAP2A	43.3445	34.6797	0.800095
ENSG00000126457	PRMT1	114.423	91.5122	0.799771
ENSG00000181789	COPG1	104.591	83.6224	0.799518
ENSG00000141404	GNAL	17.6722	14.127	0.799391
ENSG00000112640	PPP2R5D	20.0208	15.9936	0.798849
ENSG00000204634	TBC1D8	15.3884	12.2887	0.798569
ENSG00000105671	DDX49	25.3097	20.1983	0.798046
ENSG00000157538	DSCR3	16.6279	13.2679	0.79793
ENSG00000166140	ZFYVE19	16.9512	13.5205	0.797613
ENSG00000198625	MDM4	33.1973	26.471	0.797384
ENSG00000173852	DPY19L1	15.953	12.7157	0.797073
ENSG00000200816	SNORA38	698.953	556.908	0.796775
ENSG00000095059	DHPS	41.1544	32.7667	0.796189
ENSG00000007392	LUC7L	15.1034	12.0203	0.795867
ENSG00000161813	LARP4	36.9642	29.4183	0.795859
ENSG00000134152	KATNBL1	17.231	13.7081	0.795549
ENSG00000140521	POLG	41.742	33.2014	0.795396
ENSG00000221926	TRIM16	25.1435	19.9928	0.795148
ENSG00000180376	CCDC66	18.4536	14.6603	0.794441
ENSG00000090861	AARS	171.413	136.15	0.79428
ENSG00000050426	LETMD1	52.5743	41.6858	0.792893
ENSG00000173465	SSSCA1	21.2042	16.8	0.792296
ENSG00000116670	MAD2L2	25.4325	20.1434	0.792034
ENSG00000066322	ELOVL1	30.268	23.9716	0.791978
ENSG00000165819	METTL3	15.46	12.2202	0.79044
ENSG00000103507	BCKDK	17.6932	13.9716	0.789659
ENSG00000159140	SON	81.7906	64.5821	0.789603
ENSG00000112541	PDE10A	21.5902	17.046	0.789525
ENSG00000113068	PFDN1	27.6838	21.8493	0.789245
ENSG00000179862	CITED4	19.4895	15.3818	0.789235
ENSG00000122257	RBBP6	25.5498	20.124	0.787638
ENSG00000182973	CNOT10	27.5567	21.6942	0.787257
ENSG00000167792	NDUFV1	88.0495	69.2821	0.786854
ENSG00000108465	CDK5RAP3	31.5832	24.8213	0.785902
ENSG00000115657	ABCB6	15.4584	12.1242	0.784311
ENSG00000120802	TMPO	129.625	101.476	0.782843
ENSG00000138750	NUP54	25.5231	19.9773	0.782714
ENSG00000149357	LAMTOR1	20.2359	15.7928	0.780435
ENSG00000143437	ARNT	17.3035	13.5039	0.780414
ENSG00000197102	DYNC1H1	52.8267	41.2103	0.780104
ENSG00000127616	SMARCA4	44.7077	34.8396	0.779275
ENSG00000106263	EIF3B	138.661	107.909	0.778222
ENSG00000071462	BUD23	54.8304	42.6479	0.777815
ENSG00000252213	SNORA74D	330.439	256.979	0.77769
ENSG00000175387	SMAD2	85.9374	66.8119	0.777448
ENSG00000135372	NAT10	20.5757	15.9955	0.777398
ENSG00000258554	AC025162.1	26.7545	20.7958	0.777282
ENSG00000244462	RBM12	30.725	23.8754	0.777068
ENSG00000103353	UBFD1	21.0529	16.3378	0.776036
ENSG00000123395	ATG101	28.0792	21.7658	0.775157
ENSG00000138600	SPPL2A	51.4002	39.8303	0.774906
ENSG00000156990	RPUSD3	33.948	26.3023	0.774782
ENSG00000131652	THOC6	17.2983	13.3926	0.774215
ENSG00000163956	LRPAP1	31.3135	24.2419	0.774168
ENSG00000169223	LMAN2	79.6535	61.533	0.772508
ENSG00000006744	ELAC2	49.9261	38.5383	0.771907
ENSG00000132589	FLOT2	37.7667	29.1303	0.771322
ENSG00000101255	TRIB3	37.4637	28.8794	0.770864
ENSG00000198876	DCAF12	28.1162	21.6688	0.770687
ENSG00000185825	BCAP31	85.0766	65.4854	0.769723
ENSG00000137814	HAUS2	19.0143	14.6294	0.769389
ENSG00000084652	TXLNA	19.7907	15.2241	0.769255
ENSG00000110074	FOXRED1	17.7453	13.6417	0.76875
ENSG00000139405	RITA1	17.3616	13.3407	0.768403
ENSG00000213339	QTRT1	20.0524	15.4029	0.768132
ENSG00000126247	CAPNS1	195.161	149.719	0.767156
ENSG00000107679	PLEKHA1	15.232	11.6626	0.765664
ENSG00000139651	ZNF740	23.8615	18.2539	0.764994
ENSG00000143442	POGZ	20.3168	15.5252	0.764156
ENSG00000137310	TCF19	14.6544	11.1958	0.763989
ENSG00000105393	BABAM1	53.9594	41.2211	0.763928
ENSG00000204560	DHX16	16.1183	12.3064	0.763505
ENSG00000140650	PMM2	25.3422	19.3438	0.763304
ENSG00000062716	VMP1	59.4806	45.3677	0.762731
ENSG00000108788	MLX	26.1464	19.9347	0.762426
ENSG00000093009	CDC45	46.5186	35.4647	0.762377
ENSG00000197081	IGF2R	16.2013	12.3481	0.762167
ENSG00000164442	CITED2	17.6045	13.4078	0.761612
ENSG00000178980	SELENOW	32.0008	24.3698	0.761537
ENSG00000207187	SNORA10B	189.879	144.471	0.760858
ENSG00000064601	CTSA	42.6095	32.4038	0.760483
ENSG00000108528	SLC25A11	32.1166	24.3883	0.759367
ENSG00000198832	SELENOM	18.2429	13.8502	0.75921
ENSG00000213397	HAUS7	21.7246	16.4863	0.758877
ENSG00000051523	CYBA	249.416	189.047	0.757959
ENSG00000206053	JPT2	34.8288	26.3855	0.757577
ENSG00000025434	NR1H3	19.5225	14.7853	0.757347
ENSG00000166250	CLMP	24.1063	18.2561	0.757317
ENSG00000128654	MTX2	24.7949	18.7615	0.756668
ENSG00000134222	PSRC1	18.5053	13.9928	0.756151
ENSG00000130520	LSM4	150.281	113.575	0.755751
ENSG00000266338	NBPF15	36.6878	27.7255	0.755714
ENSG00000132388	UBE2G1	22.7949	17.2141	0.755173
ENSG00000170892	TSEN34	37.0283	27.9337	0.754388
ENSG00000160014	CALM3	55.0324	41.4857	0.753841
ENSG00000176101	SSNA1	28.7226	21.6268	0.752954
ENSG00000143398	PIP5K1A	52.1997	39.2932	0.752748
ENSG00000108828	VAT1	34.3983	25.8923	0.75272
ENSG00000183258	DDX41	71.5888	53.8631	0.752396
ENSG00000131504	DIAPH1	28.7289	21.602	0.751926
ENSG00000177885	GRB2	39.3403	29.5711	0.751674
ENSG00000127838	PNKD	23.4415	17.6189	0.751611
ENSG00000143878	RHOB	49.7988	37.3812	0.750645
ENSG00000204388	HSPA1B	31.3372	23.488	0.749525
ENSG00000108587	GOSR1	17.079	12.7979	0.749335
ENSG00000147459	DOCK5	34.6576	25.9693	0.74931
ENSG00000157514	TSC22D3	22.4526	16.8166	0.748982
ENSG00000210077	MT-TV	373.567	279.789	0.748966
ENSG00000138018	SELENOI	15.4472	11.5671	0.748815
ENSG00000110108	TMEM109	16.5449	12.3825	0.748418
ENSG00000162222	TTC9C	19.9848	14.9566	0.748399
ENSG00000213465	ARL2	35.8753	26.8373	0.748072
ENSG00000161999	JMJD8	30.2039	22.5924	0.747996
ENSG00000241360	PDXP	24.8339	18.5473	0.746854
ENSG00000113384	GOLPH3	47.9428	35.7922	0.74656
ENSG00000204843	DCTN1	34.5729	25.8102	0.746544
ENSG00000240849	TMEM189	17.9143	13.3712	0.746398
ENSG00000092931	MFSD11	56.742	42.3459	0.746288
ENSG00000137161	CNPY3	14.8533	11.0748	0.745612
ENSG00000140829	DHX38	21.7663	16.218	0.745097
ENSG00000198715	GLMP	24.6303	18.3441	0.744778
ENSG00000100731	PCNX1	30.7227	22.8714	0.744446
ENSG00000129422	MTUS1	15.4208	11.4563	0.742912
ENSG00000213064	SFT2D2	17.0721	12.6753	0.742457
ENSG00000011376	LARS2	16.074	11.9324	0.742342
ENSG00000183207	RUVBL2	100.633	74.6486	0.74179
ENSG00000112578	BYSL	16.4019	12.1656	0.741719
ENSG00000175582	RAB6A	31.9882	23.7177	0.741452
ENSG00000204713	TRIM27	28.6899	21.2351	0.740159
ENSG00000196756	SNHG17	25.0129	18.5125	0.740118
ENSG00000122952	ZWINT	46.254	34.213	0.739677
ENSG00000176974	SHMT1	42.9015	31.6754	0.738328
ENSG00000119487	MAPKAP1	35.811	26.4157	0.737642
ENSG00000143393	PI4KB	26.9326	19.849	0.736988
ENSG00000169100	SLC25A6	153.434	113.077	0.736975
ENSG00000095319	NUP188	31.3487	23.1018	0.73693
ENSG00000106723	SPIN1	23.5536	17.3516	0.736686
ENSG00000116133	DHCR24	69.272	51.0316	0.736684
ENSG00000221867	MAGEA3	44.5043	32.7333	0.735509
ENSG00000104365	IKBKB	15.017	11.0348	0.734821
ENSG00000131503	ANKHD1	38.6181	28.3456	0.733998
ENSG00000134283	PPHLN1	48.2067	35.3691	0.733697
ENSG00000005194	CIAPIN1	47.0413	34.5104	0.733619
ENSG00000119403	PHF19	40.4779	29.6871	0.733415
ENSG00000110080	ST3GAL4	25.3917	18.6193	0.733283
ENSG00000178719	GRINA	29.8752	21.8926	0.732802
ENSG00000005882	PDK2	25.1199	18.383	0.73181
ENSG00000173482	PTPRM	29.7778	21.7803	0.731427
ENSG00000112473	SLC39A7	46.3142	33.862	0.731136
ENSG00000149187	CELF1	50.356	36.8157	0.731109
ENSG00000137817	PARP6	18.0927	13.2252	0.730969
ENSG00000174231	PRPF8	84.1175	61.4029	0.729966
ENSG00000165704	HPRT1	17.7051	12.9241	0.729965
ENSG00000142657	PGD	50.7613	37.0447	0.729782
ENSG00000114779	ABHD14B	30.3364	22.1302	0.729493
ENSG00000131370	SH3BP5	36.9511	26.9468	0.729256
ENSG00000166025	AMOTL1	18.0838	13.1874	0.729238
ENSG00000242259	C22orf39	15.4471	11.2636	0.729172
ENSG00000163161	ERCC3	30.0876	21.8996	0.727861
ENSG00000172757	CFL1	348.629	253.748	0.727845
ENSG00000110713	NUP98	54.783	39.8259	0.726976
ENSG00000207304	SNORA8	1041.19	756.603	0.726671
ENSG00000160113	NR2F6	21.423	15.5657	0.726588
ENSG00000103194	USP10	36.417	26.4448	0.726166
ENSG00000033050	ABCF2	36.3647	26.3758	0.725313
ENSG00000133812	SBF2	19.5914	14.1959	0.724599
ENSG00000136811	ODF2	18.7358	13.5742	0.724506
ENSG00000068438	FTSJ1	35.5533	25.7503	0.724273
ENSG00000242114	MTFP1	23.8957	17.3036	0.72413
ENSG00000103091	WDR59	23.8673	17.2682	0.723509
ENSG00000241553	ARPC4	33.8795	24.5076	0.723375
ENSG00000269604	AC005523.2	15.4502	11.151	0.721738
ENSG00000135451	TROAP	59.5554	42.9792	0.721668
ENSG00000163349	HIPK1	16.5557	11.9418	0.72131
ENSG00000126001	CEP250	33.5523	24.1894	0.720946
ENSG00000112699	GMDS	22.947	16.5278	0.72026
ENSG00000137812	KNL1	14.8844	10.7176	0.720056
ENSG00000067829	IDH3G	41.1856	29.6364	0.719582
ENSG00000086666	ZFAND6	45.7062	32.8674	0.719102
ENSG00000141627	DYM	17.8882	12.8616	0.718999
ENSG00000117868	ESYT2	41.6637	29.9514	0.718885
ENSG00000005102	MEOX1	15.4967	11.1396	0.718837
ENSG00000107130	NCS1	27.9707	20.101	0.718645
ENSG00000166508	MCM7	123.411	88.6555	0.718376
ENSG00000179335	CLK3	40.5212	29.0965	0.718056
ENSG00000162772	ATF3	14.6988	10.553	0.71795
ENSG00000106636	YKT6	17.545	12.5933	0.717771
ENSG00000175215	CTDSP2	33.7148	24.1762	0.71708
ENSG00000158773	USF1	22.2403	15.9089	0.715319
ENSG00000005486	RHBDD2	19.1775	13.7128	0.715046
ENSG00000115760	BIRC6	40.7936	29.1621	0.714869
ENSG00000005483	KMT2E	19.8873	14.2164	0.714848
ENSG00000165916	PSMC3	104.753	74.7318	0.71341
ENSG00000208772	SNORD94	954.468	680.825	0.713303
ENSG00000188092	GPR89B	14.615	10.4158	0.712679
ENSG00000167113	COQ4	24.3921	17.378	0.712444
ENSG00000174501	ANKRD36C	16.8662	11.9964	0.711269
ENSG00000076513	ANKRD13A	16.9874	12.0743	0.71078
ENSG00000197157	SND1	126.56	89.9509	0.710737
ENSG00000078369	GNB1	34.5631	24.5602	0.71059
ENSG00000087995	METTL2A	18.204	12.9342	0.710514
ENSG00000130560	UBAC1	19.71	13.9903	0.709807
ENSG00000183605	SFXN4	21.3802	15.1743	0.709736
ENSG00000132254	ARFIP2	43.9487	31.1672	0.709172
ENSG00000112983	BRD8	26.8588	19.0462	0.709123
ENSG00000125458	NT5C	31.0887	22.0333	0.708724
ENSG00000231074	HCG18	14.9303	10.5747	0.708271
ENSG00000162735	PEX19	22.3078	15.7574	0.706363
ENSG00000169972	PUSL1	18.1327	12.8051	0.706188
ENSG00000108479	GALK1	29.6882	20.9531	0.705772
ENSG00000263001	GTF2I	77.942	54.9856	0.705468
ENSG00000143379	SETDB1	24.6519	17.3871	0.705305
ENSG00000179262	RAD23A	96.6558	68.1198	0.704767
ENSG00000115419	GLS	29.8896	21.0172	0.703161
ENSG00000111364	DDX55	17.9598	12.6278	0.703115
ENSG00000242539	AC007620.2	34.4186	24.154	0.701772
ENSG00000142227	EMP3	54.1572	38.0013	0.701685
ENSG00000102978	POLR2C	30.3988	21.3287	0.70163
ENSG00000126934	MAP2K2	78.9933	55.4073	0.701418
ENSG00000140943	MBTPS1	29.7753	20.8837	0.701377
ENSG00000143486	EIF2D	44.5337	31.2337	0.70135
ENSG00000135392	DNAJC14	17.742	12.4404	0.701184
ENSG00000028528	SNX1	30.9964	21.6901	0.699762
ENSG00000100109	TFIP11	14.6094	10.2165	0.69931
ENSG00000266028	SRGAP2	29.243	20.4361	0.698837
ENSG00000151503	NCAPD3	34.5116	24.1056	0.698478
ENSG00000180304	OAZ2	19.6343	13.714	0.698472
ENSG00000006194	ZNF263	16.5985	11.5853	0.697973
ENSG00000184009	ACTG1	633.749	442.252	0.697835
ENSG00000175756	AURKAIP1	75.8453	52.9156	0.697678
ENSG00000168883	USP39	30.9566	21.5907	0.697451
ENSG00000104738	MCM4	302.968	211.239	0.697232
ENSG00000197386	HTT	15.8388	11.0369	0.696827
ENSG00000162909	CAPN2	47.3779	32.9943	0.696407
ENSG00000106244	PDAP1	61.4275	42.7607	0.696117
ENSG00000111602	TIMELESS	21.9052	15.2325	0.695383
ENSG00000178999	AURKB	44.9343	31.2319	0.695057
ENSG00000134463	ECHDC3	17.1912	11.9304	0.693983
ENSG00000144028	SNRNP200	56.5515	39.1948	0.693082
ENSG00000182240	BACE2	109.933	76.0969	0.692212
ENSG00000150995	ITPR1	65.5209	45.3209	0.691701
ENSG00000138443	ABI2	14.6418	10.1251	0.69152
ENSG00000108639	SYNGR2	44.3535	30.666	0.6914
ENSG00000155363	MOV10	43.86	30.3018	0.690876
ENSG00000100294	MCAT	16.7121	11.5426	0.690673
ENSG00000108861	DUSP3	19.6727	13.5653	0.689549
ENSG00000182944	EWSR1	103.032	70.9978	0.689085
ENSG00000163931	TKT	508.763	350.352	0.688635
ENSG00000182054	IDH2	38.8981	26.7657	0.688098
ENSG00000130811	EIF3G	106.422	73.1716	0.687561
ENSG00000233016	SNHG7	47.5119	32.641	0.687007
ENSG00000042493	CAPG	138.182	94.9196	0.686917
ENSG00000180957	PITPNB	21.2954	14.6199	0.686529
ENSG00000115306	SPTBN1	86.1436	59.1312	0.686426
ENSG00000115216	NRBP1	17.3951	11.9389	0.686337
ENSG00000068394	GPKOW	15.7048	10.769	0.685714
ENSG00000165006	UBAP1	21.8223	14.9632	0.685684
ENSG00000128309	MPST	30.1569	20.6614	0.68513
ENSG00000239039	SNORD13	4041.94	2768.83	0.685025
ENSG00000135018	UBQLN1	65.5507	44.8544	0.68427
ENSG00000134744	ZCCHC11	24.1438	16.5201	0.684238
ENSG00000010292	NCAPD2	81.3803	55.6725	0.684103
ENSG00000218739	CEBPZOS	20.1471	13.7714	0.683543
ENSG00000172113	NME6	21.4658	14.664	0.683133
ENSG00000143319	ISG20L2	20.3119	13.8604	0.682378
ENSG00000129347	KRI1	15.8517	10.8134	0.68216
ENSG00000073008	PVR	16.9778	11.5606	0.680925
ENSG00000188643	S100A16	61.6298	41.9453	0.680601
ENSG00000144231	POLR2D	18.219	12.3852	0.679796
ENSG00000004142	POLDIP2	36.6932	24.9343	0.679535
ENSG00000154124	OTULIN	30.9066	21.0012	0.679505
ENSG00000168610	STAT3	25.0609	17.0188	0.679098
ENSG00000126883	NUP214	15.8066	10.7338	0.679071
ENSG00000116922	C1orf109	17.6612	11.9786	0.678244
ENSG00000105176	URI1	39.0845	26.4925	0.677826
ENSG00000129353	SLC44A2	43.1709	29.2602	0.677776
ENSG00000101557	USP14	16.8324	11.4046	0.677539
ENSG00000100296	THOC5	28.4306	19.2568	0.677327
ENSG00000100266	PACSIN2	27.3741	18.5395	0.677264
ENSG00000129354	AP1M2	59.902	40.5363	0.67671
ENSG00000120733	KDM3B	16.5961	11.2277	0.676526
ENSG00000104635	SLC39A14	30.9482	20.9239	0.676094
ENSG00000111358	GTF2H3	32.3924	21.9	0.676085
ENSG00000092036	HAUS4	27.6509	18.6907	0.675953
ENSG00000141934	PLPP2	47.9318	32.3811	0.675566
ENSG00000115504	EHBP1	15.4252	10.4159	0.675252
ENSG00000196369	SRGAP2B	20.4011	13.7734	0.67513
ENSG00000177646	ACAD9	27.2549	18.3949	0.674921
ENSG00000214026	MRPL23	36.8238	24.8336	0.67439
ENSG00000201498	Y_RNA	18.2262	12.2749	0.673476
ENSG00000198131	ZNF544	22.3903	15.0712	0.673113
ENSG00000101391	CDK5RAP1	19.4818	13.0998	0.672412
ENSG00000159461	AMFR	54.243	36.4134	0.671301
ENSG00000175354	PTPN2	15.31	10.2776	0.6713
ENSG00000068745	IP6K2	24.5544	16.4785	0.671102
ENSG00000145191	EIF2B5	25.6011	17.153	0.67001
ENSG00000123136	DDX39A	54.0015	36.1792	0.669967
ENSG00000116649	SRM	27.1523	18.1849	0.669737
ENSG00000075856	SART3	32.2911	21.5985	0.668869
ENSG00000179051	RCC2	34.7558	23.2404	0.668677
ENSG00000108671	PSMD11	42.6469	28.5014	0.668311
ENSG00000215021	PHB2	235.84	157.563	0.668093
ENSG00000162885	B3GALNT2	26.3998	17.6326	0.667907
ENSG00000075292	ZNF638	51.2436	34.1984	0.667369
ENSG00000174238	PITPNA	19.2788	12.8594	0.667023
ENSG00000165644	COMTD1	23.289	15.5245	0.666602
ENSG00000177425	PAWR	36.9685	24.6419	0.666565
ENSG00000119392	GLE1	21.5256	14.3378	0.666081
ENSG00000201785	SNORD117	92.749	61.7476	0.665749
ENSG00000135446	CDK4	142.401	94.7306	0.665238
ENSG00000103024	NME3	21.9457	14.5969	0.665137
ENSG00000180818	HOXC10	16.293	10.8355	0.66504
ENSG00000278932	CR381653.1	15.5014	10.3083	0.664992
ENSG00000180530	NRIP1	17.5538	11.6723	0.664944
ENSG00000064313	TAF2	15.7401	10.4641	0.664805
ENSG00000213614	HEXA	51.0081	33.8883	0.664371
ENSG00000184840	TMED9	47.9665	31.8605	0.664224
ENSG00000141279	NPEPPS	38.8874	25.8125	0.663775
ENSG00000150712	MTMR12	19.7073	13.074	0.663409
ENSG00000155096	AZIN1	62.8841	41.7096	0.663277
ENSG00000103657	HERC1	36.8433	24.4001	0.662267
ENSG00000139163	ETNK1	21.2199	14.0476	0.662001
ENSG00000066117	SMARCD1	35.6478	23.589	0.661724
ENSG00000169371	SNUPN	20.8546	13.7879	0.661144
ENSG00000138398	PPIG	21.9936	14.5171	0.66006
ENSG00000125257	ABCC4	25.6126	16.9052	0.660035
ENSG00000103037	SETD6	23.0094	15.1733	0.659439
ENSG00000161217	PCYT1A	15.4989	10.2098	0.658744
ENSG00000104613	INTS10	37.5686	24.7469	0.658712
ENSG00000115286	NDUFS7	99.563	65.568	0.658558
ENSG00000103226	NOMO3	31.2275	20.5476	0.657997
ENSG00000171824	EXOSC10	24.3831	16.0424	0.657931
ENSG00000160948	VPS28	24.8552	16.3493	0.657782
ENSG00000135480	KRT7	217.319	142.895	0.657536
ENSG00000090581	GNPTG	18.6762	12.2788	0.657457
ENSG00000091136	LAMB1	44.6822	29.348	0.656816
ENSG00000184254	ALDH1A3	18.3374	12.0351	0.656314
ENSG00000164062	APEH	167.861	110.015	0.655393
ENSG00000237973	MTCO1P12	344.993	225.683	0.654167
ENSG00000143774	GUK1	124.936	81.5924	0.653074
ENSG00000115825	PRKD3	171.655	112.077	0.65292
ENSG00000115486	GGCX	24.8075	16.1929	0.652742
ENSG00000101160	CTSZ	192.923	125.818	0.652167
ENSG00000148362	PAXX	25.6806	16.7322	0.65155
ENSG00000184428	TOP1MT	14.5912	9.50641	0.651517
ENSG00000101868	POLA1	34.8227	22.6795	0.651285
ENSG00000158104	HPD	507.989	330.216	0.650046
ENSG00000119689	DLST	19.6577	12.7757	0.649908
ENSG00000158710	TAGLN2	153.602	99.794	0.649692
ENSG00000161010	MRNIP	33.1716	21.5323	0.649119
ENSG00000139112	GABARAPL1	48.9094	31.7474	0.649106
ENSG00000206680	SNORD21	193.351	125.504	0.649099
ENSG00000104129	DNAJC17	15.3089	9.93685	0.64909
ENSG00000132199	ENOSF1	44.6837	28.9801	0.648561
ENSG00000160714	UBE2Q1	68.3663	44.3131	0.648172
ENSG00000204569	PPP1R10	22.2298	14.4045	0.647982
ENSG00000115756	HPCAL1	14.6837	9.5103	0.647677
ENSG00000135862	LAMC1	48.4189	31.3465	0.647402
ENSG00000063854	HAGH	40.0214	25.8981	0.647106
ENSG00000099783	HNRNPM	99.2242	64.199	0.647009
ENSG00000178028	DMAP1	24.3215	15.7104	0.645947
ENSG00000104529	EEF1D	576.007	371.928	0.6457
ENSG00000136448	NMT1	114.987	74.2326	0.645574
ENSG00000100300	TSPO	131.414	84.7971	0.645267
ENSG00000138821	SLC39A8	24.7477	15.9561	0.644751
ENSG00000174243	DDX23	55.8088	35.9736	0.644587
ENSG00000137074	APTX	28.3755	18.2856	0.644415
ENSG00000149269	PAK1	15.6582	10.0852	0.644084
ENSG00000101161	PRPF6	24.0223	15.4656	0.643802
ENSG00000115677	HDLBP	218.486	140.647	0.643735
ENSG00000063601	MTMR1	14.9767	9.63703	0.643468
ENSG00000130638	ATXN10	118.058	75.8497	0.642478
ENSG00000119725	ZNF410	21.4765	13.7971	0.642428
ENSG00000154889	MPPE1	16.3024	10.466	0.641991
ENSG00000088179	PTPN4	32.879	21.1068	0.641954
ENSG00000184990	SIVA1	51.4333	33.0116	0.641833
ENSG00000105220	GPI	303.098	194.401	0.64138
ENSG00000151893	CACUL1	24.534	15.7255	0.640968
ENSG00000104140	RHOV	45.0129	28.8484	0.640892
ENSG00000072274	TFRC	127.212	81.5289	0.64089
ENSG00000109920	FNBP4	51.7052	33.1287	0.640723
ENSG00000227345	PARG	15.4827	9.91969	0.640695
ENSG00000117362	APH1A	57.9058	37.0304	0.639494
ENSG00000160221	C21orf33	17.8998	11.4401	0.639119
ENSG00000122218	COPA	107.992	68.995	0.63889
ENSG00000189060	H1F0	16.8011	10.7267	0.638452
ENSG00000179041	RRS1	17.012	10.8608	0.63842
ENSG00000265784	AC006441.3	34.9009	22.2507	0.637539
ENSG00000160208	RRP1B	29.1906	18.6069	0.637428
ENSG00000270231	NBPF8	15.9291	10.1475	0.637042
ENSG00000142546	NOSIP	32.9446	20.9821	0.63689
ENSG00000076382	SPAG5	48.1431	30.6463	0.636567
ENSG00000100014	SPECC1L	15.1885	9.66432	0.636292
ENSG00000104915	STX10	30.9292	19.6727	0.636056
ENSG00000188677	PARVB	29.4165	18.6953	0.635538
ENSG00000105669	COPE	90.7157	57.6347	0.635333
ENSG00000256269	HMBS	16.0081	10.1689	0.635235
ENSG00000107779	BMPR1A	16.4989	10.4792	0.635145
ENSG00000170776	AKAP13	31.3124	19.8869	0.635113
ENSG00000103876	FAH	15.5753	9.89003	0.634982
ENSG00000160679	CHTOP	36.92	23.4378	0.634827
ENSG00000154822	PLCL2	14.7037	9.3321	0.634677
ENSG00000148660	CAMK2G	22.6812	14.3884	0.634376
ENSG00000146872	TLK2	26.0787	16.5325	0.633946
ENSG00000123130	ACOT9	28.5534	18.0754	0.633038
ENSG00000155287	SLC25A28	16.4289	10.3928	0.632593
ENSG00000167964	RAB26	32.6499	20.6226	0.631628
ENSG00000198763	MT-ND2	55.8091	35.2416	0.631467
ENSG00000116521	SCAMP3	32.9696	20.8102	0.631194
ENSG00000273899	NOL12	19.4652	12.2699	0.630351
ENSG00000100221	JOSD1	27.2146	17.1203	0.629085
ENSG00000166986	MARS	200.225	125.907	0.628828
ENSG00000101752	MIB1	18.8352	11.8429	0.628764
ENSG00000197603	C5orf42	21.2545	13.3539	0.628286
ENSG00000115806	GORASP2	16.6988	10.4911	0.628255
ENSG00000086758	HUWE1	62.4721	39.2176	0.627762
ENSG00000136819	C9orf78	26.1617	16.4232	0.627757
ENSG00000204389	HSPA1A	36.938	23.1845	0.62766
ENSG00000082701	GSK3B	27.326	17.1254	0.626707
ENSG00000184162	NR2C2AP	18.3289	11.4852	0.626617
ENSG00000197965	MPZL1	86.7034	54.3196	0.626499
ENSG00000122674	CCZ1	17.6985	11.0865	0.626409
ENSG00000099341	PSMD8	48.7128	30.5112	0.626349
ENSG00000089685	BIRC5	54.6485	34.2056	0.62592
ENSG00000148248	SURF4	80.7064	50.4803	0.625481
ENSG00000160813	PPP1R35	19.4263	12.1504	0.625461
ENSG00000214078	CPNE1	61.156	38.2269	0.625072
ENSG00000201643	SNORA14A	109.603	68.4077	0.624141
ENSG00000120647	CCDC77	25.0038	15.5935	0.623645
ENSG00000102287	GABRE	14.9906	9.34791	0.623585
ENSG00000161533	ACOX1	21.7449	13.5527	0.623259
ENSG00000175826	CTDNEP1	21.1878	13.1959	0.622807
ENSG00000072756	TRNT1	24.4204	15.1713	0.621255
ENSG00000100836	PABPN1	29.5847	18.3761	0.621135
ENSG00000110880	CORO1C	41.0584	25.4875	0.620762
ENSG00000086504	MRPL28	49.0613	30.4187	0.620014
ENSG00000135624	CCT7	189.817	117.586	0.61947
ENSG00000267601	AC022966.2	36.6687	22.6973	0.618983
ENSG00000135108	FBXO21	31.6355	19.5762	0.618805
ENSG00000107669	ATE1	17.0577	10.5541	0.618729
ENSG00000070018	LRP6	29.776	18.4207	0.618643
ENSG00000149311	ATM	23.3998	14.4757	0.618625
ENSG00000136986	DERL1	24.2099	14.9762	0.618598
ENSG00000143702	CEP170	32.7079	20.2304	0.618517
ENSG00000200959	SNORA74A	1105.35	683.615	0.61846
ENSG00000089006	SNX5	46.6467	28.8441	0.618352
ENSG00000099968	BCL2L13	22.9095	14.1575	0.617975
ENSG00000221914	PPP2R2A	15.5175	9.58854	0.617918
ENSG00000184014	DENND5A	33.0121	20.3972	0.61787
ENSG00000147065	MSN	55.9921	34.5642	0.617305
ENSG00000164180	TMEM161B	14.5879	9.0043	0.617244
ENSG00000101337	TM9SF4	17.4029	10.7359	0.616903
ENSG00000108021	FAM208B	54.8543	33.7924	0.616039
ENSG00000117262	GPR89A	15.578	9.59523	0.615947
ENSG00000171466	ZNF562	16.3049	10.0391	0.615711
ENSG00000108599	AKAP10	14.9149	9.18184	0.615615
ENSG00000089053	ANAPC5	79.9346	49.1879	0.615352
ENSG00000110660	SLC35F2	18.315	11.2671	0.615184
ENSG00000110711	AIP	23.1091	14.1992	0.614442
ENSG00000172572	PDE3A	32.9942	20.268	0.61429
ENSG00000079462	PAFAH1B3	32.3633	19.8537	0.613463
ENSG00000099995	SF3A1	51.7247	31.704	0.612937
ENSG00000126088	UROD	72.8873	44.6495	0.612583
ENSG00000170275	CRTAP	145.715	89.257	0.612545
ENSG00000115042	FAHD2A	17.5193	10.7248	0.612171
ENSG00000130227	XPO7	19.1583	11.7205	0.611771
ENSG00000143549	TPM3	175.898	107.609	0.611769
ENSG00000069998	HDHD5	30.6903	18.7725	0.611675
ENSG00000148950	IMMP1L	29.6085	18.095	0.611142
ENSG00000086102	NFX1	23.9736	14.6479	0.611001
ENSG00000244038	DDOST	34.5169	21.0684	0.610379
ENSG00000121067	SPOP	14.6092	8.91219	0.61004
ENSG00000170515	PA2G4	134.839	82.1853	0.609507
ENSG00000174437	ATP2A2	43.4483	26.4472	0.608705
ENSG00000124942	AHNAK	63.4633	38.6221	0.608574
ENSG00000110619	CARS	50.4906	30.6878	0.607792
ENSG00000134250	NOTCH2	55.5852	33.7823	0.607757
ENSG00000175467	SART1	20.5083	12.4561	0.607369
ENSG00000133131	MORC4	16.5722	10.0652	0.607354
ENSG00000141698	NT5C3B	29.8606	18.1236	0.60694
ENSG00000185591	SP1	45.6748	27.7142	0.606772
ENSG00000157557	ETS2	19.7438	11.9793	0.606737
ENSG00000160310	PRMT2	16.5059	10.009	0.606389
ENSG00000025800	KPNA6	36.9184	22.3859	0.606362
ENSG00000165724	ZMYND19	26.7771	16.2185	0.605685
ENSG00000180747	SMG1P3	29.3811	17.7927	0.605583
ENSG00000176871	WSB2	19.6789	11.9135	0.605395
ENSG00000035403	VCL	40.6201	24.5575	0.604565
ENSG00000276027	RNU12	2432.28	1469.99	0.604367
ENSG00000109107	ALDOC	28.3572	17.1374	0.60434
ENSG00000143418	CERS2	90.0011	54.3884	0.604308
ENSG00000070950	RAD18	17.378	10.4956	0.603959
ENSG00000154217	PITPNC1	18.8671	11.3866	0.603516
ENSG00000165280	VCP	107.177	64.6715	0.603408
ENSG00000146143	PRIM2	18.5005	11.1578	0.603108
ENSG00000164733	CTSB	44.9501	27.1005	0.602902
ENSG00000151576	QTRT2	19.5856	11.8041	0.602693
ENSG00000117360	PRPF3	27.1505	16.3622	0.602648
ENSG00000116539	ASH1L	15.872	9.56261	0.602483
ENSG00000171425	ZNF581	17.6743	10.6375	0.601863
ENSG00000059573	ALDH18A1	47.4932	28.5697	0.601553
ENSG00000196372	ASB13	14.7327	8.84502	0.600367
ENSG00000170619	COMMD5	16.3088	9.79053	0.600322
ENSG00000144283	PKP4	17.8345	10.6977	0.599832
ENSG00000248126	AC091849.1	25.5879	15.3316	0.599174
ENSG00000197622	CDC42SE1	22.5639	13.5168	0.599045
ENSG00000104824	HNRNPL	179.915	107.709	0.598666
ENSG00000131669	NINJ1	15.4428	9.23306	0.597888
ENSG00000074603	DPP8	22.7767	13.6178	0.597883
ENSG00000115234	SNX17	28.0925	16.7921	0.597743
ENSG00000278540	ACACA	43.0755	25.7106	0.596873
ENSG00000280496	SNORA17B	1792.39	1068.75	0.596271
ENSG00000076685	NT5C2	28.6489	17.0722	0.595911
ENSG00000136861	CDK5RAP2	17.3518	10.3313	0.595402
ENSG00000170248	PDCD6IP	88.0851	52.4192	0.595097
ENSG00000141562	NARF	28.9236	17.2043	0.594819
ENSG00000153944	MSI2	38.6904	23.0006	0.594478
ENSG00000115392	FANCL	23.3917	13.9011	0.594275
ENSG00000114126	TFDP2	35.7233	21.2234	0.594105
ENSG00000105993	DNAJB6	34.765	20.6217	0.593174
ENSG00000133316	WDR74	38.3173	22.7112	0.592714
ENSG00000103978	TMEM87A	17.7647	10.5245	0.592439
ENSG00000160688	FLAD1	30.526	18.0835	0.592397
ENSG00000167468	GPX4	263.122	155.773	0.592018
ENSG00000141646	SMAD4	37.5831	22.2427	0.591827
ENSG00000125457	MIF4GD	14.7855	8.74839	0.591687
ENSG00000099624	ATP5D	127.255	75.2825	0.591588
ENSG00000120725	SIL1	35.0282	20.7195	0.591509
ENSG00000179218	CALR	276.424	163.506	0.591504
ENSG00000198231	DDX42	48.306	28.505	0.590092
ENSG00000115310	RTN4	58.8906	34.7415	0.589933
ENSG00000114331	ACAP2	29.877	17.6237	0.589875
ENSG00000179195	ZNF664	33.4252	19.7084	0.589627
ENSG00000111642	CHD4	108.926	64.2255	0.589625
ENSG00000257663	AC025259.1	31.8306	18.7576	0.589295
ENSG00000085832	EPS15	17.0037	10.0149	0.588984
ENSG00000153786	ZDHHC7	16.497	9.71538	0.588918
ENSG00000183255	PTTG1IP	25.9714	15.2938	0.588871
ENSG00000168234	TTC39C	65.0932	38.3303	0.588853
ENSG00000115762	PLEKHB2	14.783	8.70457	0.588823
ENSG00000120254	MTHFD1L	26.5682	15.6402	0.588681
ENSG00000137106	GRHPR	78.5786	46.2276	0.588298
ENSG00000122203	KIAA1191	34.082	20.0056	0.586984
ENSG00000125779	PANK2	15.4412	9.04048	0.585478
ENSG00000108433	GOSR2	18.3869	10.7631	0.585368
ENSG00000115204	MPV17	25.054	14.6615	0.585196
ENSG00000178234	GALNT11	16.122	9.43351	0.585133
ENSG00000237296	SMG1P1	18.1785	10.6182	0.584108
ENSG00000105928	DFNA5	36.4322	21.268	0.583769
ENSG00000170889	RPS9	718.28	419.284	0.583733
ENSG00000275700	AATF	23.1013	13.4834	0.583664
ENSG00000116857	TMEM9	48.8678	28.5152	0.583517
ENSG00000278311	GGNBP2	21.4848	12.5204	0.582756
ENSG00000148335	NTMT1	30.7871	17.8905	0.581104
ENSG00000172053	QARS	194.046	112.74	0.580996
ENSG00000126768	TIMM17B	35.1675	20.409	0.580337
ENSG00000172262	ZNF131	57.9568	33.627	0.580208
ENSG00000110651	CD81	41.9353	24.3265	0.580096
ENSG00000280071	FP565260.6	22.8662	13.2617	0.57997
ENSG00000138674	SEC31A	106.877	61.9711	0.579836
ENSG00000228300	C19orf24	41.9654	24.3285	0.579728
ENSG00000184787	UBE2G2	30.3064	17.5655	0.579597
ENSG00000115464	USP34	33.142	19.2019	0.579383
ENSG00000095261	PSMD5	20.5319	11.8922	0.579206
ENSG00000135049	AGTPBP1	19.3297	11.1921	0.579011
ENSG00000183337	BCOR	16.0342	9.27854	0.578672
ENSG00000130429	ARPC1B	86.2933	49.9189	0.578479
ENSG00000141380	SS18	35.1491	20.3208	0.578131
ENSG00000067208	EVI5	22.1909	12.819	0.577669
ENSG00000141401	IMPA2	75.9188	43.8069	0.577023
ENSG00000187051	RPS19BP1	32.4265	18.7036	0.5768
ENSG00000198561	CTNND1	26.2399	15.1346	0.576778
ENSG00000171307	ZDHHC16	19.5374	11.2596	0.57631
ENSG00000165526	RPUSD4	16.6816	9.61273	0.576247
ENSG00000145907	G3BP1	80.6626	46.4587	0.575963
ENSG00000109381	ELF2	16.0632	9.24149	0.575321
ENSG00000166938	DIS3L	27.7878	15.9671	0.574608
[truncated: 3,598 more rows]

## Sheet: HeLa Rep3 (A-Tailing+ LiCl)
Ensembl ID	Gene	Rep3 Control LiCl RPKM	Rep3 A-tailing + RNaseR LiCl RPKM	RPKM ratio (A-tailing + RNase R/Control)
ENSG00000212607	SNORA3B	34.3557	1370.96	39.9049
ENSG00000272533	SNORA28	29.7171	700.786	23.5819
ENSG00000201302	SNORA65	262.05	4004.25	15.2805
ENSG00000209480	SNORD83B	33.6786	421.318	12.51
ENSG00000283907	AD000090.1	35.4696	384.752	10.8474
ENSG00000199477	SNORA31	35.3326	356.543	10.091
ENSG00000221241	SNORD88A	22.4833	207.063	9.20964
ENSG00000207264	RNU6-15P	28.8671	259.749	8.9981
ENSG00000238363	SNORA13	29.7965	252.433	8.4719
ENSG00000201104	RNU6-11P	40.3497	340.902	8.44869
ENSG00000199562	RNU6-37P	40.3497	339.217	8.40693
ENSG00000210825	SNORA40	194.051	1590.23	8.19491
ENSG00000206932	RNU6-4P	41.5734	340.34	8.18648
ENSG00000272055	RNU6-6P	41.5734	339.779	8.17299
ENSG00000207507	RNU6-9	41.5734	339.779	8.17299
ENSG00000207357	RNU6-2	41.5734	339.779	8.17299
ENSG00000207041	RNU6-3P	41.5734	339.779	8.17299
ENSG00000207524	RNU6-33P	39.2533	320.586	8.16711
ENSG00000206965	RNU6-5P	41.5734	339.217	8.15947
ENSG00000206625	RNU6-1	41.5734	337.533	8.11897
ENSG00000206899	RNU6-36P	40.5638	328.327	8.09409
ENSG00000201129	SNORA58B	22.9521	174.482	7.60201
ENSG00000202337	RNU6-8	46.9578	339.779	7.23584
ENSG00000201654	RNU6-7	46.9578	338.656	7.21192
ENSG00000206834	SNORA1	21.4574	153.937	7.17408
ENSG00000200983	SNORA3A	331.424	2201.78	6.64339
ENSG00000277947	SNORD3D	475.794	3140.1	6.5997
ENSG00000182095	TNRC18	14.5426	89.136	6.1293
ENSG00000202363	SNORA62	36.6899	217.59	5.93051
ENSG00000206838	SNORA5A	57.9861	339.012	5.84644
ENSG00000200169	RNU5D-1	833.426	4578.89	5.49406
ENSG00000221500	SNORD100	23.1549	126.592	5.46718
ENSG00000199293	SNORA21	666.4	3396.05	5.09611
ENSG00000177225	GATD1	18.0812	89.8151	4.96732
ENSG00000178209	PLEC	23.4296	115.857	4.9449
ENSG00000180900	SCRIB	19.1444	91.9878	4.80495
ENSG00000105722	ERF	23.1386	106.802	4.61575
ENSG00000235408	SNORA71B	192.402	868.359	4.51325
ENSG00000206885	SNORA75	29.1776	131.496	4.50674
ENSG00000196418	ZNF124	19.5502	87.9816	4.50029
ENSG00000207475	SNORA80E	48.6294	217.648	4.47565
ENSG00000263776	SNORA4	47.4729	205.762	4.3343
ENSG00000258186	SLC7A5P2	25.7201	110.886	4.31126
ENSG00000202252	SNORD14C	131.935	562.539	4.26376
ENSG00000130559	CAMSAP1	15.2429	64.2007	4.21184
ENSG00000141456	PELP1	20.8952	88.0039	4.21168
ENSG00000213468	FIRRE	22.1978	93.3184	4.20395
ENSG00000107331	ABCA2	15.5508	62.9088	4.04537
ENSG00000251562	MALAT1	5595.22	21824.1	3.90049
ENSG00000202444	RNU5E-6P	1002.29	3899.7	3.89079
ENSG00000160685	ZBTB7B	14.7348	56.7885	3.85404
ENSG00000200463	SNORD118	646.544	2473.33	3.82546
ENSG00000167615	LENG8	15.7304	59.8864	3.80705
ENSG00000130511	SSBP4	33.6658	128.148	3.80647
ENSG00000136830	FAM129B	30.1512	113.83	3.77531
ENSG00000207523	SNORA66	116.477	434.184	3.72764
ENSG00000200972	RNU5A-8P	927.304	3426.46	3.69508
ENSG00000140564	FURIN	67.6922	249.063	3.67935
ENSG00000200879	SNORD14E	14.6983	53.9582	3.67105
ENSG00000140332	TLE3	18.3934	67.3133	3.65964
ENSG00000164889	SLC4A2	46.8616	169.956	3.62676
ENSG00000037757	MRI1	19.5013	70.13	3.59617
ENSG00000142949	PTPRF	35.5954	127.546	3.58322
ENSG00000141524	TMC6	32.439	113.591	3.50168
ENSG00000127564	PKMYT1	23.1151	80.9159	3.50056
ENSG00000103249	CLCN7	15.1602	52.4993	3.46297
ENSG00000109762	SNX25	17.8683	61.7372	3.45512
ENSG00000277194	SNORD22	460.287	1579.8	3.43221
ENSG00000270103	AL360012.1	1265.43	4336.91	3.42722
ENSG00000169710	FASN	73.4267	248.945	3.39039
ENSG00000130522	JUND	22.6317	75.9955	3.35792
ENSG00000283958	MIR1248	198.224	665.471	3.35717
ENSG00000196498	NCOR2	14.4524	48.3941	3.34852
ENSG00000275023	MLLT6	25.2658	83.8166	3.31739
ENSG00000199347	RNU5E-1	1090.79	3557.11	3.26104
ENSG00000072310	SREBF1	37.2159	120.149	3.22843
ENSG00000259952	AC009133.2	21.1932	68.3714	3.2261
ENSG00000167962	ZNF598	26.0927	83.9195	3.21621
ENSG00000107816	LZTS2	18.6703	59.7312	3.19926
ENSG00000110697	PITPNM1	15.3723	48.7949	3.17421
ENSG00000199673	SNORD16	166.032	524.292	3.15778
ENSG00000100083	GGA1	15.9023	49.9402	3.14044
ENSG00000132361	CLUH	47.2562	147.018	3.11108
ENSG00000032444	PNPLA6	15.2722	47.4524	3.10711
ENSG00000204469	PRRC2A	23.6369	73.3014	3.10114
ENSG00000160877	NACC1	34.7998	107.777	3.09706
ENSG00000200156	RNU5B-1	4568.16	14103	3.08724
ENSG00000182378	PLCXD1	23.404	71.9528	3.07438
ENSG00000004975	DVL2	19.3893	59.5273	3.07011
ENSG00000105926	MPP6	21.8927	66.6277	3.04338
ENSG00000141522	ARHGDIA	53.327	161.946	3.03685
ENSG00000198695	MT-ND6	21.1872	64.1485	3.0277
ENSG00000090372	STRN4	22.0468	66.3292	3.00856
ENSG00000184363	PKP3	15.871	47.5026	2.99304
ENSG00000207468	SNORA19	15.5823	46.4319	2.97978
ENSG00000237412	PRSS56	197.204	586.345	2.97329
ENSG00000275719	AC008622.2	26.1325	76.8063	2.93911
ENSG00000119383	PTPA	28.8704	84.6766	2.93299
ENSG00000099949	LZTR1	16.0811	47.019	2.92387
ENSG00000123106	CCDC91	19.2453	56.2696	2.92381
ENSG00000223509	AC135983.2	18.6355	54.4561	2.92217
ENSG00000281394	SCARNA4	90.718	264.791	2.91884
ENSG00000159692	CTBP1	37.1207	108.113	2.91247
ENSG00000206760	SNORA6	49.6814	144.564	2.90982
ENSG00000182087	TMEM259	41.8967	121.352	2.89646
ENSG00000283737	AL023875.1	18.1669	52.609	2.89587
ENSG00000204580	DDR1	46.2583	133.784	2.89211
ENSG00000185359	HGS	54.7327	157.302	2.874
ENSG00000278815	Vault	34.2612	97.5379	2.84689
ENSG00000161091	MFSD12	38.9222	110.605	2.84169
ENSG00000063244	U2AF2	36.7385	104.245	2.83749
ENSG00000208308	SNORA40B	40.7738	115.112	2.82319
ENSG00000214022	REPIN1	37.431	104.825	2.80049
ENSG00000207392	SNORA20	155.931	435.875	2.79531
ENSG00000252577	SCARNA20	17.1779	48.0101	2.79488
ENSG00000204764	RANBP17	14.307	39.8765	2.7872
ENSG00000197381	ADARB1	15.6936	43.5476	2.77486
ENSG00000013573	DDX11	37.079	102.464	2.7634
ENSG00000103257	SLC7A5	794.935	2192.25	2.75777
ENSG00000108262	GIT1	20.3545	56.0997	2.75613
ENSG00000182979	MTA1	30.2483	83.3181	2.75447
ENSG00000269858	EGLN2	16.2671	44.4768	2.73416
ENSG00000005007	UPF1	21.248	58.0623	2.7326
ENSG00000105221	AKT2	43.7009	119.132	2.72608
ENSG00000133612	AGAP3	21.8841	59.4321	2.71577
ENSG00000071655	MBD3	27.0834	73.4768	2.71298
ENSG00000140688	C16orf58	17.8626	48.3689	2.70783
ENSG00000006534	ALDH3B1	18.6443	50.1157	2.68799
ENSG00000100242	SUN2	19.9094	53.5122	2.68779
ENSG00000125520	SLC2A4RG	23.4864	62.9159	2.67882
ENSG00000100241	SBF1	16.4017	43.933	2.67856
ENSG00000088247	KHSRP	89.8009	240.001	2.67259
ENSG00000198910	L1CAM	24.6024	65.6891	2.67003
ENSG00000141526	SLC16A3	127.442	339.009	2.6601
ENSG00000068024	HDAC4	14.3217	38.0949	2.65994
ENSG00000167543	TP53I13	14.7508	39.1705	2.65548
ENSG00000160439	RDH13	14.3953	38.1699	2.65155
ENSG00000178921	PFAS	40.0753	105.992	2.64482
ENSG00000243716	NPIPB5	18.599	49.1308	2.64158
ENSG00000171298	GAA	14.7321	38.7816	2.63246
ENSG00000199568	RNU5A-1	9187.85	23951.7	2.60689
ENSG00000174903	RAB1B	21.2964	55.4112	2.6019
ENSG00000154358	OBSCN	14.2863	37.1612	2.60118
ENSG00000124782	RREB1	17.725	45.9933	2.59483
ENSG00000141582	CBX4	23.0234	59.4713	2.58308
ENSG00000134871	COL4A2	25.2729	65.2136	2.58038
ENSG00000107404	DVL1	32.9298	84.8526	2.57677
ENSG00000274177	AC004528.2	17.2597	44.3938	2.57211
ENSG00000207051	SNORA27	241.338	619.415	2.56659
ENSG00000132382	MYBBP1A	41.2988	105.958	2.56564
ENSG00000209482	SNORD83A	171.327	439.136	2.56315
ENSG00000100350	FOXRED2	19.9099	50.9132	2.55718
ENSG00000142599	RERE	20.5742	52.4864	2.55108
ENSG00000130119	GNL3L	19.7522	50.3446	2.54881
ENSG00000176619	LMNB2	20.3952	51.9259	2.54599
ENSG00000148341	SH3GLB2	19.4224	49.445	2.54577
ENSG00000165458	INPPL1	38.5434	98.0025	2.54265
ENSG00000130193	THEM6	20.1098	51.0229	2.53722
ENSG00000184216	IRAK1	45.0278	114.227	2.53681
ENSG00000199753	SNORD104	164.211	416.117	2.53404
ENSG00000221420	SNORA81	480.999	1217.37	2.53092
ENSG00000021762	OSBPL5	26.9279	68.1412	2.53051
ENSG00000105063	PPP6R1	14.3781	36.3038	2.52494
ENSG00000185122	HSF1	31.4085	79.2782	2.5241
ENSG00000100243	CYB5R3	17.9757	45.3224	2.52131
ENSG00000204463	BAG6	41.0411	103.353	2.51828
ENSG00000103335	PIEZO1	65.5968	165.129	2.51733
ENSG00000128487	SPECC1	81.6694	205.337	2.51425
ENSG00000140400	MAN2C1	36.5672	91.4104	2.49979
ENSG00000133275	CSNK1G2	28.8348	72.0206	2.4977
ENSG00000002834	LASP1	21.2554	53.083	2.49739
ENSG00000102882	MAPK3	16.2169	40.4032	2.49143
ENSG00000069011	PITX1	28.0392	69.7964	2.48924
ENSG00000130508	PXDN	17.7705	44.2062	2.48762
ENSG00000060491	OGFR	16.3004	40.4002	2.47848
ENSG00000173621	LRFN4	22.2198	54.8996	2.47075
ENSG00000252316	RNY4	1298.27	3207.21	2.47037
ENSG00000078808	SDF4	25.1216	62.0332	2.46932
ENSG00000225151	GOLGA2P7	14.3094	35.3182	2.46818
ENSG00000113758	DBN1	28.8756	71.2468	2.46737
ENSG00000173227	SYT12	16.5232	40.7087	2.46373
ENSG00000200913	SNORD46	330.365	811.555	2.45654
ENSG00000128283	CDC42EP1	21.1239	51.6738	2.44622
ENSG00000120071	KANSL1	20.2908	49.5235	2.44069
ENSG00000133243	BTBD2	19.4773	47.4206	2.43466
ENSG00000105726	ATP13A1	15.4148	37.4212	2.42762
ENSG00000278274	SNORA61	771.857	1870.6	2.42351
ENSG00000264229	RNU4ATAC	118.675	286.675	2.41563
ENSG00000210176	MT-TH	104.919	252.864	2.41009
ENSG00000196411	EPHB4	15.2136	36.6074	2.40623
ENSG00000179134	SAMD4B	18.0697	43.4556	2.40489
ENSG00000161714	PLCD3	16.081	38.6132	2.40117
ENSG00000102854	MSLN	53.0035	127.242	2.40063
ENSG00000012171	SEMA3B	17.6897	42.3158	2.39212
ENSG00000123143	PKN1	26.6014	63.6288	2.39193
ENSG00000199990	VTRNA1-1	56.8932	135.218	2.3767
ENSG00000272114	AL136131.3	47.3344	112.264	2.37172
ENSG00000087152	ATXN7L3	16.7032	39.5719	2.36912
ENSG00000260466	AC126696.2	17.9291	42.4701	2.36878
ENSG00000105701	FKBP8	84.0676	198.978	2.36688
ENSG00000184922	FMNL1	14.6401	34.6458	2.3665
ENSG00000214717	ZBED1	24.4299	57.7659	2.36456
ENSG00000082996	RNF13	35.4082	83.4461	2.35669
ENSG00000185813	PCYT2	17.8557	41.9798	2.35106
ENSG00000158747	NBL1	14.5673	34.144	2.34388
ENSG00000199631	SNORD33	517.81	1212.38	2.34136
ENSG00000196547	MAN2A2	20.495	47.8609	2.33525
ENSG00000173153	ESRRA	18.4338	42.9771	2.33143
ENSG00000116337	AMPD2	23.7513	55.3321	2.32965
ENSG00000114650	SCAP	20.0773	46.7639	2.32919
ENSG00000089351	GRAMD1A	25.4649	59.0613	2.31932
ENSG00000005884	ITGA3	14.0651	32.6158	2.31892
ENSG00000169733	RFNG	14.2823	33.1098	2.31824
ENSG00000220988	SNORD88C	119.998	278.179	2.3182
ENSG00000160803	UBQLN4	15.8403	36.6678	2.31484
ENSG00000116675	DNAJC6	20.233	46.763	2.31122
ENSG00000235173	HGH1	19.2289	44.2888	2.30324
ENSG00000104812	GYS1	18.6289	42.8997	2.30286
ENSG00000101199	ARFGAP1	20.04	46.1265	2.30172
ENSG00000104805	NUCB1	47.3689	108.746	2.29573
ENSG00000123159	GIPC1	21.9205	49.9984	2.2809
ENSG00000204054	LINC00963	22.5532	51.2867	2.27403
ENSG00000104853	CLPTM1	14.8946	33.825	2.27096
ENSG00000247077	PGAM5	58.8186	133.455	2.26893
ENSG00000167967	E4F1	15.3653	34.8552	2.26844
ENSG00000196576	PLXNB2	26.422	59.8265	2.26427
ENSG00000163930	BAP1	21.5178	48.6309	2.26003
ENSG00000277184	SNORA9	288.367	650.25	2.25494
ENSG00000130402	ACTN4	89.62	201.361	2.24683
ENSG00000183010	PYCR1	176.739	396.747	2.24482
ENSG00000007376	RPUSD1	21.218	47.4459	2.23612
ENSG00000130299	GTPBP3	14.064	31.4081	2.23323
ENSG00000185324	CDK10	27.2914	60.9326	2.23267
ENSG00000105323	HNRNPUL1	56.9954	126.944	2.22727
ENSG00000231925	TAPBP	16.6013	36.8194	2.21786
ENSG00000030582	GRN	70.2747	155.815	2.21723
ENSG00000133056	PIK3C2B	19.313	42.8134	2.21682
ENSG00000141736	ERBB2	19.9745	44.2623	2.21594
ENSG00000105676	ARMC6	28.0848	62.1722	2.21373
ENSG00000173898	SPTBN2	18.5308	40.8891	2.20655
ENSG00000184897	H1FX	33.0298	72.8506	2.2056
ENSG00000136877	FPGS	17.9143	39.4253	2.20077
ENSG00000137073	UBAP2	16.3227	35.8423	2.19586
ENSG00000129245	FXR2	22.9488	50.3364	2.19342
ENSG00000100226	GTPBP1	20.3221	44.5171	2.19058
ENSG00000231864	AL807752.3	17.1271	37.5162	2.19046
ENSG00000141959	PFKL	40.8231	89.2084	2.18524
ENSG00000171246	NPTX1	102.508	223.747	2.18273
ENSG00000115275	MOGS	20.6322	45.0067	2.18138
ENSG00000181090	EHMT1	17.1235	37.3048	2.17857
ENSG00000172009	THOP1	84.5188	183.852	2.17528
ENSG00000183751	TBL3	16.9905	36.9063	2.17217
ENSG00000105426	PTPRS	27.5988	59.8267	2.16773
ENSG00000238554	RNU1-88P	17.6741	38.0493	2.15283
ENSG00000131165	CHMP1A	22.0698	47.4974	2.15214
ENSG00000082641	NFE2L1	32.5704	70.0551	2.15088
ENSG00000104964	AES	153.361	329.524	2.14868
ENSG00000132471	WBP2	14.1406	30.3471	2.1461
ENSG00000138386	NAB1	20.8189	44.6545	2.1449
ENSG00000106397	PLOD3	27.5661	59.09	2.14357
ENSG00000104852	SNRNP70	62.771	134.539	2.14333
ENSG00000249859	PVT1	36.7487	78.7155	2.14199
ENSG00000170638	TRABD	15.0457	32.2171	2.14128
ENSG00000129250	KIF1C	44.45	94.9357	2.13579
ENSG00000142178	SIK1	52.8723	112.523	2.1282
ENSG00000185864	NPIPB4	16.9346	36.0388	2.12812
ENSG00000071894	CPSF1	21.6158	45.9521	2.12586
ENSG00000172725	CORO1B	20.8535	44.2535	2.12211
ENSG00000171456	ASXL1	33.4049	70.643	2.11475
ENSG00000176155	CCDC57	20.5435	43.4076	2.11296
ENSG00000090316	MAEA	15.9741	33.7383	2.11206
ENSG00000123358	NR4A1	18.3272	38.6425	2.10848
ENSG00000105223	PLD3	52.1408	109.703	2.10398
ENSG00000197879	MYO1C	48.4916	101.976	2.10296
ENSG00000196924	FLNA	90.9528	190.832	2.09814
ENSG00000140983	RHOT2	22.2413	46.6017	2.09528
ENSG00000141564	RPTOR	25.699	53.8183	2.09418
ENSG00000213923	CSNK1E	97.6324	204.135	2.09085
ENSG00000114631	PODXL2	48.2667	100.884	2.09014
ENSG00000149823	VPS51	30.1781	62.9109	2.08465
ENSG00000153046	CDYL	50.8707	105.917	2.08208
ENSG00000160789	LMNA	135.096	281.235	2.08174
ENSG00000141258	SGSM2	15.5727	32.377	2.07909
ENSG00000164897	TMUB1	14.8969	30.9152	2.07528
ENSG00000011304	PTBP1	101.062	209.725	2.07521
ENSG00000043143	JADE2	15.1181	31.3352	2.07269
ENSG00000167700	MFSD3	17.8553	36.9785	2.07101
ENSG00000168066	SF1	38.0255	78.5234	2.06502
ENSG00000104731	KLHDC4	38.5446	79.5047	2.06267
ENSG00000065717	TLE2	18.4465	37.9952	2.05975
ENSG00000172530	BANP	31.4771	64.8242	2.05941
ENSG00000103495	MAZ	65.9238	135.635	2.05745
ENSG00000184640	SEPT9	49.3683	101.549	2.05697
ENSG00000071626	DAZAP1	58.9551	121.213	2.05602
ENSG00000075618	FSCN1	48.2593	99.1863	2.05528
ENSG00000183666	GUSBP1	15.1338	31.0547	2.05201
ENSG00000169592	INO80E	21.475	44.0287	2.05023
ENSG00000172046	USP19	26.3203	53.9464	2.04961
ENSG00000104518	GSDMD	14.9429	30.6087	2.04838
ENSG00000274276	CBSL	39.2798	80.3151	2.04469
ENSG00000160200	CBS	54.9024	112.085	2.04153
ENSG00000166446	CDYL2	37.1727	75.8504	2.04049
ENSG00000106290	TAF6	21.7858	44.4273	2.03928
ENSG00000197226	TBC1D9B	31.2998	63.7844	2.03785
ENSG00000207493	SNORA46	248.828	506.944	2.03733
ENSG00000160285	LSS	15.8019	32.0375	2.02745
ENSG00000079805	DNM2	50.803	102.986	2.02716
ENSG00000197785	ATAD3A	17.8007	36.0568	2.02558
ENSG00000188986	NELFB	17.7794	36.0086	2.0253
ENSG00000106261	ZKSCAN1	17.8802	36.1534	2.02198
ENSG00000130723	PRRC2B	56.4785	114.106	2.02034
ENSG00000188818	ZDHHC11	20.2859	40.8855	2.01546
ENSG00000205730	ITPRIPL2	23.8239	48.012	2.01529
ENSG00000140859	KIFC3	35.7631	72.0263	2.01398
ENSG00000110422	HIPK3	21.5734	43.3994	2.01171
ENSG00000127054	INTS11	34.1174	68.627	2.0115
ENSG00000115207	GTF3C2	23.2301	46.6802	2.00947
ENSG00000178252	WDR6	24.4624	49.0633	2.00566
ENSG00000039650	PNKP	20.7717	41.629	2.00412
ENSG00000100364	KIAA0930	17.4522	34.9225	2.00104
ENSG00000130175	PRKCSH	75.3607	150.614	1.99857
ENSG00000179604	CDC42EP4	29.2749	58.3221	1.99222
ENSG00000070423	RNF126	14.9486	29.7399	1.98948
ENSG00000106638	TBL2	20.2507	40.2704	1.98859
ENSG00000127948	POR	64.9908	128.987	1.9847
ENSG00000206680	SNORD21	100.197	198.814	1.98423
ENSG00000142634	EFHD2	24.7168	48.8702	1.97721
ENSG00000176014	TUBB6	98.7293	194.739	1.97245
ENSG00000252947	SCARNA1	67.0654	132.26	1.9721
ENSG00000181192	DHTKD1	35.9976	70.9602	1.97125
ENSG00000198952	SMG5	25.1034	49.4667	1.97052
ENSG00000100359	SGSM3	23.7963	46.828	1.96787
ENSG00000160957	RECQL4	28.2144	55.4699	1.96601
ENSG00000172889	EGFL7	18.3535	35.9906	1.96097
ENSG00000071564	TCF3	27.5424	53.9713	1.95957
ENSG00000214063	TSPAN4	34.3993	67.3002	1.95644
ENSG00000062822	POLD1	31.5786	61.7748	1.95622
ENSG00000167601	AXL	15.7483	30.7943	1.9554
ENSG00000169174	PCSK9	31.5321	61.5793	1.95291
ENSG00000038358	EDC4	22.2774	43.4516	1.95048
ENSG00000073111	MCM2	59.2334	115.405	1.94831
ENSG00000159335	PTMS	55.8131	108.518	1.94431
ENSG00000182841	RRP7BP	23.1431	44.973	1.94326
ENSG00000183048	SLC25A10	27.5624	53.5176	1.94169
ENSG00000274523	RCC1L	19.0817	37.0451	1.94139
ENSG00000160972	PPP1R16A	19.0964	37.0604	1.9407
ENSG00000126822	PLEKHG3	14.6822	28.4435	1.93728
ENSG00000130338	TULP4	20.4885	39.6622	1.93583
ENSG00000176715	ACSF3	24.1241	46.6871	1.93529
ENSG00000204842	ATXN2	20.992	40.6193	1.93499
ENSG00000167674	HDGFL2	17.032	32.8949	1.93136
ENSG00000089693	MLF2	71.0972	137.246	1.9304
ENSG00000183576	SETD3	24.3044	46.8934	1.92942
ENSG00000100418	DESI1	22.2628	42.9432	1.92892
ENSG00000149476	TKFC	22.9842	44.2955	1.92722
ENSG00000182446	NPLOC4	41.963	80.4003	1.91598
ENSG00000185803	SLC52A2	37.2464	71.1801	1.91106
ENSG00000188976	NOC2L	43.6397	83.2742	1.90822
ENSG00000001629	ANKIB1	23.5498	44.8273	1.90351
ENSG00000242294	STAG3L5P	21.7923	41.4193	1.90064
ENSG00000107957	SH3PXD2A	16.1964	30.7814	1.90051
ENSG00000095906	NUBP2	34.7448	65.9987	1.89953
ENSG00000008130	NADK	18.6987	35.4426	1.89546
ENSG00000141569	TRIM65	19.1445	36.21	1.8914
ENSG00000131653	TRAF7	55.5517	105.031	1.89069
ENSG00000109062	SLC9A3R1	33.0519	62.4315	1.88889
ENSG00000072736	NFATC3	14.5379	27.4041	1.88501
ENSG00000125817	CENPB	15.1373	28.4597	1.8801
ENSG00000169499	PLEKHA2	17.1432	32.1676	1.87641
ENSG00000136279	DBNL	16.2066	30.3729	1.87411
ENSG00000155506	LARP1	56.7529	106.14	1.87021
ENSG00000108819	PPP1R9B	17.3767	32.4819	1.86928
ENSG00000160216	AGPAT3	15.6554	29.2572	1.86882
ENSG00000168502	MTCL1	28.0208	52.2057	1.86311
ENSG00000178927	C17orf62	15.6879	29.1831	1.86023
ENSG00000125755	SYMPK	17.0094	31.6107	1.85843
ENSG00000075420	FNDC3B	14.3077	26.553	1.85585
ENSG00000202357	Y_RNA	14.1274	26.2019	1.85469
ENSG00000081692	JMJD4	15.2753	28.3117	1.85343
ENSG00000141873	SLC39A3	30.1341	55.8484	1.85333
ENSG00000197912	SPG7	29.0316	53.6689	1.84864
ENSG00000125746	EML2	106.43	196.742	1.84856
ENSG00000130309	COLGALT1	36.0691	66.4898	1.8434
ENSG00000207175	RNU1-67P	42.3401	77.9913	1.84202
ENSG00000177302	TOP3A	26.4411	48.6989	1.84179
ENSG00000105397	TYK2	24.4166	44.9251	1.83994
ENSG00000010322	NISCH	15.3075	28.119	1.83694
ENSG00000166340	TPP1	15.8614	29.1198	1.83589
ENSG00000167508	MVD	39.7878	72.9883	1.83444
ENSG00000105135	ILVBL	26.9802	49.4642	1.83335
ENSG00000002822	MAD1L1	15.5375	28.4799	1.83298
ENSG00000104884	ERCC2	15.9275	29.1465	1.82995
ENSG00000123066	MED13L	20.6492	37.7856	1.82988
ENSG00000207445	SNORD15B	1283.87	2346.35	1.82756
ENSG00000261236	BOP1	49.9713	91.2076	1.8252
ENSG00000278259	MYO19	50.4374	92.0329	1.8247
ENSG00000209082	MT-TL1	24.4707	44.551	1.82059
ENSG00000221539	SNORD99	25.8902	47.086	1.81868
ENSG00000103855	CD276	29.0585	52.8214	1.81776
ENSG00000198911	SREBF2	29.716	53.9921	1.81694
ENSG00000125753	VASP	29.7733	54.0574	1.81563
ENSG00000201882	snoU2-30	32.8422	59.4453	1.81003
ENSG00000282458	WASH5P	29.2572	52.9022	1.80818
ENSG00000210151	MT-TS1	69.9459	126.432	1.80757
ENSG00000162714	ZNF496	15.1985	27.4453	1.80579
ENSG00000210196	MT-TP	37.2981	67.3218	1.80497
ENSG00000210112	MT-TM	186.491	336.609	1.80496
ENSG00000140995	DEF8	18.7065	33.6485	1.79876
ENSG00000177084	POLE	30.4677	54.7962	1.7985
ENSG00000097007	ABL1	15.4798	27.8398	1.79846
ENSG00000134013	LOXL2	15.938	28.6451	1.79728
ENSG00000119333	WDR34	54.2978	97.5469	1.79652
ENSG00000204394	VARS	53.0923	95.2765	1.79454
ENSG00000173801	JUP	38.4725	68.993	1.79331
ENSG00000167513	CDT1	33.9322	60.8194	1.79238
ENSG00000100401	RANGAP1	34.9813	62.69	1.7921
ENSG00000140474	ULK3	15.7054	28.0701	1.78729
ENSG00000173402	DAG1	30.8123	55.0386	1.78625
ENSG00000177082	WDR73	15.5455	27.7534	1.7853
ENSG00000167123	CERCAM	15.1549	27.0205	1.78295
ENSG00000125447	GGA3	14.1087	25.1531	1.78281
ENSG00000200534	SNORA33	67.7208	120.676	1.78196
ENSG00000065268	WDR18	16.4383	29.2801	1.78121
ENSG00000130204	TOMM40	50.2862	89.5544	1.78089
ENSG00000204351	SKIV2L	22.911	40.7055	1.77668
ENSG00000076706	MCAM	41.0862	72.8439	1.77295
ENSG00000167930	FAM234A	18.1193	32.0968	1.77142
ENSG00000281010	snoR1	225.03	397.936	1.76837
ENSG00000204525	HLA-C	25.8363	45.6794	1.76803
ENSG00000199377	RNU5F-1	889.775	1572.91	1.76776
ENSG00000167491	GATAD2A	28.5002	50.3693	1.76733
ENSG00000131408	NR1H2	17.2259	30.4112	1.76543
ENSG00000090615	GOLGA3	16.242	28.6246	1.76238
ENSG00000201098	RNY1	9505.67	16750	1.76211
ENSG00000184863	RBM33	14.1945	24.9875	1.76036
ENSG00000125912	NCLN	25.8425	45.4772	1.75978
ENSG00000064545	TMEM161A	21.5436	37.8766	1.75814
ENSG00000125967	NECAB3	24.1021	42.3406	1.75672
ENSG00000141002	TCF25	73.4694	129.006	1.75591
ENSG00000159069	FBXW5	33.3676	58.5321	1.75416
ENSG00000132182	NUP210	31.9611	56.0379	1.75332
ENSG00000160049	DFFA	26.4541	46.2512	1.74836
ENSG00000123908	AGO2	41.2718	72.0584	1.74595
ENSG00000104859	CLASRP	14.9255	25.95	1.73864
ENSG00000153317	ASAP1	15.8158	27.4888	1.73806
ENSG00000172819	RARG	15.6938	27.2647	1.73729
ENSG00000154370	TRIM11	16.2218	28.1648	1.73623
ENSG00000207067	SNORA72	38.9828	67.4569	1.73043
ENSG00000104907	TRMT1	34.9648	60.4207	1.72804
ENSG00000139629	GALNT6	17.5213	30.2459	1.72624
ENSG00000172890	NADSYN1	14.3467	24.6969	1.72143
ENSG00000141696	P3H4	21.6071	37.1414	1.71894
ENSG00000132768	DPH2	23.8487	40.9076	1.7153
ENSG00000099875	MKNK2	35.9366	61.6295	1.71495
ENSG00000141756	FKBP10	109.442	187.662	1.71472
ENSG00000112877	CEP72	29.4632	50.43	1.71163
ENSG00000018610	CXorf56	15.3474	26.2114	1.70787
ENSG00000082805	ERC1	18.9144	32.1624	1.70042
ENSG00000110104	CCDC86	16.1624	27.4617	1.69911
ENSG00000105953	OGDH	31.6878	53.8117	1.69818
ENSG00000201457	SNORA55	53.8699	90.8673	1.68679
ENSG00000128928	IVD	27.6318	46.5534	1.68478
ENSG00000169398	PTK2	88.044	148.064	1.6817
ENSG00000092203	TOX4	15.8724	26.6498	1.679
ENSG00000197858	GPAA1	41.8888	70.1905	1.67564
ENSG00000197555	SIPA1L1	17.4754	29.1812	1.66984
ENSG00000007264	MATK	33.0501	54.9981	1.66408
ENSG00000185215	TNFAIP2	34.348	57.102	1.66245
ENSG00000212588	SNORA26	174.755	290.52	1.66244
ENSG00000198786	MT-ND5	64.2344	106.709	1.66124
ENSG00000113645	WWC1	21.8209	36.2391	1.66075
ENSG00000167671	UBXN6	31.2541	51.8712	1.65966
ENSG00000077044	DGKD	50.636	83.9267	1.65745
ENSG00000131748	STARD3	15.5725	25.7146	1.65128
ENSG00000072864	NDE1	19.8577	32.7796	1.65072
ENSG00000134287	ARF3	44.5633	73.4583	1.6484
ENSG00000109065	NAT9	22.964	37.8107	1.64652
ENSG00000142208	AKT1	37.8874	62.3649	1.64606
ENSG00000177192	PUS1	19.8271	32.612	1.64482
ENSG00000196187	TMEM63A	15.5737	25.5928	1.64333
ENSG00000210127	MT-TA	769.405	1264.32	1.64324
ENSG00000183020	AP2A2	15.4601	25.3661	1.64075
ENSG00000151292	CSNK1G3	19.4051	31.8348	1.64054
ENSG00000105447	GRWD1	16.5921	27.2028	1.6395
ENSG00000011009	LYPLA2	15.7622	25.8407	1.63941
ENSG00000205664	BX890604.1	22.6122	37.0495	1.63847
ENSG00000168397	ATG4B	22.1107	36.2211	1.63817
ENSG00000141556	TBCD	23.9339	39.2038	1.638
ENSG00000164896	FASTK	24.6548	40.3826	1.63792
ENSG00000106608	URGCP	14.438	23.6202	1.63597
ENSG00000175931	UBE2O	16.4862	26.9529	1.63488
ENSG00000161013	MGAT4B	45.3484	73.9951	1.6317
ENSG00000099817	POLR2E	67.1905	109.631	1.63164
ENSG00000167670	CHAF1A	28.6944	46.733	1.62865
ENSG00000136270	TBRG4	63.7253	103.765	1.62832
ENSG00000100304	TTLL12	33.4548	54.4277	1.6269
ENSG00000084774	CAD	37.3363	60.6669	1.62488
ENSG00000160209	PDXK	68.8915	111.843	1.62347
ENSG00000141994	DUS3L	25.3892	41.1814	1.622
ENSG00000099991	CABIN1	14.9168	24.1651	1.61999
ENSG00000221303	SNORA79	33.7111	54.505	1.61683
ENSG00000185722	ANKFY1	15.5395	25.1133	1.61609
ENSG00000160211	G6PD	19.0749	30.7434	1.61172
[truncated: 5,244 more rows]

## Sheet: HeLa (Gao)
Ensembl ID	Gene	Rep1 Control RPKM	Rep1 RNase R RPKM	RPKM ratio (RNase R/Control)
[truncated: 5,488 more rows]

[truncated: 1 more sheets: Hs68 (Jeck)]
