# Supplementary material for: An improved method for circular RNA purification using RNase R that efficiently removes linear RNAs containing G-quadruplexes or structured 3′ ends
Source: Nucleic Acids Res. 2019 Jul 3;47(16):8755–69. doi: 10.1093/nar/gkz576 (PMC6895279; doi:10.1093/nar/gkz576)
Supplement: gkz576_Supplemental_Files [file gkz576_supplemental_files.zip › Supplementary Table S5 060519.xlsx]

## Sheet: HeLa (KCl)
Chrom	Start	End	Strand	mRNA	Gene	Guo G4	Kwok G4	QGRS value	Manual validation
chr1	10420130	10420131	+	NM_002631	PGD	no	no	21	fail
chr1	109631320	109631321	+	NM_004037	AMPD2	no	yes	58	fail
chr1	11023984	11023985	+	NM_007375	TARDBP	no	no	0	fail
chr1	116987483	116987484	+	NM_020440	PTGFRN	yes	yes	20	pass
chr1	119744130	119744131	+	NM_006623	PHGDH	no	no	62	fail
chr1	119914726	119914727	-	NM_024408	NOTCH2	no	no	0	fail
chr1	1217487	1217488	-	NM_016176	SDF4	no	no	53	pass
chr1	1336314	1336315	-	NM_001330311	DVL1	no	no	57	fail
chr1	150577098	150577099	-	NM_182763	MCL1	no	yes	17	fail
chr1	150622649	150622650	-	NM_004436	ENSA	yes	yes	78	fail
chr1	150625607	150625608	-	NM_207047	ENSA	no	no	0	fail
chr1	150627391	150627392	-	NM_207168	ENSA	no	no	21	fail
chr1	151053123	151053124	-	NM_020239	CDC42SE1	no	no	21	fail
chr1	151342521	151342522	-	NM_000449	RFX5	no	yes	59	pass
chr1	151404795	151404796	-	NM_001194938	POGZ	yes	yes	63	pass
chr1	1534127	1534128	+	NM_001170536	ATAD3A	no	yes	59	fail
chr1	153693558	153693559	+	NM_000906	NPR1	no	no	21	fail
chr1	153959807	153959808	-	NM_001271961	SLC39A1	no	yes	20	fail
chr1	153981975	153981976	-	NM_002870	RAB13	yes	yes	60	pass
chr1	154963730	154963731	-	NM_001130040	SHC1	no	no	0	pass
chr1	155016833	155016834	+	NR_045515	ZBTB7B	no	no	19	fail
chr1	155234866	155234867	-	NM_001171812	GBA	no	no	21	fail
chr1	155263199	155263200	-	NM_003993	CLK2	no	no	17	fail
chr1	155330604	155330605	+	NM_001105203	RUSC1	yes	yes	56	pass
chr1	155335961	155335962	-	NM_018489	ASH1L	yes	yes	63	pass
chr1	155947226	155947227	-	NM_001350110	ARHGEF2	yes	yes	21	pass
chr1	156035808	156035809	-	NM_020131	UBQLN4	no	yes	21	fail
chr1	156139605	156139606	+	NM_170707	LMNA	yes	yes	1	fail
chr1	156139971	156139972	+	NM_001257374	LMNA	yes	yes	63	pass
chr1	156250159	156250160	-	NM_001323614	SMG5	yes	no	21	fail
chr1	156595420	156595421	-	NM_015590	GPATCH4	no	yes	21	pass
chr1	156743107	156743108	-	NM_004494	HDGF	yes	yes	76	pass
chr1	159918345	159918346	-	NM_001277224	TAGLN2	yes	yes	61	pass
chr1	161039808	161039809	-	NM_001276373	USF1	no	no	19	fail
chr1	165908008	165908009	+	NM_012474	UCK2	no	no	19	fail
chr1	167789471	167789472	+	NM_001146191	MPZL1	yes	yes	17	pass
chr1	17408401	17408402	-	NM_001136204	RCC2	yes	yes	62	pass
chr1	1752786	1752787	-	NM_001353642	NADK	yes	yes	21	pass
chr1	17826567	17826568	+	NM_030812	ACTL8	no	no	58	pass
chr1	180884544	180884545	+	NM_004736	XPR1	yes	yes	62	pass
chr1	182383326	182383327	-	NM_002065	GLUL	no	no	19	pass
chr1	185297980	185297981	-	NM_006469	IVNS1ABP	yes	yes	0	pass
chr1	19657302	19657303	+	NM_005380	NBL1	no	yes	53	pass
chr1	201484322	201484323	-	NM_004078	CSRP1	no	yes	52	pass
chr1	204424579	204424580	-	NM_002646	PIK3C2B	yes	yes	55	pass
chr1	205714404	205714405	-	NM_022731	NUCKS1	yes	yes	56	pass
chr1	20652251	20652252	-	NM_005216	DDOST	yes	yes	51	pass
chr1	206733281	206733282	+	NM_032960	MAPKAPK2	no	no	62	fail
chr1	214351400	214351401	-	NM_005401	PTPN14	no	no	19	pass
chr1	225846311	225846312	-	NM_014698	TMEM63A	no	no	54	fail
chr1	225920419	225920420	-	NM_001271681	PYCR2	no	no	19	fail
chr1	226361249	226361250	-	NM_001618	PARP1	yes	no	0	pass
chr1	230280453	230280454	+	NM_001291866	GALNT2	no	no	17	fail
chr1	235465513	235465514	-	NM_001277155	B3GALNT2	yes	yes	20	pass
chr1	23787540	23787541	+	NM_020362	PITHD1	yes	no	56	fail
chr1	26574280	26574281	+	NM_002953	RPS6KA1	no	no	58	fail
chr1	27850423	27850424	+	NM_014110	PPP1R8	yes	yes	63	pass
chr1	28538740	28538741	+	NR_030725	RCC1	yes	yes	62	pass
chr1	32043368	32043369	+	NM_006559	KHDRBS1	yes	yes	46	pass
chr1	32171852	32171853	+	NM_012316	KPNA6	no	no	19	pass
chr1	33009953	33009954	-	NM_001319142	AK2	no	no	19	fail
chr1	33013201	33013202	-	NM_001319143	AK2	no	no	18	fail
chr1	36136853	36136854	-	NR_073098	TRAPPC3	yes	yes	63	pass
chr1	36304223	36304224	+	NM_001321473	THRAP3	yes	yes	64	pass
chr1	39841712	39841713	-	NR_132403	TRIT1	yes	yes	20	pass
chr1	43622331	43622332	+	NM_001329140	PTPRF	yes	no	48	pass
chr1	43990793	43990794	+	NM_030587	B4GALT2	yes	yes	57	fail
chr1	44650968	44650969	+	NM_001319956	RNF220	yes	yes	80	pass
chr1	47377432	47377433	+	NM_016308	CMPK1	no	no	51	pass
chr1	55063931	55063932	+	NR_110451	PCSK9	yes	yes	72	pass
chr1	68125949	68125950	-	NM_001193334	WLS	no	yes	78	pass
chr10	101006861	101006862	+	NM_001318100	LZTS2	yes	yes	63	pass
chr10	101781411	101781412	-	NM_006993	NPM3	yes	yes	63	pass
chr10	102107615	102107616	-	NM_001321612	LDB1	no	no	62	pass
chr10	103600953	103600954	-	NM_014631	SH3PXD2A	yes	yes	60	pass
chr10	118684714	118684715	-	NM_153810	CACUL1	yes	yes	59	pass
chr10	12122173	12122174	+	NM_018706	DHTKD1	no	no	0	fail
chr10	133355296	133355297	-	NM_198472	FUOM	no	no	60	fail
chr10	133420464	133420465	+	NM_138384	MTG1	no	no	19	fail
chr10	43386672	43386673	-	NM_004966	HNRNPF	no	no	19	pass
chr10	47922130	47922131	+	NM_001278794	NPY4R	no	no	0	fail
chr10	72275492	72275493	+	NM_019058	DDIT4	yes	yes	21	fail
chr10	73498978	73498979	-	NM_001320437	USP54	no	no	0	fail
chr10	73771476	73771477	+	NM_004922	SEC24C	no	no	19	pass
chr10	96521143	96521144	-	NM_020123	TM9SF3	yes	no	42	pass
chr11	102232217	102232218	+	NM_001282099	YAP1	yes	yes	62	pass
chr11	107792266	107792267	-	NM_017515	SLC35F2	no	no	21	pass
chr11	118751480	118751481	-	NM_004397	DDX6	no	no	0	fail
chr11	119044909	119044910	-	NM_001130991	HYOU1	yes	no	19	pass
chr11	120112167	120112168	-	NM_001330382	TRIM29	no	no	19	fail
chr11	120485852	120485853	+	NM_015313	ARHGEF12	yes	yes	62	pass
chr11	126263836	126263837	-	NM_001177842	SRPRA	no	no	0	fail
chr11	214652	214653	+	NM_021932	RIC8A	no	yes	64	pass
chr11	2397077	2397078	+	NM_004356	CD81	yes	yes	62	pass
chr11	252706	252707	+	NM_002817	PSMD13	yes	yes	57	pass
chr11	2945125	2945126	-	NM_005969	NAP1L4	no	yes	56	fail
chr11	3087577	3087578	-	NM_001144063	OSBPL5	no	no	62	pass
chr11	47161392	47161393	+	NM_001003676	C11orf49	no	no	19	pass
chr11	47165192	47165193	-	NM_001242832	ARFGAP2	no	no	20	pass
chr11	47177829	47177830	-	NM_016223	PACSIN3	yes	yes	62	pass
chr11	47467231	47467232	-	NM_006560	CELF1	yes	yes	55	pass
chr11	47467324	47467325	-	NM_001172639	CELF1	yes	yes	63	fail
chr11	47471220	47471221	-	NM_001330272	CELF1	no	yes	21	fail
chr11	57700313	57700314	+	NM_015457	ZDHHC5	yes	yes	60	fail
chr11	57818244	57818245	+	NM_001085469	CTNND1	no	yes	56	pass
chr11	59575089	59575090	-	NM_002556	OSBP	no	no	0	pass
chr11	60891062	60891063	-	NM_014502	PRPF19	yes	yes	92	pass
chr11	61349442	61349443	-	NM_001300763	CYB561A3	no	no	0	fail
chr11	61350221	61350222	-	NM_153611	CYB561A3	no	no	17	fail
chr11	61353162	61353163	+	NM_001351977	TKFC	no	no	18	fail
chr11	61403914	61403915	-	NM_001142565	CPSF7	no	no	19	pass
chr11	61802261	61802262	-	NM_013402	FADS1	yes	yes	50	pass
chr11	62152104	62152105	+	NM_020238	INCENP	yes	yes	64	pass
chr11	62533057	62533058	-	NM_001620	AHNAK	no	no	21	fail
chr11	62593605	62593606	-	NM_001330292	MTA2	yes	no	44	pass
chr11	64315947	64315948	+	NM_004451	ESRRA	yes	yes	61	fail
chr11	64765317	64765318	-	NM_001346364	SF1	no	no	20	fail
chr11	65126068	65126069	+	NM_004927	MRPL49	yes	yes	54	pass
chr11	65998409	65998410	-	NM_032325	EIF1AD	yes	yes	62	pass
chr11	66509283	66509284	+	NM_001256670	DPP3	yes	yes	83	pass
chr11	66626668	66626669	+	NM_001198836	RBM14	yes	yes	61	pass
chr11	67438300	67438301	-	NM_020441	CORO1B	no	no	21	pass
chr11	69653131	69653132	+	NM_053056	CCND1	yes	yes	20	fail
chr11	71434842	71434843	-	NM_001360	DHCR7	no	no	19	pass
chr11	75572097	75572098	+	NM_001235	SERPINH1	yes	yes	60	pass
chr11	838334	838335	+	NM_004357	CD151	yes	yes	82	pass
chr11	85958094	85958095	-	NM_001206946	PICALM	yes	yes	62	pass
chr11	866763	866764	+	NM_003271	TSPAN4	yes	yes	64	pass
chr11	94872833	94872834	+	NM_001301007	AMOTL1	yes	yes	58	pass
chr12	10222493	10222494	+	NM_031412	GABARAPL1	no	no	20	fail
chr12	108522987	108522988	-	NM_014706	SART3	yes	yes	19	pass
chr12	109110667	109110668	+	NM_003362	UNG	yes	yes	57	pass
chr12	110376015	110376016	-	NM_001137664	ANAPC7	no	no	19	fail
chr12	110435014	110435015	-	NM_001287222	ARPC3	no	yes	56	pass
chr12	112022632	112022633	+	NM_006817	ERP29	yes	yes	61	pass
chr12	112152936	112152937	+	NM_001143906	TRAFD1	yes	yes	62	pass
chr12	113158500	113158501	-	NM_024072	DDX54	no	no	19	fail
chr12	115960964	115960965	-	NM_015335	MED13L	no	no	20	fail
chr12	118144965	118144966	+	NM_002567	PEBP1	no	no	17	fail
chr12	118415617	118415618	+	NM_022491	SUDS3	no	no	0	fail
chr12	120127773	120127774	-	NM_006836	GCN1	no	no	17	fail
chr12	120699119	120699120	+	NM_001303627	MLEC	no	yes	62	pass
chr12	124014081	124014082	+	NM_152437	ZNF664	yes	yes	83	fail
chr12	12721307	12721308	+	NM_004064	CDKN1B	yes	yes	63	pass
chr12	12912648	12912649	+	NM_003979	GPRC5A	no	no	60	pass
chr12	131943740	131943741	+	NM_025215	PUS1	no	no	17	fail
chr12	132624538	132624539	-	NM_006231	POLE	no	no	21	pass
chr12	1493027	1493028	+	NM_001301248	ERC1	no	no	0	fail
chr12	1786521	1786522	+	NM_024551	ADIPOR2	yes	yes	62	fail
chr12	3040566	3040567	+	NM_003213	TEAD4	yes	yes	80	pass
chr12	30630756	30630757	-	NM_001190995	IPO8	no	no	60	pass
chr12	31104008	31104009	+	NM_030653	DDX11	no	no	20	fail
chr12	48146072	48146073	+	NM_001354746	PFKM	yes	yes	21	fail
chr12	48692595	48692596	-	NM_001277842	CCNT1	yes	yes	60	pass
chr12	49002805	49002806	-	NM_001206710	PRKAG1	yes	yes	55	fail
chr12	50100217	50100218	+	NM_003076	SMARCD1	yes	no	59	pass
chr12	50475969	50475970	+	NM_001352318	LARP4	no	no	20	pass
chr12	50987486	50987487	-	NM_001174125	SLC11A2	yes	yes	0	pass
chr12	51354181	51354182	-	NM_007210	GALNT6	no	yes	60	fail
chr12	55901841	55901842	-	NM_032345	PYM1	yes	no	63	pass
chr12	56163468	56163469	-	NM_001130420	SMARCC2	no	no	19	fail
chr12	56205634	56205635	-	NR_040053	RNF41	yes	yes	62	pass
chr12	57096119	57096120	-	NM_003153	STAT6	yes	yes	62	pass
chr12	57234704	57234705	+	NM_005412	SHMT2	no	no	20	fail
chr12	57721127	57721128	+	NM_001261422	OS9	no	no	60	pass
chr12	57822385	57822386	-	NM_005730	CTDSP2	no	no	0	pass
chr12	6570492	6570493	-	NM_001273	CHD4	yes	yes	62	fail
chr12	6667157	6667158	-	NM_001135734	ZNF384	yes	no	52	fail
chr12	6748309	6748310	-	NM_005439	MLF2	no	no	59	fail
chr12	6866228	6866229	+	NM_001098536	USP5	yes	yes	60	fail
chr12	7210909	7210910	+	NM_001351124	PEX5	yes	yes	62	pass
chr12	908794	908795	+	NM_018979	WNK1	yes	yes	64	pass
chr13	110512556	110512557	+	NM_001846	COL4A2	no	no	48	pass
chr13	113322633	113322634	+	NM_005561	LAMP1	yes	yes	86	pass
chr13	98452176	98452177	-	NM_001286649	STK24	no	no	0	fail
chr14	23059273	23059274	-	NM_014977	ACIN1	yes	yes	62	pass
chr14	24123743	24123744	+	NM_001163484	DCAF11	yes	yes	64	pass
chr14	24238447	24238448	+	NM_001351023	GMPR2	no	no	19	fail
chr14	69771498	69771499	+	NM_001039465	SRSF5	yes	yes	62	pass
chr14	75082644	75082645	-	NM_001329238	NEK9	no	yes	18	pass
chr14	91458490	91458491	-	NM_001284281	PPP4R3A	no	no	20	pass
chr14	92941703	92941704	-	NM_014216	ITPK1	no	no	57	fail
chr14	99398198	99398199	-	NM_032233	SETD3	yes	yes	19	pass
chr15	40418508	40418509	+	NM_001354597	IVD	no	no	20	fail
chr15	40872574	40872575	-	NM_133639	RHOV	yes	yes	62	pass
chr15	41481112	41481113	+	NM_015138	RTF1	yes	yes	61	pass
chr15	43534026	43534027	-	NM_001354393	PPIP5K1	no	no	0	pass
chr15	43771395	43771396	+	NM_005313	PDIA3	yes	yes	79	pass
chr15	45073890	45073891	+	NR_034039	SORD	no	no	21	pass
chr15	64688433	64688434	-	NM_002537	OAZ2	yes	yes	61	pass
chr15	65445961	65445962	-	NR_135486	DPP8	yes	yes	62	pass
chr15	67201932	67201933	-	NM_001271886	AAGAB	yes	yes	60	pass
chr15	68208169	68208170	-	NM_017882	CLN6	yes	yes	64	pass
chr15	73713552	73713553	+	NM_001024736	CD276	no	no	0	fail
chr15	74632380	74632381	-	NM_001142443	EDC3	no	no	56	fail
chr15	74836981	74836982	-	NM_001284364	ULK3	yes	no	20	fail
chr15	88630295	88630296	+	NM_022767	AEN	yes	no	60	pass
chr15	90643381	90643382	+	NM_022769	CRTC3	yes	yes	57	fail
chr15	90882577	90882578	+	NM_001289824	FURIN	yes	yes	62	pass
chr15	90920611	90920612	+	NM_006122	MAN2A2	no	yes	20	fail
chr15	93025168	93025169	+	NM_001271	CHD2	yes	yes	58	fail
chr16	10531790	10531791	-	NM_001424	EMP2	no	no	17	pass
chr16	1699192	1699193	+	NM_144570	JPT2	yes	yes	62	pass
chr16	1788770	1788771	+	NR_104318	NUBP2	no	no	19	fail
chr16	1998063	1998064	-	NM_178167	ZNF598	yes	yes	64	pass
chr16	23466244	23466245	-	NM_015044	GGA2	yes	yes	19	pass
chr16	23690091	23690092	+	NM_005030	PLK1	no	no	17	fail
chr16	265289	265290	+	NM_032039	FAM234A	no	no	61	fail
chr16	2771059	2771060	+	NM_016333	SRRM2	yes	yes	69	pass
chr16	29698004	29698005	+	NR_134536	QPRT	no	no	64	pass
chr16	2972454	2972455	+	NM_001324118	PAQR4	no	no	21	fail
chr16	29810639	29810640	+	NM_001042539	MAZ	yes	yes	20	pass
chr16	3022085	3022086	+	NM_016639	TNFRSF12A	no	no	59	fail
chr16	30775150	30775151	+	NM_014771	RNF40	no	no	51	fail
chr16	4455829	4455830	+	NM_001286516	DNAJA3	no	no	20	fail
chr16	4803947	4803948	-	NR_136698	GLYR1	yes	yes	60	fail
chr16	4803992	4803993	-	NM_001308096	GLYR1	yes	yes	60	pass
chr16	4805109	4805110	-	NM_001324097	GLYR1	no	no	21	fail
chr16	56914466	56914467	+	NM_001126108	SLC12A3	no	no	20	fail
chr16	57758699	57758700	-	NM_001318710	KIFC3	yes	yes	57	fail
chr16	58518952	58518953	+	NM_024860	SETD6	no	yes	20	fail
chr16	66723043	66723044	-	NM_001286157	DYNC1LI2	yes	yes	21	pass
chr16	673721	673722	+	NM_001352293	RHOT2	yes	no	60	fail
chr16	67884157	67884158	+	NM_014329	EDC4	yes	no	63	pass
chr16	68230012	68230013	-	NM_024939	ESRP2	no	no	21	fail
chr16	68297455	68297456	+	NM_003983	SLC7A6	yes	yes	80	pass
chr16	74452263	74452264	-	NR_027265	GLG1	no	yes	62	pass
chr16	785900	785901	-	NM_001324415	RPUSD1	yes	no	58	fail
chr16	80601470	80601471	-	NM_152342	CDYL2	no	no	19	pass
chr16	87832806	87832807	-	NM_003486	SLC7A5	no	no	20	fail
chr16	8855058	8855059	-	NM_001278266	CARHSP1	yes	yes	81	pass
chr16	88652282	88652283	-	NM_002461	MVD	no	yes	60	pass
chr16	88715576	88715577	-	NM_001142864	PIEZO1	no	yes	21	fail
chr16	88808504	88808505	+	NM_030928	CDT1	yes	yes	63	pass
chr16	89645144	89645145	-	NR_046418	CHMP1A	yes	no	50	fail
chr16	89695864	89695865	+	NM_001160367	CDK10	no	no	48	fail
chr16	89695930	89695931	+	NR_027703	CDK10	no	no	48	fail
chr16	89798642	89798643	-	NM_001351830	FANCA	no	yes	57	fail
chr16	89911281	89911282	+	NM_014972	TCF25	yes	yes	21	pass
chr16	89959215	89959216	+	NM_001242822	DEF8	no	no	0	fail
chr17	1465152	1465153	-	NM_001080950	MYO1C	no	no	19	fail
chr17	15628545	15628546	-	NM_006470	TRIM16	no	no	0	pass
chr17	18107412	18107413	+	NM_001330144	DRG2	no	no	21	fail
chr17	18245071	18245072	-	NM_002018	FLII	no	no	20	fail
chr17	18273074	18273075	-	NM_004618	TOP3A	no	no	19	pass
chr17	20314177	20314178	+	NM_001243439	SPECC1	no	no	19	fail
chr17	21001293	21001294	-	NM_015276	USP22	yes	yes	49	fail
chr17	2690136	2690137	-	NM_015229	CLUH	yes	yes	73	pass
chr17	28348021	28348022	-	NM_015584	POLDIP2	yes	yes	54	pass
chr17	28749608	28749609	+	NM_004295	TRAF4	yes	no	21	pass
chr17	29263920	29263921	-	NM_020772	NUFIP2	yes	yes	63	pass
chr17	29543887	29543888	+	NM_025142	TAOK1	no	no	0	pass
chr17	29574422	29574423	-	NM_014030	GIT1	no	no	60	fail
chr17	35847107	35847108	+	NM_003487	TAF15	no	yes	63	pass
chr17	36496170	36496171	-	NM_001163735	MYO19	no	no	17	fail
chr17	36513304	36513305	-	NM_001033580	MYO19	no	yes	21	fail
chr17	38769570	38769571	-	NM_003559	PIP4K2B	no	yes	63	pass
chr17	38919882	38919883	+	NM_001271608	LASP1	yes	yes	59	pass
chr17	39407308	39407309	-	NM_004774	MED1	yes	yes	63	pass
chr17	39531673	39531674	+	NM_016507	CDK12	no	yes	0	pass
chr17	39727958	39727959	+	NM_004448	ERBB2	yes	no	17	fail
chr17	40135197	40135198	+	NM_001012241	MSL1	yes	yes	57	pass
chr17	41802400	41802401	-	NM_006455	P3H4	no	no	19	pass
chr17	41867677	41867678	-	NM_001303274	ACLY	no	no	0	fail
chr17	4539432	4539433	-	NM_014520	MYBBP1A	no	no	20	pass
chr17	46938813	46938814	+	NM_001353114	GOSR2	no	no	0	fail
chr17	48059947	48059948	+	NM_001330262	NFE2L1	yes	yes	21	pass
chr17	48071022	48071023	-	NM_001127228	CBX1	yes	yes	63	pass
chr17	48927970	48927971	+	NM_023079	UBE2Z	yes	no	20	fail
chr17	50110508	50110509	+	NM_002611	PDK2	no	no	55	pass
chr17	50134546	50134547	-	NM_032595	PPP1R9B	yes	no	61	fail
chr17	56891637	56891638	-	NM_005082	TRIM25	yes	yes	62	pass
chr17	57679823	57679824	+	NM_001322250	MSI2	no	no	0	fail
chr17	58346106	58346107	-	NR_073470	SUPT4H1	yes	yes	62	pass
chr17	61946044	61946045	-	NM_005121	MED13	no	no	0	fail
chr17	63818206	63818207	+	NM_203499	DDX42	no	no	20	pass
chr17	63832408	63832409	-	NM_001330440	SMARCD2	no	yes	57	pass
chr17	7225164	7225165	+	NM_000018	ACADVL	no	no	21	fail
chr17	73285864	73285865	-	NM_012121	CDC42EP4	yes	yes	54	pass
chr17	74771611	74771612	-	NM_001305087	NAT9	yes	yes	62	fail
chr17	74771657	74771658	-	NM_001305088	NAT9	yes	no	54	fail
chr17	75319858	75319859	-	NM_002086	GRB2	no	no	19	fail
chr17	7587917	7587918	+	NR_024603	MPDU1	no	yes	54	fail
chr17	77499251	77499252	+	NM_001293695	SEPT9	no	no	19	fail
chr17	78113010	78113011	-	NM_001321185	TMC6	no	no	21	pass
chr17	78675718	78675719	-	NM_004762	CYTH1	no	no	19	fail
chr17	78796571	78796572	-	NM_001321291	USP36	no	no	19	fail
chr17	7912029	7912030	+	NM_005852	CHD3	yes	yes	60	pass
chr17	79785509	79785510	+	NM_005189	CBX2	yes	yes	62	fail
chr17	80469479	80469480	-	NM_002522	NPTX1	no	no	21	fail
chr17	80964463	80964464	+	NM_020761	RPTOR	yes	yes	63	fail
chr17	81558141	81558142	-	NM_017921	NPLOC4	yes	no	58	fail
chr17	81673129	81673130	+	NM_199287	CCDC137	no	no	59	fail
chr17	81720638	81720639	+	NM_001270953	SLC25A10	yes	no	54	pass
chr17	81868215	81868216	-	NM_001301240	ARHGDIA	no	no	21	fail
chr17	81868522	81868523	-	NM_001185078	ARHGDIA	no	no	57	fail
chr17	81868873	81868874	-	NM_004309	ARHGDIA	no	no	19	fail
chr17	81932591	81932592	-	NM_153824	PYCR1	yes	no	54	fail
chr17	81932865	81932866	-	NM_001330523	PYCR1	no	no	1	fail
chr17	82079079	82079080	-	NM_004104	FASN	no	no	19	fail
chr17	82101665	82101666	-	NM_198082	CCDC57	yes	yes	61	fail
chr17	82244452	82244453	-	NM_001893	CSNK1D	no	no	18	fail
chr17	82615093	82615094	-	NM_019613	WDR45B	yes	yes	62	pass
chr17	8269743	8269744	+	NM_012393	PFAS	no	no	0	pass
chr17	8467771	8467772	+	NM_001330129	NDEL1	no	yes	54	pass
chr18	50282538	50282539	-	NM_001101654	CXXC1	no	no	18	fail
chr19	10111578	10111579	+	NM_001346141	PPAN	no	yes	64	fail
chr19	1037906	1037907	+	NM_004368	CNN2	yes	no	20	pass
chr19	10486617	10486618	-	NM_203500	KEAP1	yes	yes	21	fail
chr19	10685254	10685255	+	NM_153464	ILF3	no	no	17	fail
chr19	10685257	10685258	+	NM_001137673	ILF3	no	no	17	fail
chr19	10689764	10689765	+	NM_012218	ILF3	no	no	54	fail
chr19	10831206	10831207	+	NM_004945	DNM2	yes	yes	62	pass
chr19	11132379	11132380	+	NM_001195798	LDLR	no	no	19	pass
chr19	11553609	11553610	-	NM_032377	ELOF1	yes	yes	63	pass
chr19	12700720	12700721	-	NM_001136196	TNPO2	yes	yes	63	pass
chr19	1272628	1272629	+	NM_001280	CIRBP	no	no	17	fail
chr19	1272658	1272659	+	NM_001300829	CIRBP	no	no	17	fail
chr19	12875791	12875792	-	NM_001375	DNASE2	yes	yes	62	pass
chr19	12922624	12922625	-	NM_004461	FARSA	no	no	20	fail
chr19	13138984	13138985	+	NM_052876	NACC1	no	yes	60	pass
chr19	1434970	1434971	+	NM_001352035	DAZAP1	yes	no	64	pass
chr19	14408293	14408294	+	NM_001784	ADGRE5	no	no	60	fail
chr19	14478345	14478346	-	NM_005716	GIPC1	yes	yes	58	fail
chr19	14515911	14515912	-	NM_001300914	DNAJB1	yes	yes	62	pass
chr19	15115229	15115230	-	NM_006844	ILVBL	yes	no	57	fail
chr19	1577421	1577422	-	NM_001281453	MBD3	no	no	19	fail
chr19	17403098	17403099	-	NM_004335	BST2	yes	yes	62	pass
chr19	18991541	18991542	-	NR_147913	SUGP2	no	no	20	fail
chr19	18992618	18992619	-	NM_001352071	SUGP2	no	no	19	pass
chr19	19057701	19057702	+	NM_001199196	ARMC6	yes	yes	62	pass
chr19	19119982	19119983	-	NM_001256766	TMEM161A	no	no	19	fail
chr19	19507166	19507167	+	NM_017660	GATAD2A	yes	yes	63	pass
chr19	1986250	1986251	-	NM_017797	BTBD2	no	no	58	pass
chr19	2101631	2101632	-	NM_001261826	AP3D1	yes	yes	63	pass
chr19	2429810	2429811	-	NM_032737	LMNB2	yes	yes	20	fail
chr19	3053836	3053837	-	NM_198970	AES	yes	yes	64	fail
chr19	3053839	3053840	-	NM_001130	AES	yes	yes	64	pass
chr19	35026250	35026251	+	NM_001320036	GRAMD1A	no	no	50	pass
chr19	3778221	3778222	-	NM_002378	MATK	no	no	19	fail
chr19	38729504	38729505	+	NM_004924	ACTN4	yes	yes	64	pass
chr19	3959436	3959437	-	NM_001348	DAPK3	yes	no	21	fail
chr19	40232508	40232509	-	NM_001626	AKT2	yes	yes	64	pass
chr19	40808144	40808145	+	NM_080732	EGLN2	no	yes	21	pass
chr19	41307001	41307002	+	NM_001321208	HNRNPUL1	no	no	21	pass
chr19	42248343	42248344	-	NM_001312656	ERF	yes	yes	80	pass
chr19	4443223	4443224	+	NM_005483	CHAF1A	no	no	20	fail
chr19	44903250	44903251	+	NM_006114	TOMM40	no	no	62	pass
chr19	45526461	45526462	+	NM_003370	VASP	no	no	21	pass
chr19	45609587	45609588	-	NM_001352054	EML2	yes	yes	62	pass
chr19	46390485	46390486	+	NM_006247	PPP5C	yes	yes	77	pass
chr19	4657866	4657867	-	NM_019107	MYDGF	yes	yes	80	pass
chr19	46609700	46609701	+	NM_001329922	CALM3	yes	no	60	pass
chr19	46719807	46719808	-	NM_001039877	STRN4	yes	no	62	fail
chr19	48115531	48115532	-	NM_001289064	LIG1	no	yes	60	pass
chr19	48969410	48969411	-	NR_027763	GYS1	no	no	19	fail
chr19	49107996	49107997	+	NM_003089	SNRNP70	no	yes	62	pass
chr19	49108023	49108024	+	NM_001301069	SNRNP70	no	yes	62	fail
chr19	4961735	4961736	+	NM_013282	UHRF1	no	no	1	fail
chr19	50798115	50798116	-	NM_001290151	C19orf48	no	yes	21	pass
chr19	5206612	5206613	-	NM_130855	PTPRS	yes	yes	63	pass
chr19	54173698	54173699	-	NM_024298	MBOAT7	no	yes	63	pass
chr19	54178740	54178741	-	NM_001146082	MBOAT7	no	no	19	fail
chr19	55401561	55401562	-	NM_014501	UBE2S	no	no	62	fail
chr19	55674135	55674136	+	NM_007279	U2AF2	yes	yes	95	pass
chr19	5692007	5692008	-	NM_001276480	LONP1	no	no	21	fail
chr19	6413919	6413920	-	NM_003685	KHSRP	yes	yes	63	pass
chr19	682133	682134	+	NM_005860	FSTL3	no	no	62	pass
chr19	763960	763961	+	NR_135168	MISP	no	no	52	pass
chr19	8488892	8488893	+	NM_001297418	HNRNPM	yes	yes	19	fail
chr19	9849438	9849439	+	NM_006221	PIN1	yes	yes	58	pass
chr2	101891791	101891792	+	NM_145687	MAP4K4	yes	no	78	pass
chr2	128190336	128190337	+	NM_020120	UGGT1	yes	yes	60	pass
chr2	1632748	1632749	-	NM_012293	PXDN	no	yes	21	pass
chr2	218264407	218264408	-	NM_001302545	AAMP	yes	yes	60	fail
chr2	232525575	232525576	+	NM_001195129	PRSS56	no	yes	63	pass
chr2	241352455	241352456	+	NM_001349289	SEPT2	no	no	0	fail
chr2	33584992	33584993	-	NM_015475	FAM98A	yes	yes	21	pass
chr2	36548961	36548962	+	NM_016441	CRIM1	no	yes	62	pass
chr2	46385713	46385714	+	NM_001430	EPAS1	yes	yes	82	pass
chr2	55549634	55549635	-	NM_001282850	PPP4R3B	yes	yes	51	pass
chr2	65269112	65269113	+	NM_005722	ACTR2	yes	yes	63	pass
chr2	74462032	74462033	-	NM_006302	MOGS	no	no	19	fail
chr2	85342381	85342382	-	NM_017750	RETSAT	yes	yes	63	pass
chr2	99197403	99197404	+	NM_145212	MRPL30	yes	yes	19	fail
chr20	33676020	33676021	-	NM_005225	E2F1	yes	yes	79	fail
chr20	34280429	34280430	-	NM_001362750	AHCY	no	no	0	pass
chr20	34280961	34280962	-	NM_001161766	AHCY	no	no	1	fail
chr20	35302988	35302989	-	NM_001184977	UQCC1	no	no	20	pass
chr20	35947686	35947687	+	NM_016436	PHF20	no	yes	20	pass
chr20	49952655	49952656	+	NM_018683	RNF114	no	no	59	fail
chr20	58995347	58995348	-	NM_001336	CTSZ	yes	yes	64	pass
chr20	62200990	62200991	+	NM_015666	MTG2	no	no	17	fail
chr20	62813118	62813119	+	NM_007346	OGFR	no	yes	21	pass
chr20	63287767	63287768	+	NM_175609	ARFGAP1	yes	yes	63	pass
chr20	63890501	63890502	+	NM_003288	TPD52L2	no	no	0	fail
chr21	37512912	37512913	+	NM_001347723	DYRK1A	yes	yes	64	pass
chr21	43053446	43053447	-	NM_001178009	CBS	yes	no	54	pass
chr21	43053544	43053545	-	NM_001354014	CBSL	yes	no	54	fail
chr21	43565390	43565391	+	NM_017445	H2BFS	no	no	0	fail
chr21	43756152	43756153	+	NM_001331030	PDXK	no	no	56	fail
chr21	43803806	43803807	+	NM_003683	RRP1	no	yes	58	pass
chr21	44326916	44326917	+	NM_002626	PFKL	no	no	20	pass
chr21	44976881	44976882	+	NM_001316985	FAM207A	no	no	19	fail
chr21	46191026	46191027	-	NM_001145436	LSS	no	yes	62	fail
chr21	6122509	6122510	+	NM_173354	SIK1	no	no	21	fail
chr21	6445124	6445125	-	NM_001354007	CBSL	no	no	54	pass
chr21	6445222	6445223	-	NM_001178008	CBS	no	no	54	fail
chr22	20112314	20112315	-	NM_001331039	TRMT2A	no	no	62	fail
chr22	21644170	21644171	+	NM_022044	SDF2L1	yes	yes	63	pass
chr22	24541942	24541943	-	NM_001284255	GUCD1	yes	yes	20	pass
chr22	29328564	29328565	-	NM_145730	AP1B1	yes	yes	50	fail
chr22	29555366	29555367	-	NM_003634	NIPSNAP1	yes	yes	63	pass
chr22	31619583	31619584	-	NM_014338	PISD	no	no	19	fail
chr22	32387898	32387899	-	NM_014306	RTCB	no	no	17	fail
chr22	35424370	35424371	+	NM_006739	MCM5	no	no	0	fail
chr22	35742129	35742130	-	NM_001349997	RBFOX2	no	yes	58	pass
chr22	36282519	36282520	-	NM_002473	MYH9	no	no	19	fail
chr22	37568309	37568310	+	NM_152243	CDC42EP1	no	no	0	pass
chr22	37632949	37632950	+	NM_013365	GGA1	yes	no	62	fail
chr22	38485910	38485911	-	NM_001098504	DDX17	no	no	20	pass
chr22	38687692	38687693	-	NM_014876	JOSD1	no	yes	20	pass
chr22	38731863	38731864	+	NM_004286	GTPBP1	yes	yes	54	fail
chr22	38735249	38735250	-	NM_001199579	SUN2	yes	yes	62	pass
chr22	39513999	39514000	+	NR_130790	MIEF1	no	no	19	fail
chr22	39515500	39515501	+	NM_001304564	MIEF1	no	yes	21	pass
chr22	39515503	39515504	+	NM_019008	MIEF1	no	yes	21	fail
chr22	41245794	41245795	-	NM_001317930	RANGAP1	yes	yes	61	pass
chr22	42512794	42512795	-	NM_015703	RRP7A	no	no	21	fail
chr22	42870743	42870744	-	NM_001349969	PACSIN2	no	no	60	pass
chr22	45195882	45195883	-	NM_001009880	KIAA0930	yes	no	61	pass
chr22	45563113	45563114	+	NM_001996	FBLN1	no	no	20	fail
chr22	50275544	50275545	-	NM_012401	PLXNB2	no	no	20	fail
chr3	101592828	101592829	+	NM_020357	PCNP	yes	yes	19	pass
chr3	119826654	119826655	-	NM_002093	GSK3B	yes	yes	82	pass
chr3	12532863	12532864	+	NM_001321277	TSEN2	no	no	18	fail
chr3	128070998	128070999	+	NM_013336	SEC61A1	no	no	19	fail
chr3	129555746	129555747	-	NM_015103	PLXND1	yes	yes	63	pass
chr3	133588732	133588733	+	NM_001282764	CDV3	yes	yes	62	fail
chr3	133588735	133588736	+	NM_017548	CDV3	yes	yes	62	pass
chr3	133588738	133588739	+	NM_001134422	CDV3	yes	yes	62	fail
chr3	15052274	15052275	-	NM_022497	MRPS25	yes	yes	54	fail
chr3	152463606	152463607	+	NM_207293	MBNL1	no	no	0	pass
chr3	15255472	15255473	-	NM_001018009	SH3BP5	no	yes	63	pass
chr3	183984345	183984346	-	NR_135125	ABCC5	no	yes	46	fail
chr3	184335014	184335015	+	NM_182917	EIF4G1	yes	no	73	pass
chr3	196935989	196935990	-	NM_007362	NCBP2	no	no	62	pass
chr3	19984599	19984600	+	NM_001292048	RAB5A	yes	yes	20	pass
chr3	23890710	23890711	+	NM_003341	UBE2E1	yes	yes	62	pass
chr3	32166937	32166938	+	NM_015141	GPD1L	yes	yes	62	pass
chr3	47413806	47413807	-	NM_012235	SCAP	no	no	20	pass
chr3	47586841	47586842	-	NM_003074	SMARCC1	no	yes	20	pass
chr3	48158040	48158041	-	NM_001789	CDC25A	yes	yes	63	pass
chr3	49108181	49108182	-	NM_001351106	USP19	no	yes	17	fail
chr3	49725264	49725265	-	NM_153273	IP6K1	yes	yes	60	fail
chr3	50318325	50318326	-	NM_003773	HYAL2	no	no	18	fail
chr3	50648175	50648176	+	NM_001243926	MAPKAPK3	yes	no	62	fail
chr3	52256854	52256855	-	NM_025222	WDR82	yes	yes	63	pass
chr3	52401966	52401967	-	NM_004656	BAP1	yes	no	62	fail
chr3	53225730	53225731	-	NR_047580	TKT	yes	yes	58	pass
chr3	9476182	9476183	+	NM_001292043	SETD5	no	no	20	fail
chr3	9806411	9806412	+	NM_005718	ARPC4	yes	yes	62	pass
chr4	1212092	1212093	-	NM_001328	CTBP1	yes	yes	58	fail
chr4	139058673	139058674	-	NM_001331036	ELF2	yes	yes	64	pass
chr4	1813682	1813683	-	NM_012318	LETM1	yes	no	20	pass
chr4	183316756	183316757	+	NM_024949	WWC2	yes	yes	56	pass
chr4	2929471	2929472	+	NM_001354758	ADD1	no	no	19	pass
chr4	7060850	7060851	-	NM_025196	GRPEL1	yes	yes	21	pass
chr4	7761882	7761883	-	NM_001134647	AFAP1	no	no	21	fail
chr5	126836689	126836690	+	NR_134488	LMNB1	no	yes	20	pass
chr5	136978520	136978521	-	NM_004598	SPOCK1	no	no	18	fail
chr5	142001707	142001708	-	NM_005471	GNPDA1	no	no	17	pass
chr5	14694193	14694194	+	NM_138348	OTULIN	yes	yes	20	pass
chr5	150052442	150052443	+	NM_014983	HMGXB3	yes	yes	59	pass
chr5	150400148	150400149	+	NM_001195141	TCOF1	no	no	19	fail
chr5	154814088	154814089	+	NM_015315	LARP1	yes	yes	64	pass
chr5	159158118	159158119	-	NM_001199381	RNF145	yes	yes	63	pass
chr5	172950910	172950911	+	NM_001031711	ERGIC1	yes	yes	62	fail
chr5	177457000	177457001	-	NM_001364151	DBN1	no	yes	58	pass
chr5	177457001	177457002	-	NM_080881	DBN1	no	yes	58	fail
chr5	177595697	177595698	+	NM_017510	TMED9	yes	yes	64	pass
chr5	178208714	178208715	-	NR_103510	PHYKPL	yes	yes	60	pass
chr5	179614447	179614448	-	NM_005520	HNRNPH1	no	no	0	fail
chr5	179797867	179797868	-	NM_054013	MGAT4B	no	no	56	pass
chr5	179836729	179836730	+	NM_003900	SQSTM1	no	no	18	pass
chr5	179863841	179863842	-	NM_015043	TBC1D9B	yes	yes	58	fail
chr5	43290211	43290212	-	NM_001364188	HMGCS1	no	yes	19	fail
chr5	653191	653192	+	NM_018140	CEP72	no	no	0	pass
chr5	6600031	6600032	-	NM_017755	NSUN2	no	no	20	pass
chr5	72909348	72909349	+	NM_001364295	TNPO1	yes	yes	63	pass
chr6	10398504	10398505	-	NM_003220	TFAP2A	no	no	0	pass
chr6	113861004	113861005	+	NM_002356	MARCKS	yes	no	57	pass
chr6	159681388	159681389	-	NM_000636	SOD2	no	no	20	pass
chr6	165332926	165332927	-	NM_001130690	PDE10A	yes	yes	72	pass
chr6	17759902	17759903	-	NM_001105568	KIF13A	no	yes	63	pass
chr6	30545998	30545999	-	NM_005275	GNL1	no	yes	58	fail
chr6	30601052	30601053	-	NM_002714	PPP1R10	no	no	0	fail
chr6	31730773	31730774	-	NM_001287594	CLIC1	no	yes	62	pass
chr6	31816395	31816396	+	NM_005345	HSPA1A	no	yes	49	fail
chr6	31829030	31829031	+	NM_005346	HSPA1B	no	no	20	fail
chr6	31880063	31880064	-	NM_001289413	EHMT2	no	no	1	fail
chr6	32163055	32163056	+	NM_005155	PPT2	no	no	0	fail
chr6	32828724	32828725	-	NM_001290043	TAP2	no	yes	84	pass
chr6	32981012	32981013	+	NM_001291986	BRD2	no	yes	63	pass
chr6	33203742	33203743	+	NM_001288777	SLC39A7	no	no	20	fail
chr6	33301010	33301011	-	NM_003190	TAPBP	no	no	0	fail
chr6	33696000	33696001	+	NM_002224	ITPR3	no	no	21	fail
chr6	34588210	34588211	-	NM_024294	C6orf106	no	no	58	pass
chr6	36108601	36108602	+	NM_001315	MAPK14	no	no	20	pass
chr6	36968762	36968763	-	NR_130739	MTCH1	yes	yes	56	pass
chr6	43020868	43020869	+	NR_040101	KLHDC3	yes	yes	63	pass
chr6	43621589	43621590	-	NM_001286216	GTPBP2	no	no	53	pass
chr6	43785774	43785775	+	NM_001171627	VEGFA	no	no	0	fail
chr6	44233710	44233711	+	NM_001078177	SLC29A1	yes	yes	59	pass
chr6	44254534	44254535	-	NM_001286520	SLC35B2	yes	no	75	pass
chr6	63580688	63580689	+	NM_003463	PTP4A1	no	no	0	fail
chr6	75254017	75254018	-	NM_001143958	TMEM30A	no	no	0	pass
chr6	7609624	7609625	+	NM_152551	SNRNP48	yes	yes	55	pass
chr7	100091850	100091851	+	NM_006833	COPS6	yes	no	59	pass
chr7	100678896	100678897	+	NM_005273	GNB2	no	yes	21	fail
chr7	101206235	101206236	-	NM_001084	PLOD3	no	no	63	pass
chr7	128392766	128392767	-	NM_000883	IMPDH1	no	no	21	pass
chr7	131502603	131502604	-	NM_005397	PODXL	yes	yes	64	pass
chr7	150371745	150371746	+	NM_001099696	REPIN1	no	no	21	fail
chr7	151144108	151144109	+	NM_001350104	AGAP3	no	no	20	pass
chr7	151377267	151377268	+	NM_016118	NUB1	yes	yes	61	pass
chr7	157268155	157268156	+	NM_014671	UBE3C	no	no	0	fail
chr7	23312168	23312169	-	NM_006547	IGF2BP3	yes	yes	63	pass
chr7	2380405	2380406	+	NM_001362792	EIF3B	no	no	0	fail
chr7	2380480	2380481	+	NM_003751	EIF3B	no	no	17	fail
chr7	2380485	2380486	+	NM_001362791	EIF3B	no	no	17	fail
chr7	33005509	33005510	+	NM_001284343	FKBP9	no	yes	58	pass
chr7	44061131	44061132	+	NM_014063	DBNL	yes	no	60	fail
chr7	44212610	44212611	+	NM_006555	YKT6	yes	yes	58	pass
chr7	44708115	44708116	+	NM_001363523	OGDH	yes	yes	20	pass
chr7	5606097	5606098	+	NM_003088	FSCN1	yes	yes	62	pass
chr7	56079729	56079730	+	NM_015411	SUMF2	no	no	19	fail
chr7	6024600	6024601	-	NM_001134335	EIF2AK1	yes	yes	57	pass
chr7	73441458	73441459	-	NM_032408	BAZ1B	no	no	19	fail
chr7	73698033	73698034	+	NR_045512	BUD23	no	no	19	fail
chr7	74196558	74196559	+	NM_022170	EIF4H	no	no	21	pass
chr7	75042748	75042749	-	NM_030798	RCC1L	no	yes	21	pass
chr7	75986538	75986539	+	NM_000941	POR	no	no	21	fail
chr7	76327755	76327756	-	NM_012479	YWHAG	yes	no	80	pass
chr7	99396539	99396540	-	NM_014891	PDAP1	yes	yes	94	pass
chr7	99456633	99456634	+	NM_006693	CPSF4	yes	no	57	fail
chr8	133238000	133238001	-	NM_001258433	NDRG1	yes	yes	74	pass
chr8	140524737	140524738	-	NM_001164623	AGO2	no	no	58	pass
chr8	143922194	143922195	-	NM_000445	PLEC	no	no	20	fail
chr8	144086122	144086123	+	NM_003801	GPAA1	no	no	54	fail
chr8	144107344	144107345	+	NM_032272	MAF1	no	no	20	fail
chr8	144314358	144314359	+	NM_005526	HSF1	no	no	58	pass
chr8	144361150	144361151	+	NM_024531	SLC52A2	yes	no	58	pass
chr8	22005204	22005205	+	NM_001100161	XPO7	yes	yes	62	pass
chr8	22619839	22619840	+	NM_021174	CCAR2	no	no	49	fail
chr8	38260918	38260919	+	NM_015214	DDHD2	no	no	55	pass
chr8	38260920	38260921	+	NM_001362912	DDHD2	no	no	55	fail
chr8	38969780	38969781	+	NM_021623	PLEKHA2	yes	yes	64	pass
chr8	65718244	65718245	-	NM_001242318	PDE7A	no	yes	21	pass
chr8	93736113	93736114	-	NM_203390	RBM12B	no	no	20	fail
chr9	107329744	107329745	+	NM_001244724	RAD23B	yes	yes	63	pass
chr9	120759441	120759442	-	NM_012164	FBXW2	yes	yes	17	pass
chr9	120857349	120857350	-	NM_001286840	PHF19	no	no	20	fail
chr9	120869730	120869731	-	NM_001286843	PHF19	no	no	21	fail
chr9	120869744	120869745	-	NM_001009936	PHF19	no	no	21	fail
chr9	125438752	125438753	-	NM_024117	MAPKAP1	yes	yes	62	pass
chr9	127506352	127506353	-	NM_022833	FAM129B	yes	yes	60	pass
chr9	127789981	127789982	+	NM_001261	CDK9	no	no	56	fail
chr9	127813653	127813654	+	NR_110170	FPGS	yes	yes	62	fail
chr9	128256892	128256893	-	NM_004486	GOLGA2	no	no	19	fail
chr9	128309530	128309531	-	NM_001329861	TRUB2	yes	yes	58	pass
chr9	128695180	128695181	+	NM_003011	SET	yes	yes	56	pass
chr9	129007949	129007950	-	NM_001287046	SH3GLB2	no	no	61	fail
chr9	129008463	129008464	-	NM_020145	SH3GLB2	yes	no	20	fail
chr9	129147921	129147922	+	NM_021131	PTPA	yes	yes	64	pass
chr9	130234954	130234955	+	NM_014286	NCS1	no	no	0	fail
chr9	130637622	130637623	+	NM_003934	FUBP3	yes	yes	59	pass
chr9	131497173	131497174	+	NM_013318	PRRC2B	yes	yes	61	pass
chr9	133362690	133362691	-	NM_001280789	SURF4	no	no	20	pass
chr9	136793133	136793134	+	NM_032928	TMEM141	yes	no	61	pass
chr9	136925980	136925981	+	NM_021138	TRAF2	yes	yes	60	fail
chr9	137273206	137273207	+	NM_015456	NELFB	yes	yes	79	pass
chr9	33441783	33441784	-	NM_004925	AQP3	yes	yes	58	pass
chr9	33461980	33461981	-	NM_022917	NOL6	yes	yes	21	pass
chr9	35056827	35056828	-	NM_007126	VCP	no	no	50	pass
chr9	35737246	35737247	-	NM_020944	GBA2	no	no	20	fail
chrX	1386397	1386398	-	NM_001636	SLC25A6	no	no	55	fail
chrX	152701103	152701104	+	NM_005362	MAGEA3	no	no	17	pass
chrX	152766698	152766699	-	NM_005363	MAGEA6	yes	no	62	pass
chrX	153862311	153862312	-	NM_001278116	L1CAM	yes	no	59	pass
chrX	154011539	154011540	-	NM_001569	IRAK1	yes	yes	62	pass
chrX	154381204	154381205	+	NM_000117	EMD	yes	no	84	pass
chrX	2488892	2488893	-	NM_001171136	ZBED1	no	no	21	fail
chrX	38805542	38805543	+	NM_021242	MID1IP1	yes	yes	62	pass
chrX	47186707	47186708	+	NM_001204466	RBM10	yes	no	51	fail
chrX	47228949	47228950	+	NM_033018	CDK16	no	no	19	fail
chrX	48578253	48578254	+	NM_006743	RBM3	no	yes	19	fail
chrX	54562047	54562048	+	NM_019067	GNL3L	no	no	0	pass
chrX	68534000	68534001	+	NM_001195214	YIPF6	yes	yes	51	pass
chrX	71060911	71060912	-	NM_001256188	SNX12	yes	yes	64	pass
